# Supplementary material for: Dissecting microbial communities and resistomes for interconnected humans, soil, and livestock
Source: ISME J. 2022 Sep 23;17(1):21–35. doi: 10.1038/s41396-022-01315-7 (PMC9751072; doi:10.1038/s41396-022-01315-7)
Supplement: Supplementary file 2 — Supplementary Table 1 [file 41396_2022_1315_MOESM2_ESM.xlsx]

## Sheet: Supplementary Table 1
Sample ID	SRA ID	BioSample	BioProject	Reads counts (paired reads)	Reads counts	Filtered reads	Production Cycle	Sample Collection Date	Sample Source	Sample Collection Place	Human ID	Number of contigs	Number of contigs (>= 1000 bp)	# contigs (>= 50000 bp)	Total length	Total length (>= 1000 bp)	GC (%)	N50	Read mapping rate (% of reads mapped to assembly)	Cultured E.coli	E.coli ID	AMP	AMS	TET	CHL	SXT	CFZ	CTX	CAZ	CFX	GEN	IMI	NAL	Sul	CIP	AMC	CTX-C	CAZ-C	CT	PB	MIN	AMI	AZM	FEP	MEM	LEV	DOX	KAN	STR
PDDTL3A1	SRR13090017	SAMN16825068	PRJNA678871	41562790	83125580	906337	Summer (May - June 2019)	2019-06-24	Broiler Carcass	Abattoir		8646	1880	0	7631659	3122221	53.11	872	0.629362	Yes	PDDTL3A1-E1	S	S	S	S	S	S	S	S	S	S	S	R	R	S	S			S	S	S	S	S	S	S	S	S	S	S
PDDTL3A2	SRR13090016	SAMN16825069	PRJNA678871	40543994	81087988	790525	Summer (May - June 2019)	2019-06-24	Broiler Carcass	Abattoir		8169	1860	0	7249256	3058522	53.45	877	0.737866
PDDTL3A3	SRR13090015	SAMN16825070	PRJNA678871	48155067	96310134	860005	Summer (May - June 2019)	2019-06-24	Broiler Carcass	Abattoir		8967	2127	0	8143420	3568614	52.23	903	0.711459	Yes	PDDTL3A3-E1	R	R	S	I	S	R	S	S	R	S	S	S	S	S	R			S	S	S	S	S	S	S	S	S	S	S
PDDTL3A4	SRR13090014	SAMN16825071	PRJNA678871	48828373	97656746	1006563	Summer (May - June 2019)	2019-06-24	Broiler Carcass	Abattoir		8853	2147	0	8048278	3571376	53.45	905	0.705631	Yes	PDDTL3A4-E1	R	R	R	R	R	R	S	S	S	S	S	S	R	I	I			S	S	S	S	S	S	S	I	R	S	R
PDDTL3A5	SRR13090013	SAMN16825072	PRJNA678871	42008805	84017610	873428	Summer (May - June 2019)	2019-06-24	Broiler Carcass	Abattoir		7990	1813	0	7089743	2972731	53.7	877	0.682339	Yes	PDDTL3A5-E1	R	R	R	R	R	R	R	I	S	S	S	R	R	I	I	CTX-C		S	S	S	S	R	R	S	I	R	S	R
PDDTL3A6	SRR13090012	SAMN16825073	PRJNA678871	36983886	73967772	2525336	Summer (May - June 2019)	2019-06-24	Broiler Carcass	Abattoir		48196	13033	0	48398339	24882921	52.84	1028	0.658581	Yes	PDDTL3A6-E1	R	R	R	S	R	R	R	S	S	S	S	S	R	I	I	CTX-C		S	S	I	S	R	R	S	R	R	S	R
PDDTL3C1	SRR13090011	SAMN16825074	PRJNA678871	46568580	93137160	896644	Summer (May - June 2019)	2019-06-24	Broiler Carcass	Abattoir		10586	2439	0	9438632	3983770	52.33	887	0.724308	Yes	PDDTL3C1-E1	R	R	R	R	R	R	S	S	S	S	S	S	R	I	I			S	S	S	S	S	S	S	I	I	S	S
PDDTL3C2	SRR13090010	SAMN16825075	PRJNA678871	45702317	91404634	730158	Summer (May - June 2019)	2019-06-24	Broiler Carcass	Abattoir		8059	1982	0	7353929	3268974	52.73	916	0.777571	Yes	PDDTL3C2-E1	R	I	R	S	R	R	R	I	S	S	S	S	R	I	S	CTX-C		S	S	S	S	R	R	S	I	R	S	R
PDDTL3C3	SRR13090009	SAMN16825076	PRJNA678871	44058915	88117830	1029834	Summer (May - June 2019)	2019-06-24	Broiler Carcass	Abattoir		10766	2358	0	9476794	3903014	52.01	868	0.635081	Yes	PDDTL3C3-E1	R	R	R	R	R	R	R	I	S	S	S	S	R	S	I	CTX-C		S	S	S	S	R	R	S	S	R	S	R
PDDTL3C4	SRR13090008	SAMN16825077	PRJNA678871	47579179	95158358	941378	Summer (May - June 2019)	2019-06-24	Broiler Carcass	Abattoir		8673	2000	0	7723118	3284415	52.94	886	0.660532	Yes	PDDTL3C4-E1	R	R	R	R	R	R	S	S	S	S	S	S	R	I	I			S	S	S	S	S	S	S	I	R	S	R
PDDTL3C5	SRR13090006	SAMN16825078	PRJNA678871	44039963	88079926	800458	Summer (May - June 2019)	2019-06-24	Broiler Carcass	Abattoir		8415	2113	0	7695082	3444854	53.79	920	0.816747
PDDTL3C6	SRR13090005	SAMN16825079	PRJNA678871	47830918	95661836	994571	Summer (May - June 2019)	2019-06-24	Broiler Carcass	Abattoir		9745	2256	0	8675310	3679583	53.03	885	0.683422	Yes	PDDTL3C6-E1	R	I	S	S	S	R	S	S	R	S	S	S	R	S	R			S	S	S	S	S	S	S	S	S	S	S
PDDTT3S3L0101	SRR13090069	SAMN16825048	PRJNA678871	42508950	85017900	4138802	Spring (March - April 2019)	2019-04-14	Broiler Carcass	Abattoir		65031	18301	2	70165264	38940635	52.28	1134	0.708865	Yes	PDDTT3S3L0101-EC	R	R	I	R	R	R	R	I	S	I	S	R	R	R	I	CTX-C		S	S	I	S	R	R	S	R	I	R	R
PDDTT3S3L0202	SRR13090068	SAMN16825049	PRJNA678871	41521026	83042052	2416313	Spring (March - April 2019)	2019-04-14	Broiler Carcass	Abattoir		33926	8514	0	33451186	16553953	44.71	989	0.699494	Yes	PDDTT3S3L0202-EC	R	R	R	R	R	R	R	R	R	R	S	R	R	R	R			S	S	R	S	R	R	S	R	R	R	R
PDDTT3S3L0303	SRR13090018	SAMN16825050	PRJNA678871	45604674	91209348	2578597	Spring (March - April 2019)	2019-04-14	Broiler Carcass	Abattoir		32920	8308	0	32735325	16381656	46.63	1001	0.696329
PDDTT3S3L0304	SRR13090007	SAMN16825051	PRJNA678871	41649364	83298728	2524924	Spring (March - April 2019)	2019-04-14	Broiler Carcass	Abattoir		33885	9041	3	35757013	19149637	43.83	1086	0.768679	Yes	PDDTT3S3L0304-EC	R	I	R	R	R	R	R	S	S	S	S	R	R	S	I	CTX-C		S	S	S	S	R	R	S	S	I	R	R
PDDTT3S3L0405	SRR13089996	SAMN16825052	PRJNA678871	44773652	89547304	7805678	Spring (March - April 2019)	2019-04-14	Broiler Carcass	Abattoir		115179	30762	18	120335395	63842264	46.62	1066	0.797126
PDDTT3S3L0406	SRR13089985	SAMN16825053	PRJNA678871	44887389	89774778	4651457	Spring (March - April 2019)	2019-04-14	Broiler Carcass	Abattoir		76544	19208	2	75061835	36692134	44.52	979	0.75297
PDDTT3S3L0507	SRR13089974	SAMN16825054	PRJNA678871	45594924	91189848	5611923	Spring (March - April 2019)	2019-04-14	Broiler Carcass	Abattoir		69188	19155	0	71503243	38126016	43.57	1075	0.832771
PDDTT3S3L0508	SRR13089963	SAMN16825055	PRJNA678871	42088064	84176128	2526004	Spring (March - April 2019)	2019-04-14	Broiler Carcass	Abattoir		32100	8349	1	31784739	15944277	45.63	1003	0.71711
PDDTT3S3L0609	SRR13089952	SAMN16825056	PRJNA678871	41996587	83993174	11037099	Spring (March - April 2019)	2019-04-14	Broiler Carcass	Abattoir		109998	33629	7	125081298	73887819	42.83	1249	0.925062	Yes	PDDTT3S3L0609-EC	R	I	R	S	R	R	S	S	S	S	S	R	R	S	S			S	S	S	S	S	S	S	S	I	S	R
PDDTT3S3L0610	SRR13089941	SAMN16825057	PRJNA678871	45677090	91354180	5693982	Spring (March - April 2019)	2019-04-14	Broiler Carcass	Abattoir		79034	19988	2	80417972	41133759	43.89	1025	0.818909	Yes	PDDTT3S3L0610-EC	R	R	R	R	R	R	R	S	R	S	S	R	R	S	R			S	S	I	S	I	S	S	S	I	I	S
PDDTT3S4L0111	SRR13090067	SAMN16825058	PRJNA678871	45023912	90047824	1682815	Spring (March - April 2019)	2019-04-14	Broiler Carcass	Abattoir		18301	5641	0	19171052	10680117	47.28	1122	0.74875	Yes	PDDTT3S4L0111-EC	R	I	R	S	R	I	S	S	S	S	S	R	R	S	S			S	S	S	S	S	S	S	S	I	S	R
PDDTT3S4L0212	SRR13090056	SAMN16825059	PRJNA678871	42343764	84687528	2125386	Spring (March - April 2019)	2019-04-14	Broiler Carcass	Abattoir		25935	6848	0	26233376	13493422	46.32	1032	0.731
PDDTT3S4L0313	SRR13090045	SAMN16825060	PRJNA678871	45807970	91615940	2706296	Spring (March - April 2019)	2019-04-14	Broiler Carcass	Abattoir		33835	9320	0	34620949	18239567	45.43	1056	0.752899
PDDTT3S4L0414	SRR13090034	SAMN16825061	PRJNA678871	42167120	84334240	2481497	Spring (March - April 2019)	2019-04-14	Broiler Carcass	Abattoir		30633	7851	1	30424427	15222580	44.86	1000	0.753537	Yes	PDDTT3S4L0414-EC	R	R	R	R	R	I	S	S	S	R	S	R	R	R	I			S	S	S	S	S	S	S	R	I	R	R
PDDTT3S4L0515	SRR13090024	SAMN16825062	PRJNA678871	42338280	84676560	5393703	Spring (March - April 2019)	2019-04-14	Broiler Carcass	Abattoir		72829	20801	0	80324331	45468574	41.96	1174	0.813743	Yes	PDDTT3S4L0515-EC	R	R	R	S	R	R	I	S	R	S	S	R	R	R	R			S	S	S	S	I	S	S	R	R	S	S
PDDTT3S4L0616	SRR13090023	SAMN16825063	PRJNA678871	41429847	82859694	3382933	Spring (March - April 2019)	2019-04-14	Broiler Carcass	Abattoir		48152	11362	3	46948637	22486835	45.27	959	0.752382	Yes	PDDTT3S4L0616-EC	R	R	I	R	R	R	R	S	R	S	S	R	R	S	R			S	S	S	S	S	S	S	S	I	R	S
PDDTT3S4L0717	SRR13090022	SAMN16825064	PRJNA678871	41299544	82599088	4952403	Spring (March - April 2019)	2019-04-14	Broiler Carcass	Abattoir		69024	17434	1	68850303	34456010	42.69	1000	0.831068
PDDTT3S4L0718	SRR13090021	SAMN16825065	PRJNA678871	43219584	86439168	3012784	Spring (March - April 2019)	2019-04-14	Broiler Carcass	Abattoir		42874	12068	0	45222391	24595931	44.53	1098	0.748063
PDDTT3S4L0819	SRR13090020	SAMN16825066	PRJNA678871	43679657	87359314	14384169	Spring (March - April 2019)	2019-04-14	Broiler Carcass	Abattoir		125309	39116	23	144890032	87146823	40.95	1285	0.943134
PDDTT3S4L0820	SRR13090019	SAMN16825067	PRJNA678871	41681734	83363468	7991001	Spring (March - April 2019)	2019-04-14	Broiler Carcass	Abattoir		99911	31060	11	112899276	66720587	42.15	1238	0.881367
PDJFL1A1	SRR13801632	SAMN18063305	PRJNA678871	51650104	103300208	39534670	Summer (May - June 2019)	2019-06-03	Broiler Faeces	Broiler Farm		14290	5230	50	32155919	26103863	43.46	7217	0.98964	Yes	PDJFL1A1-E1	R	R	R	R	R	R	R	R	I	R	S	R	R	R	R	CTX-C	CAZ-C	S	S	I	S	R	R	S	R	R	R	R
PDJFL1A2	SRR13089958	SAMN16825122	PRJNA678871	77120958	154241916	25518281	Summer (May - June 2019)	2019-06-03	Broiler Faeces	Broiler Farm		21360	7091	84	42870849	33360083	47.26	6197	0.981021	Yes	PDJFL1A2-E1	R	R	R	R	R	R	R	S	S	S	S	R	R	R	I	CTX-C		S	S	S	S	R	I	S	R	I	R	R
PDJFL1A3	SRR13089957	SAMN16825123	PRJNA678871	39838927	79677854	32474410	Summer (May - June 2019)	2019-06-03	Broiler Faeces	Broiler Farm		21326	6293	37	36744318	26823573	45.15	3970	0.981296	Yes	PDJFL1A3-E1	R	R	R	R	R	R	R	R	S	R	S	R	R	R	R	CTX-C	CAZ-C	S	S	I	S	R	R	S	R	R	R	R
PDJFL1A4	SRR13089956	SAMN16825124	PRJNA678871	51060084	102120168	42041906	Summer (May - June 2019)	2019-06-03	Broiler Faeces	Broiler Farm		173006	74956	503	369181314	302131897	49.88	4627	0.980513	Yes	PDJFL1A4-E1	R	R	R	R	R	R	R	R	S	R	S	R	R	R	I	CTX-C	CAZ-C	S	S	S	S	R	R	S	R	R	R	R
PDJFL1A5	SRR13801631	SAMN18063306	PRJNA678871	48004228	96008456	20992868	Summer (May - June 2019)	2019-06-03	Broiler Faeces	Broiler Farm		123278	49541	242	227884838	177098214	49.6	3313	0.957525	Yes	PDJFL1A5-E1	R	R	R	R	R	R	R	S	S	R	S	R	R	R	I	CTX-C		S	S	S	S	I	I	S	R	R	R	R
PDJFL1A6	SRR13801627	SAMN18063307	PRJNA678871	43518395	87036790	40465424	Summer (May - June 2019)	2019-06-03	Broiler Faeces	Broiler Farm		20264	6574	31	33080300	23950000	45.89	2795	0.986785	Yes	PDJFL1A6-E1	R	R	R	R	R	R	R	R	S	R	S	R	R	R	I	CTX-C	CAZ-C	S	S	I	S	R	R	S	R	R	R	R
PDJFL1C1	SRR13801626	SAMN18063308	PRJNA678871	52411947	104823894	46638287	Summer (May - June 2019)	2019-06-03	Broiler Faeces	Broiler Farm		57665	17912	23	75528384	48652139	45.63	1524	0.977766
PDJFL1C2	SRR13801625	SAMN18063309	PRJNA678871	51955937	103911874	45508781	Summer (May - June 2019)	2019-06-03	Broiler Faeces	Broiler Farm		114510	39071	119	163256678	112070893	48.42	1766	0.977818	Yes	PDJFL1C2-E1	R	I	R	S	R	R	R	R	S	R	I	R	R	R	R	CTX-C	CAZ-C	S	S	I	S	R	R	S	R	R	S	R
PDJFL1C3	SRR13089955	SAMN16825125	PRJNA678871	46228786	92457572	42728153	Summer (May - June 2019)	2019-06-03	Broiler Faeces	Broiler Farm		271788	110366	490	500998730	390467580	48.04	3264	0.970539	Yes	PDJFL1C3-E1	R	R	R	R	R	R	R	R	S	R	S	R	R	R	R	CTX-C	CAZ-C	S	S	I	S	R	R	S	R	R	R	R
PDJFL1C4	SRR13089954	SAMN16825126	PRJNA678871	94185076	188370152	83850956	Summer (May - June 2019)	2019-06-03	Broiler Faeces	Broiler Farm		30326	7682	37	42436746	27503708	45.99	1890	0.992383	Yes	PDJFL1C4-E1	R	R	R	R	R	R	R	S	S	S	S	R	R	R	I	CTX-C		S	S	S	S	R	I	S	R	R	R	R
PDJFL1C5	SRR13089953	SAMN16825127	PRJNA678871	78215060	156430120	63768604	Summer (May - June 2019)	2019-06-03	Broiler Faeces	Broiler Farm		24211	6654	73	40774739	29132140	44.87	3684	0.989982	Yes	PDJFL1C5-E1	R	R	R	R	R	R	R	S	S	I	S	R	R	R	I	CTX-C		S	S	R	S	S	I	S	R	R	S	S
PDJFL1C6	SRR13801624	SAMN18063310	PRJNA678871	42034670	84069340	40223830	Summer (May - June 2019)	2019-06-03	Broiler Faeces	Broiler Farm		26239	7972	42	39132628	26913072	45.81	2079	0.985793	Yes	PDJFL1C6-E1	R	R	R	R	R	R	R	R	S	R	S	R	R	R	I	CTX-C	CAZ-C	S	S	S	S	R	R	S	R	R	R	R
PDJFL2A1	SRR13801623	SAMN18063311	PRJNA678871	42480489	84960978	37875880	Summer (May - June 2019)	2019-06-23	Broiler Faeces	Broiler Farm		246056	89112	228	375030162	268642745	48.05	2141	0.951884	Yes	PDJFL2A1-E1	R	R	R	R	R	R	R	S	S	R	S	R	R	R	I	CTX-C		S	S	S	S	R	R	S	R	I	R	R
PDJFL2A2	SRR13089945	SAMN16825134	PRJNA678871	42648828	85297656	36916812	Summer (May - June 2019)	2019-06-23	Broiler Faeces	Broiler Farm		293999	109614	513	498837776	373736304	45.79	2720	0.951933
PDJFL2C1	SRR13801622	SAMN18063312	PRJNA678871	47915033	95830066	47784572	Summer (May - June 2019)	2019-06-23	Broiler Faeces	Broiler Farm		360768	136501	521	600656175	447691422	46.84	2554	0.962582	Yes	PDJFL2C1-E1	R	R	R	R	R	R	R	I	S	R	S	R	R	R	I	CTX-C		S	S	S	S	R	R	S	R	R	R	R
PDJFL2C2	SRR13089944	SAMN16825135	PRJNA678871	52341994	104683988	49255761	Summer (May - June 2019)	2019-06-23	Broiler Faeces	Broiler Farm		42737	13616	88	68897640	49463382	48.66	2636	0.984265	Yes	PDJFL2C2-E1	R	R	R	R	R	R	R	S	S	R	S	S	R	S	R	CTX-C		S	S	S	S	R	I	S	I	R	R	R
PDJFL2C3	SRR13801621	SAMN18063313	PRJNA678871	45055637	90111274	44944430	Summer (May - June 2019)	2019-06-23	Broiler Faeces	Broiler Farm		13729	5538	48	26097564	20484985	40.62	3433	0.992636
PDJFL2C4	SRR13801620	SAMN18063314	PRJNA678871	54701830	109403660	54576038	Summer (May - June 2019)	2019-06-23	Broiler Faeces	Broiler Farm		91405	25848	85	118844054	75067452	49.03	1514	0.97529
PDJFL2C5	SRR13089943	SAMN16825136	PRJNA678871	82714763	165429526	75163811	Summer (May - June 2019)	2019-06-23	Broiler Faeces	Broiler Farm		218900	72729	209	305639086	206344395	46.41	1699	0.978726
PDJFL2C6	SRR13801630	SAMN18063315	PRJNA678871	45237920	90475840	45097792	Summer (May - June 2019)	2019-06-23	Broiler Faeces	Broiler Farm		53306	15611	151	84286131	59154929	44.78	2476	0.97582
PDJFT1S3L0101	SRR13090004	SAMN16825080	PRJNA678871	41218360	82436720	36906926	Spring (March - April 2019)	2019-03-28	Broiler Faeces	Broiler Farm		217354	86412	272	375941243	286446178	51.77	2799	0.973236	Yes	PDJFT1S3L0101-EC2	R	I	R	R	R	R	R	I	S	S	S	R	R	R	S			S	S	I	S	R	R	S	R	R	R	R
PDJFT1S3L0202	SRR13090003	SAMN16825081	PRJNA678871	45533940	91067880	38355734	Spring (March - April 2019)	2019-03-28	Broiler Faeces	Broiler Farm		196922	81847	421	390284001	311375891	50.67	3973	0.969735	Yes	PDJFT1S3L0202-EC1	R	I	R	S	R	R	R	S	S	R	S	R	R	R	S	CTX-C		S	S	S	S	R	I	S	R	R	S	S
PDJFT1S3L0303	SRR13090002	SAMN16825082	PRJNA678871	40385427	80770854	36280322	Spring (March - April 2019)	2019-03-28	Broiler Faeces	Broiler Farm		8409	3311	42	17219099	13782372	48.94	4168	0.991098	Yes	PDJFT1S3L0303-EC2	R	R	R	R	R	R	R	S	S	R	S	R	R	R	I			S	S	S	S	R	I	S	R	I	R	R
PDJFT1S3L0304	SRR13090001	SAMN16825083	PRJNA678871	40004587	80009174	35052656	Spring (March - April 2019)	2019-03-28	Broiler Faeces	Broiler Farm		136129	50384	132	209746424	151238600	52.22	2129	0.975881	Yes	PDJFT1S3L0304-EC2	R	R	S	S	S	S	S	R	S	I	S	R	R	R	I			S	S	I	S	R	R	S	R	R	R	R
PDJFT1S3L0405	SRR13090000	SAMN16825084	PRJNA678871	44745587	89491174	32243696	Spring (March - April 2019)	2019-03-28	Broiler Faeces	Broiler Farm		163042	65178	232	303373554	236661473	52.19	3456	0.973864	Yes	PDJFT1S3L0405-EC2	R	R	R	R	R	R	R	R	S	I	S	R	R	R	I			S	S	R	S	R	R	S	R	R	R	R
PDJFT1S3L0406	SRR13089999	SAMN16825085	PRJNA678871	43367436	86734872	33983632	Spring (March - April 2019)	2019-03-28	Broiler Faeces	Broiler Farm		179466	76601	221	332888675	262426351	51.04	3181	0.974015	Yes	PDJFT1S3L0406-EC2	R	R	R	R	R	R	R	S	I	R	S	R	R	R	I			S	S	R	S	I	I	S	R	R	R	R
PDJFT1S3L0507	SRR13089998	SAMN16825086	PRJNA678871	45028497	90056994	40126173	Spring (March - April 2019)	2019-03-28	Broiler Faeces	Broiler Farm		169349	70608	514	346490909	278657157	52.19	4247	0.980201	Yes	PDJFT1S3L0507-EC2	R	R	R	R	R	R	R	I	S	I	S	R	R	R	R			S	S	R	S	R	R	S	R	R	R	R
PDJFT1S3L0508	SRR13089997	SAMN16825087	PRJNA678871	44524940	89049880	40356592	Spring (March - April 2019)	2019-03-28	Broiler Faeces	Broiler Farm		146624	55518	378	266182724	203910748	51.57	3218	0.979184	Yes	PDJFT1S3L0508-EC2	R	I	R	I	R	R	R	R	S	R	I	R	S	R	R			S	S	S	S	R	R	S	R	R	S	S
PDJFT1S3L0609	SRR13089995	SAMN16825088	PRJNA678871	43237840	86475680	38621486	Spring (March - April 2019)	2019-03-28	Broiler Faeces	Broiler Farm		167418	71766	322	329731041	263617596	52.19	3715	0.977366	Yes	PDJFT1S3L0609-EC2	R	I	R	R	R	R	R	R	I	R	S	R	R	R	S	CTX-C	CAZ-C	S	S	I	S	R	R	S	R	R	R	R
PDJFT1S3L0610	SRR13089994	SAMN16825089	PRJNA678871	44765350	89530700	39348247	Spring (March - April 2019)	2019-03-28	Broiler Faeces	Broiler Farm		172519	69277	248	297758531	227081867	52.53	2702	0.977092	Yes	PDJFT1S3L0610-EC2	R	R	R	R	R	R	R	S	S	R	S	R	R	S	I	CTX-C		S	S	S	S	R	R	S	R	R	R	R
PDJFT1S4L0212	SRR13089993	SAMN16825090	PRJNA678871	49460914	98921828	43435542	Spring (March - April 2019)	2019-03-28	Broiler Faeces	Broiler Farm		173072	73341	559	368442823	299978906	49.63	4760	0.978356	Yes	PDJFT1S4L0212-EC2	R	R	R	R	R	R	R	R	R	S	S	R	R	R	I	CTX-C	CAZ-C	S	S	R	S	S	R	S	R	R	R	R
PDJFT1S4L0313	SRR13089992	SAMN16825091	PRJNA678871	49333982	98667964	43826183	Spring (March - April 2019)	2019-03-28	Broiler Faeces	Broiler Farm		12449	2846	69	21150819	14798952	46.55	4967	0.986757	Yes	PDJFT1S4L0313-EC2	R	R	R	R	R	R	R	R	R	S	S	R	R	S	I	CTX-C	CAZ-C	S	S	S	S	R	R	S	R	R	R	R
PDJFT1S4L0414	SRR13089991	SAMN16825092	PRJNA678871	48081974	96163948	45375335	Spring (March - April 2019)	2019-03-28	Broiler Faeces	Broiler Farm		10916	3345	24	16188774	11138271	47.49	2054	0.990997	Yes	PDJFT1S4L0414-EC2	R	R	R	R	R	R	R	R	R	S	S	R	R	R	I	CTX-C	CAZ-C	S	S	S	S	R	R	S	R	R	R	R
PDJFT1S4L0515	SRR13089990	SAMN16825093	PRJNA678871	40334910	80669820	39384942	Spring (March - April 2019)	2019-03-28	Broiler Faeces	Broiler Farm		18785	6096	89	35962232	27454797	50.75	4769	0.985487	Yes	PDJFT1S4L0515-EC2	R	R	R	R	R	R	R	R	R	R	R	R	R	R	R		CAZ-C	R	R	R	R	R	R	R	R	R	R	R
PDJFT1S4L0616	SRR13089989	SAMN16825094	PRJNA678871	42555457	85110914	37955106	Spring (March - April 2019)	2019-03-28	Broiler Faeces	Broiler Farm		167631	57624	148	234492365	159496664	49.06	1711	0.967031	Yes	PDJFT1S4L0616-EC2	R	R	R	R	R	R	R	S	R	R	S	R	R	R	R			S	S	R	R	R	R	I	R	R	R	R
PDJFT1S4L0819	SRR13089988	SAMN16825095	PRJNA678871	44205597	88411194	41624743	Spring (March - April 2019)	2019-03-28	Broiler Faeces	Broiler Farm		53544	19154	52	74234393	50825560	49.89	1711	0.984776	Yes	PDJFT1S4L0819-EC2	R	I	R	R	R	R	R	S	S	R	S	R	R	R	S	CTX-C		S	S	R	R	R	I	S	S	R	R	R
PDJFT2S3L0101	SRR13089980	SAMN16825102	PRJNA678871	39958812	79917624	37338912	Spring (March - April 2019)	2019-04-13	Broiler Faeces	Broiler Farm		63959	17350	73	77642227	46426795	45.67	1300	0.971236	Yes	PDJFT2S3L0101-EC	R	R	R	R	R	R	R	I	S	I	S	S	R	S	I	CTX-C		S	S	S	S	R	R	S	S	R	R	R
PDJFT2S3L0202	SRR13089979	SAMN16825103	PRJNA678871	53713557	107427114	50836506	Spring (March - April 2019)	2019-04-13	Broiler Faeces	Broiler Farm		12583	4733	84	31150147	25850716	43.2	12544	0.992082	Yes	PDJFT2S3L0202-EC	R	R	R	R	R	R	R	I	S	I	S	R	R	R	I	CTX-C		S	S	S	S	R	R	S	R	R	R	R
PDJFT2S3L0303	SRR13089978	SAMN16825104	PRJNA678871	51621104	103242208	48496955	Spring (March - April 2019)	2019-04-13	Broiler Faeces	Broiler Farm		17668	5026	85	31673615	23193372	45.09	4998	0.98966	Yes	PDJFT2S3L0303-EC	R	I	S	S	S	R	R	S	S	R	S	R	R	R	I	CTX-C		S	S	S	S	R	I	S	R	S	S	S
PDJFT2S3L0304	SRR13089977	SAMN16825105	PRJNA678871	44718068	89436136	40805891	Spring (March - April 2019)	2019-04-13	Broiler Faeces	Broiler Farm		12472	4434	97	33644030	28294862	43.98	13098	0.990907	Yes	PDJFT2S3L0304-EC	R	I	S	S	S	R	R	S	S	R	S	R	R	R	S	CTX-C		S	S	S	S	R	I	S	R	S	S	S
PDJFT2S3L0405	SRR13089976	SAMN16825106	PRJNA678871	48959902	97919804	45972845	Spring (March - April 2019)	2019-04-13	Broiler Faeces	Broiler Farm		39442	12446	72	68256942	50222105	46.94	3701	0.980686	Yes	PDJFT2S3L0405-EC	R	I	R	S	R	I	S	S	S	S	S	S	R	S	S			S	S	I	S	S	S	S	I	R	S	R
PDJFT2S3L0406	SRR13089975	SAMN16825107	PRJNA678871	43164719	86329438	39868297	Spring (March - April 2019)	2019-04-13	Broiler Faeces	Broiler Farm		40715	12903	111	70383675	51831692	44.81	3367	0.976659	Yes	PDJFT2S3L0406-EC	R	R	R	R	R	R	R	S	S	S	S	S	R	I	I	CTX-C		S	S	S	S	R	R	S	R	R	R	R
PDJFT2S3L0507	SRR13089973	SAMN16825108	PRJNA678871	41009320	82018640	38097041	Spring (March - April 2019)	2019-04-13	Broiler Faeces	Broiler Farm		123302	37426	325	202386053	144445780	48.22	2799	0.962808
PDJFT2S3L0508	SRR13089972	SAMN16825109	PRJNA678871	43122769	86245538	40119790	Spring (March - April 2019)	2019-04-13	Broiler Faeces	Broiler Farm		123152	35221	155	162671926	103428369	47.4	1502	0.964938	Yes	PDJFT2S3L0508-EC	R	R	R	R	R	R	R	S	S	S	S	S	R	I	R	CTX-C		S	S	S	S	R	R	S	R	R	R	R
PDJFT2S3L0609	SRR13089971	SAMN16825110	PRJNA678871	45051931	90103862	42174163	Spring (March - April 2019)	2019-04-13	Broiler Faeces	Broiler Farm		89594	28109	116	127034310	85568145	48.06	1799	0.973943	Yes	PDJFT2S3L0609-EC	R	I	R	S	R	R	R	I	S	R	I	R	S	R	I	CTX-C		S	S	S	S	R	R	S	R	I	S	R
PDJFT2S3L0610	SRR13089970	SAMN16825111	PRJNA678871	42156190	84312380	39222760	Spring (March - April 2019)	2019-04-13	Broiler Faeces	Broiler Farm		43453	13281	82	62160344	41916458	46.57	1833	0.978319	Yes	PDJFT2S3L0610-EC	R	I	R	S	R	R	R	R	S	R	S	R	S	R	I	CTX-C	CAZ-C	S	S	S	S	R	R	S	R	I	S	S
PDJFT2S4L0111	SRR13089969	SAMN16825112	PRJNA678871	42619709	85239418	39499040	Spring (March - April 2019)	2019-04-13	Broiler Faeces	Broiler Farm		37601	12047	66	59616788	42565690	45.26	2551	0.982503	Yes	PDJFT2S4L0111-EC	R	R	R	R	R	R	S	S	S	I	S	R	R	R	I			S	S	I	S	S	S	S	R	R	R	R
PDJFT2S4L0212	SRR13089968	SAMN16825113	PRJNA678871	40012375	80024750	37488437	Spring (March - April 2019)	2019-04-13	Broiler Faeces	Broiler Farm		9234	3562	72	24013717	20179443	41.02	13440	0.993212	Yes	PDJFT2S4L0212-EC	R	I	R	R	R	R	R	S	S	S	S	R	R	R	S	CTX-C		S	S	S	S	R	I	S	R	R	R	R
PDJFT2S4L0313	SRR13089967	SAMN16825114	PRJNA678871	40075794	80151588	37295690	Spring (March - April 2019)	2019-04-13	Broiler Faeces	Broiler Farm		22024	7949	122	48865706	39451394	43.07	7245	0.98557
PDJFT2S4L0414	SRR13089966	SAMN16825115	PRJNA678871	43023524	86047048	39852163	Spring (March - April 2019)	2019-04-13	Broiler Faeces	Broiler Farm		31058	9799	44	48409887	34186968	45.29	2461	0.980726	Yes	PDJFT2S4L0414-EC	R	I	R	S	R	I	S	S	S	S	S	R	R	S	I			S	S	S	S	S	S	S	S	I	R	R
PDJFT2S4L0515	SRR13089965	SAMN16825116	PRJNA678871	45209837	90419674	41127521	Spring (March - April 2019)	2019-04-13	Broiler Faeces	Broiler Farm		9935	4058	79	27127739	23123503	39.91	13565	0.994595	Yes	PDJFT2S4L0515-EC	R	R	R	R	R	R	R	R	R	S	S	R	R	R	I	CTX-C	CAZ-C	S	S	S	S	R	R	S	R	R	R	R
PDJFT2S4L0616	SRR13089964	SAMN16825117	PRJNA678871	46117233	92234466	42490081	Spring (March - April 2019)	2019-04-13	Broiler Faeces	Broiler Farm		27438	11027	108	56228242	45035859	40.99	4364	0.985477	Yes	PDJFT2S4L0616-EC	R	R	R	R	R	I	S	S	S	R	S	R	R	R	I			S	S	S	S	S	S	S	R	R	R	R
PDJFT2S4L0717	SRR13089962	SAMN16825118	PRJNA678871	45224204	90448408	41579460	Spring (March - April 2019)	2019-04-13	Broiler Faeces	Broiler Farm		390296	158673	443	669890588	511074218	48.6	2695	0.961594	Yes	PDJFT2S4L0717-EC	R	I	R	S	R	I	S	S	S	S	S	R	R	R	I			S	S	S	S	S	S	S	R	R	S	R
PDJFT2S4L0718	SRR13089961	SAMN16825119	PRJNA678871	45808910	91617820	42642925	Spring (March - April 2019)	2019-04-13	Broiler Faeces	Broiler Farm		398292	161586	465	679605979	517064614	48.29	2640	0.961778	Yes	PDJFT2S4L0718-EC	R	R	R	R	R	R	R	R	R	S	S	R	R	R	I	CTX-C	CAZ-C	S	S	S	S	R	R	S	R	R	R	R
PDJFT2S4L0819	SRR13089960	SAMN16825120	PRJNA678871	47483718	94967436	43512887	Spring (March - April 2019)	2019-04-13	Broiler Faeces	Broiler Farm		27625	11299	35	51029700	39924537	41.4	3336	0.988372
PDJFT2S4L0820	SRR13089959	SAMN16825121	PRJNA678871	41970997	83941994	38693306	Spring (March - April 2019)	2019-04-13	Broiler Faeces	Broiler Farm		206893	76853	272	324283399	235714921	48.72	2214	0.963812
PDJRL303	SRR13090028	SAMN16825183	PRJNA678871	43122188	86244376	42548443	Summer (May - June 2019)	2019-06-24	Human Stool	Abattoir	h309-households	112446	47020	478	245479794	200774103	48	5139	0.959765
PDJRL304	SRR13090027	SAMN16825184	PRJNA678871	44161246	88322492	44155965	Summer (May - June 2019)	2019-06-24	Human Stool	Abattoir	h310-households	179674	74834	672	370150058	298206054	49.53	4168	0.949468	Yes	PDJRL304-E1	R	R	R	R	R	R	R	R	R	I	R	R	R	R	R			S	S	I	S	S	R	R	R	R	R	R
PDJRT301	SRR13090047	SAMN16825166	PRJNA678871	43529504	87059008	43527200	Spring (March - April 2019)	2019-04-14	Human Stool	Abattoir	h303-households	115831	52356	649	307032146	263375640	46.12	8358	0.984733	Yes	PDJRT301-EC	S	S	R	R	R	S	S	S	S	S	S	R	R	R	S			S	S	S	S	S	S	S	S	S	S	S
PDJRT302	SRR13090046	SAMN16825167	PRJNA678871	45058947	90117894	45057567	Spring (March - April 2019)	2019-04-14	Human Stool	Abattoir	h304-households	155064	66225	488	334565217	273464298	47.11	4801	0.977177	Yes	PDJRT302-EC	R	I	R	R	R	I	S	S	S	R	S	R	R	R	I			S	S	I	S	S	S	S	R	R	R	R
PDJRT304	SRR13090044	SAMN16825168	PRJNA678871	45003884	90007768	45003447	Spring (March - April 2019)	2019-04-14	Human Stool	Abattoir	h305-households	196853	82574	687	421344751	342386880	45.81	4926	0.974115	Yes	PDJRT304-EC	S	S	R	S	R	S	S	S	S	S	S	R	R	S	S			S	S	S	S	S	S	S	S	I	S	S
PDRFL101	SRR13801628	SAMN18063317	PRJNA678871	51197014	102394028	51190504	Summer (May - June 2019)	2019-06-03	Human Stool	Broiler Farm	f101-farmworker	172951	76784	644	397634741	331493474	47.94	5599	0.984716
PDRFL102	SRR13090037	SAMN16825175	PRJNA678871	42829568	85659136	40202702	Summer (May - June 2019)	2019-06-03	Human Stool	Broiler Farm	f103-farmworker	91352	38650	565	237078757	200965719	44.74	9891	0.989124	Yes	PDRFL102-E1	S	S	R	S	R	S	S	S	S	S	S	S	R	S	S			S	S	S	S	S	S	S	S	I	S	S
PDRFL103	SRR13090036	SAMN16825176	PRJNA678871	40572426	81144852	38219875	Summer (May - June 2019)	2019-06-03	Human Stool	Broiler Farm	f102-farmworker	127816	49175	638	284359219	230755040	45.47	6651	0.981856	Yes	PDRFL103-E1	R	S	R	S	R	S	S	S	S	I	S	R	R	S	S			S	S	S	S	S	S	S	S	I	S	R
PDRFL104	SRR13090035	SAMN16825177	PRJNA678871	43035315	86070630	40698366	Summer (May - June 2019)	2019-06-03	Human Stool	Broiler Farm	f105-farmworker	114108	47787	811	306936588	261368807	44.08	11642	0.986753	Yes	PDRFL104-E1	R	I	R	R	S	I	S	S	S	S	S	S	R	I	S			S	S	S	S	S	S	S	I	I	S	R
PDRFL201	SRR13090032	SAMN16825179	PRJNA678871	42993614	85987228	40879271	Summer (May - June 2019)	2019-06-23	Human Stool	Broiler Farm	f102-farmworker	105441	38415	394	216618891	171147281	44.37	5572	0.98397	Yes	PDRFL201-E1	S	S	S	S	S	S	S	S	S	S	I	S	S	S	S			S	S	S	S	S	S	S	S	S	S	S
PDRFL202	SRR13090031	SAMN16825180	PRJNA678871	74299821	148599642	68807537	Summer (May - June 2019)	2019-06-23	Human Stool	Broiler Farm	f103-farmworker	86111	41469	854	294024713	263407737	46.01	16640	0.993175
PDRFL203	SRR13090030	SAMN16825181	PRJNA678871	41718062	83436124	39662560	Summer (May - June 2019)	2019-06-23	Human Stool	Broiler Farm	f104-farmworker	102250	46423	619	275140315	236900318	45.1	8727	0.988143
PDRFL205	SRR13090029	SAMN16825182	PRJNA678871	72791221	145582442	67217912	Summer (May - June 2019)	2019-06-23	Human Stool	Broiler Farm	f106-vet	179247	83982	1357	531851957	466481836	47.13	11498	0.987105	Yes	PDRFYL205-E1	R	I	R	R	R	R	S	S	S	S	S	S	R	S	I			S	S	I	S	S	S	S	I	R	S	S
PDRFT109	SRR13090063	SAMN16825151	PRJNA678871	40821454	81642908	40816659	Spring (March - April 2019)	2019-03-28	Human Stool	Broiler Farm	f106-vet	155320	63994	670	356986278	294667371	48.93	6280	0.971588	Yes	PDRFT109-EC2	R	S	R	R	R	I	S	S	S	S	S	S	S	S	I			S	S	S	S	S	S	S	I	I	S	S
PDRFT1S301	SRR13090062	SAMN16825152	PRJNA678871	40166996	80333992	40158960	Spring (March - April 2019)	2019-03-28	Human Stool	Broiler Farm	f101-farmworker	132509	55774	477	291592677	238844057	46.75	5332	0.97985	Yes	PDRFT1S301-EC2	R	I	R	S	R	S	S	S	S	S	S	S	R	S	S			S	S	S	S	S	S	S	S	R	S	R
PDRFT1S302	SRR13090061	SAMN16825153	PRJNA678871	43801141	87602282	43774840	Spring (March - April 2019)	2019-03-28	Human Stool	Broiler Farm	f102-farmworker	110552	48525	428	255245828	212603566	45.29	5691	0.983362	Yes	PDRFT1S302-EC2	R	I	S	R	R	I	S	S	S	S	S	R	R	R	S			S	S	S	S	S	S	S	R	S	R	R
PDRFT1S303	SRR13090060	SAMN16825154	PRJNA678871	44093104	88186208	43959061	Spring (March - April 2019)	2019-03-28	Human Stool	Broiler Farm	f103-farmworker	129529	59053	527	312316423	263752832	44.21	6221	0.981863	Yes	PDRFT1S303-EC2	S	S	S	S	S	S	S	S	S	S	S	S	R	S	S			S	S	S	S	S	S	S	S	S	S	S
PDRFT1S405	SRR13090059	SAMN16825155	PRJNA678871	44534049	89068098	44200739	Spring (March - April 2019)	2019-03-28	Human Stool	Broiler Farm	f104-farmworker	87929	42854	527	241502062	210357745	45.58	7811	0.989512	Yes	PDRFT1S405-EC2	R	S	R	R	R	S	S	S	S	I	S	R	S	R	S			S	S	S	S	S	S	S	R	R	S	S
PDRFT1S406	SRR13090058	SAMN16825156	PRJNA678871	40699024	81398048	40693069	Spring (March - April 2019)	2019-03-28	Human Stool	Broiler Farm	f107-farmworker	147259	65743	882	380928866	324917295	46.75	8251	0.9809	Yes	PDRFT1S406-EC2	R	R	R	R	R	R	S	S	S	S	S	R	R	I	R			S	S	I	S	S	S	S	R	R	S	R
PDRFT1S407	SRR13090057	SAMN16825157	PRJNA678871	42932557	85865114	42918212	Spring (March - April 2019)	2019-03-28	Human Stool	Broiler Farm	f108-farmworker	93818	41058	493	227384723	191222157	45.7	6699	0.984635	Yes	PDRFT1S407-EC2	R	I	R	S	R	S	S	S	S	R	S	R	R	R	S			S	S	S	S	S	S	S	R	I	S	R
PDRFT1S408	SRR13090055	SAMN16825158	PRJNA678871	41578308	83156616	41576106	Spring (March - April 2019)	2019-03-28	Human Stool	Broiler Farm	f109-farmworker	110816	46919	455	252535960	208757242	46.98	5944	0.98051	Yes	PDRFT1S408-EC2	S	S	S	S	S	S	S	S	S	S	S	S	S	S	S			S	S	S	S	S	S	S	S	S	S	S
PDRFT207	SRR13090054	SAMN16825159	PRJNA678871	49131198	98262396	46600048	Spring (March - April 2019)	2019-04-13	Human Stool	Broiler Farm	f109-farmworker	65227	29768	614	215548726	191418196	42.81	14866	0.988489	Yes	PDRFT207-EC	R	I	R	R	R	R	R	I	S	I	S	S	R	I	S			S	S	S	S	R	R	S	R	I	R	R
PDRFT2S301	SRR13090053	SAMN16825160	PRJNA678871	43905597	87811194	41075989	Spring (March - April 2019)	2019-04-13	Human Stool	Broiler Farm	f102-farmworker	100362	45111	617	263905834	225978884	44.95	8180	0.985939	Yes	PDRFT2S301-EC	R	R	R	R	R	I	S	S	S	R	S	R	R	R	I			S	S	S	R	S	S	S	R	R	R	R
PDRFT2S302	SRR13090052	SAMN16825161	PRJNA678871	43666681	87333362	41215363	Spring (March - April 2019)	2019-04-13	Human Stool	Broiler Farm	f103-farmworker	149336	68834	526	366119306	310752181	47.1	6293	0.981841	Yes	PDRFT2S302-EC	R	I	R	R	R	I	S	S	S	S	I	S	R	S	R			S	S	S	S	S	S	I	I	R	S	R
PDRFT2S303	SRR13090051	SAMN16825162	PRJNA678871	42823064	85646128	40437907	Spring (March - April 2019)	2019-04-13	Human Stool	Broiler Farm	f104-farmworker	140697	61648	295	277044326	222676699	46.18	3616	0.981022
PDRFT2S404	SRR13090050	SAMN16825163	PRJNA678871	42629584	85259168	39835133	Spring (March - April 2019)	2019-04-13	Human Stool	Broiler Farm	f105-farmworker	86640	39820	575	232951194	200759366	44.49	8633	0.989737
PDRFT2S405	SRR13090049	SAMN16825164	PRJNA678871	40460412	80920824	37888378	Spring (March - April 2019)	2019-04-13	Human Stool	Broiler Farm	f107-farmworker	138306	59414	739	342926259	288905174	45.88	7792	0.98054	Yes	PDRFT2S405-EC	S	S	S	S	S	S	S	S	S	S	S	S	R	S	S			S	S	S	S	S	S	S	R	S	S	S
PDRFT2S406	SRR13090048	SAMN16825165	PRJNA678871	45329581	90659162	42721735	Spring (March - April 2019)	2019-04-13	Human Stool	Broiler Farm	f108-farmworker	107212	48490	587	284147383	243948847	46.17	8423	0.983469	Yes	PDRFT2S406-EC	S	S	R	R	S	I	S	S	S	S	S	R	R	S	S			S	S	S	S	S	S	S	S	I	S	R
PDRFYL105	SRR13090033	SAMN16825178	PRJNA678871	43336019	86672038	41685737	Summer (May - June 2019)	2019-06-03	Human Stool	Broiler Farm	f106-vet	161634	69109	743	390667021	327455284	47.86	7195	0.979668	Yes	PDRFYL105-E1	R	S	R	S	R	S	S	S	S	S	S	R	R	R	S			S	S	R	S	S	S	S	R	R	S	R
PDTFL302	SRR13090026	SAMN16825185	PRJNA678871	41101469	82202938	41095579	Summer (May - June 2019)	2019-06-24	Human Stool	Abattoir	t308-slaughterhouseworker	172968	72021	639	363941987	294750711	48.35	4634	0.947788	Yes	PDTFL302-E1	R	S	S	S	S	R	S	S	R	R	S	S	S	S	R			S	S	S	S	S	S	S	S	S	S	S
PDTFL305	SRR13090025	SAMN16825186	PRJNA678871	49503310	99006620	49426035	Summer (May - June 2019)	2019-06-24	Human Stool	Abattoir	t311-slaughterhouseworker	88938	40748	686	263159133	230142183	47.97	11931	0.957992	Yes	PDTFL305-E1	S	S	S	S	S	I	S	S	S	S	S	S	S	S	S			S	S	S	S	S	S	S	S	S	S	S
PDTFT301	SRR13090043	SAMN16825169	PRJNA678871	44524567	89049134	44511969	Spring (March - April 2019)	2019-04-14	Human Stool	Abattoir	t301-slaughterhouseworker	98025	41730	379	213457661	174829119	44.66	5019	0.986033	Yes	PDTFT301-EC	R	S	R	S	R	R	R	S	S	S	S	R	R	R	S	CTX-C		S	S	S	S	S	I	S	R	I	S	R
PDTFT302	SRR13090042	SAMN16825170	PRJNA678871	40835164	81670328	40831747	Spring (March - April 2019)	2019-04-14	Human Stool	Abattoir	t302-slaughterhoureworker	70201	28963	316	153427405	125171302	45.5	5167	0.985255	Yes	PDTFT302-EC	R	R	R	R	R	R	R	R	S	I	S	R	R	R	I	CTX-C	CAZ-C	R	I	I	S	R	R	S	R	I	R	R
PDTFT303	SRR13090041	SAMN16825171	PRJNA678871	43356997	86713994	43354257	Spring (March - April 2019)	2019-04-14	Human Stool	Abattoir	t303-slaughterhouseworker	132109	59519	590	326269506	276330190	47.11	6579	0.97945	Yes	PDTFT303-EC	R	R	R	R	R	R	R	I	S	S	S	R	R	R	I	CTX-C		S	S	S	S	R	R	S	R	R	R	R
PDTFT304	SRR13090040	SAMN16825172	PRJNA678871	41350390	82700780	41348435	Spring (March - April 2019)	2019-04-14	Human Stool	Abattoir	t304-slaughterhouseworker	160441	71450	519	351072377	289878789	46.89	4582	0.973518	Yes	PDTFT304-EC	R	R	R	R	R	R	R	S	S	S	S	R	R	R	I	CTX-C		S	S	S	S	R	I	S	R	R	R	R
PDTFT305	SRR13090039	SAMN16825173	PRJNA678871	44939205	89878410	44937680	Spring (March - April 2019)	2019-04-14	Human Stool	Abattoir	t305-slaughterhouseworker	155279	70483	590	361515231	302949799	45.78	5529	0.981021	Yes	PDTFT305-EC	S	S	S	S	R	S	S	S	S	S	S	S	S	S	S			S	S	S	S	S	S	S	S	S	S	S
PDTFT306	SRR13090038	SAMN16825174	PRJNA678871	40561370	81122740	40559934	Spring (March - April 2019)	2019-04-14	Human Stool	Abattoir	t306-slaughterhouseworker	138333	63317	475	311243866	259256197	45.73	4919	0.981634
PDTRL101	SRR13089931	SAMN16825147	PRJNA678871	57486604	114973208	57486604	Summer (May - June 2019)	2019-06-03	Soil	Broiler Farm		702931	121444	104	600473785	217421989	62.93	804	0.46099
PDTRL102	SRR13090066	SAMN16825148	PRJNA678871	40628818	81257636	40628818	Summer (May - June 2019)	2019-06-03	Soil	Broiler Farm		633542	143441	23	603482601	276939540	64.42	926	0.523829	Yes	PDTRL102-E1	R	I	S	S	S	R	S	S	R	S	S	S	R	S	R			S	S	S	S	S	S	S	S	S	S	S
PDTRL201	SRR13090065	SAMN16825149	PRJNA678871	47547787	95095574	47547787	Summer (May - June 2019)	2019-06-23	Soil	Broiler Farm		570541	104631	114	519307511	212947850	62.95	851	0.487093
PDTRL202	SRR13090064	SAMN16825150	PRJNA678871	52913137	105826274	52913137	Summer (May - June 2019)	2019-06-23	Soil	Broiler Farm		948657	236250	50	938171389	462563983	62.49	986	0.589537
PDTRT1S301	SRR13089939	SAMN16825139	PRJNA678871	43050464	86100928	43050464	Spring (March - April 2019)	2019-03-28	Soil	Broiler Farm		447761	83232	97	402907174	161424080	61.09	843	0.367228	Yes	PDTRT1S301-EC2	R	I	R	R	R	R	R	S	S	I	S	R	R	R	S	CTX-C		S	S	S	S	S	I	I	S	I	S	R
PDTRT1S302	SRR13089938	SAMN16825140	PRJNA678871	45380414	90760828	45380414	Spring (March - April 2019)	2019-03-28	Soil	Broiler Farm		374999	62245	7	316002224	111202419	61.77	785	0.310219	Yes	PDTRT1S302-EC2	R	I	I	S	S	R	S	S	R	S	R	S	S	S	R			R	S	S	S	S	S	R	S	S	S	S
PDTRT1S403	SRR13089937	SAMN16825141	PRJNA678871	43559890	87119780	43559890	Spring (March - April 2019)	2019-03-28	Soil	Broiler Farm		413688	89331	66	391110408	173051216	59.26	903	0.35177	Yes	PDTRT1S403-EC2	R	S	S	I	S	R	S	S	R	S	S	S	S	S	R			S	S	S	S	S	S	S	S	S	S	S
PDTRT1S404	SRR13089936	SAMN16825142	PRJNA678871	43135087	86270174	43135087	Spring (March - April 2019)	2019-03-28	Soil	Broiler Farm		466786	82367	30	403511042	149561388	61.51	809	0.357546	Yes	PDTRT1S404-EC2	R	R	S	I	S	R	S	S	R	S	R	S	S	S	R			S	S	S	S	S	S	S	S	S	S	S
PDTRT2S301	SRR13089935	SAMN16825143	PRJNA678871	44110220	88220440	44110220	Spring (March - April 2019)	2019-04-13	Soil	Broiler Farm		323000	47821	1	258955463	80652437	63.83	746	0.299857
PDTRT2S302	SRR13089934	SAMN16825144	PRJNA678871	42910314	85820628	42910314	Spring (March - April 2019)	2019-04-13	Soil	Broiler Farm		385087	65568	79	345246770	137521801	63.11	823	0.371602	Yes	PDTRT2S302-EC	S	S	S	S	S	R	S	S	I	S	S	S	S	S	I			S	S	S	S	S	S	R	S	S	S	S
PDTRT2S403	SRR13089933	SAMN16825145	PRJNA678871	40174887	80349774	40174887	Spring (March - April 2019)	2019-04-13	Soil	Broiler Farm		357254	63539	0	302270140	110454717	61.66	796	0.352604
PDTRT2S404	SRR13089932	SAMN16825146	PRJNA678871	44732866	89465732	44732866	Spring (March - April 2019)	2019-04-13	Soil	Broiler Farm		489121	120828	19	490746072	246552778	59.11	1005	0.46894	Yes	PDTRT2S404-EC	R	I	S	S	S	R	S	S	R	S	R	S	S	S	R			S	S	S	S	S	R	R	S	S	S	S
