# Supplementary material for: Dissecting microbial communities and resistomes for interconnected humans, soil, and livestock
Source: ISME J. 2022 Sep 23;17(1):21–35. doi: 10.1038/s41396-022-01315-7 (PMC9751072; doi:10.1038/s41396-022-01315-7)
Supplement: Supplementary file 3 — Supplementary Table 2 [file 41396_2022_1315_MOESM3_ESM.xlsx]

## Sheet: Supp Table 2
broiler MAG ID	broiler_original_genome_ID	species representative	broiler_gut_MAGs_representative	reference	fastani_taxonomy	fastani_ani	phylum	class	order	family	genus	species	completeness	contamination	strain_heterogeneity	size	N50
FMCFMAG001	coCF.89	coCF.89	Yes	GCF_002160515.1	d__Bacteria;p__Firmicutes_A;c__Clostridia;o__Oscillospirales;f__Acutalibacteraceae;g__An172;s__An172 sp002160515	97.99	p__Firmicutes_A	c__Clostridia	o__Oscillospirales	f__Acutalibacteraceae	g__An172	s__An172 sp002160515	98.66	0	0	2477900	52166
FMCFMAG002	PDJFT2S4L0717.81		Yes	GCF_002159845.1	d__Bacteria;p__Firmicutes_A;c__Clostridia;o__Oscillospirales;f__Acutalibacteraceae;g__Anaeromassilibacillus;s__Anaeromassilibacillus sp002159845	98.93	p__Firmicutes_A	c__Clostridia	o__Oscillospirales	f__Acutalibacteraceae	g__Anaeromassilibacillus	s__Anaeromassilibacillus sp002159845	95.3	1.96	30	2299879	9447
FMCFMAG003	PDJFT1S3L0609.34		Yes	GCF_002159845.1	d__Bacteria;p__Firmicutes_A;c__Clostridia;o__Oscillospirales;f__Acutalibacteraceae;g__Anaeromassilibacillus;s__Anaeromassilibacillus sp002159845	98.64	p__Firmicutes_A	c__Clostridia	o__Oscillospirales	f__Acutalibacteraceae	g__Anaeromassilibacillus	s__Anaeromassilibacillus sp002159845	87.25	0.25	0	2511623	46290
FMCFMAG004	PDJFT1S3L0507.65	PDJFT1S3L0507.65	Yes	GCF_002159845.1	d__Bacteria;p__Firmicutes_A;c__Clostridia;o__Oscillospirales;f__Acutalibacteraceae;g__Anaeromassilibacillus;s__Anaeromassilibacillus sp002159845	98.82	p__Firmicutes_A	c__Clostridia	o__Oscillospirales	f__Acutalibacteraceae	g__Anaeromassilibacillus	s__Anaeromassilibacillus sp002159845	97.32	0	0	2511894	65390
FMCFMAG005	PDJFL1A4.53		Yes	GCF_002159845.1	d__Bacteria;p__Firmicutes_A;c__Clostridia;o__Oscillospirales;f__Acutalibacteraceae;g__Anaeromassilibacillus;s__Anaeromassilibacillus sp002159845	98.82	p__Firmicutes_A	c__Clostridia	o__Oscillospirales	f__Acutalibacteraceae	g__Anaeromassilibacillus	s__Anaeromassilibacillus sp002159845	93.51	3.91	0	2397496	24190
FMCFMAG006	PDJFL1C3.111		Yes	GCF_002159845.1	d__Bacteria;p__Firmicutes_A;c__Clostridia;o__Oscillospirales;f__Acutalibacteraceae;g__Anaeromassilibacillus;s__Anaeromassilibacillus sp002159845	98.84	p__Firmicutes_A	c__Clostridia	o__Oscillospirales	f__Acutalibacteraceae	g__Anaeromassilibacillus	s__Anaeromassilibacillus sp002159845	87.92	0	0	2236862	67084
FMCFMAG007	PDJFT1S3L0202_bin.35		Yes	GCA_000435395.1	d__Bacteria;p__Firmicutes_A;c__Clostridia;o__Oscillospirales;f__Acutalibacteraceae;g__Acutalibacter;s__Acutalibacter sp000435395	97.74	p__Firmicutes_A	c__Clostridia	o__Oscillospirales	f__Acutalibacteraceae	g__Acutalibacter	s__Acutalibacter sp000435395	87.84	2.35	75	2106937	13819
FMCFMAG008	PDJFL1A5.18	PDJFL1A5.18	Yes	GCA_000435395.1	d__Bacteria;p__Firmicutes_A;c__Clostridia;o__Oscillospirales;f__Acutalibacteraceae;g__Acutalibacter;s__Acutalibacter sp000435395	97.88	p__Firmicutes_A	c__Clostridia	o__Oscillospirales	f__Acutalibacteraceae	g__Acutalibacter	s__Acutalibacter sp000435395	93.43	1.9	25	2365466	15380
FMCFMAG009	PDJFT2S4L0820.37		Yes	GCA_000435395.1	d__Bacteria;p__Firmicutes_A;c__Clostridia;o__Oscillospirales;f__Acutalibacteraceae;g__Acutalibacter;s__Acutalibacter sp000435395	98.11	p__Firmicutes_A	c__Clostridia	o__Oscillospirales	f__Acutalibacteraceae	g__Acutalibacter	s__Acutalibacter sp000435395	84.13	3.02	85.71	1824917	5669
FMCFMAG010	coCF.819		Yes	GCA_002314305.1	d__Bacteria;p__Firmicutes_A;c__Clostridia;o__Oscillospirales;f__Acutalibacteraceae;g__CAG-180;s__CAG-180 sp002314305	98.21	p__Firmicutes_A	c__Clostridia	o__Oscillospirales	f__Acutalibacteraceae	g__CAG-180	s__CAG-180 sp002314305	82.72	6.38	58.33	1760642	7112
FMCFMAG011	PDJFT2S4L0718.113	PDJFT2S4L0718.113	Yes	GCA_002314305.1	d__Bacteria;p__Firmicutes_A;c__Clostridia;o__Oscillospirales;f__Acutalibacteraceae;g__CAG-180;s__CAG-180 sp002314305	98.1	p__Firmicutes_A	c__Clostridia	o__Oscillospirales	f__Acutalibacteraceae	g__CAG-180	s__CAG-180 sp002314305	92.62	1.48	33.33	1876230	9624
FMCFMAG012	PDJFT2S4L0717.136	PDJFT2S4L0717.136	Yes	GCA_000431535.1	d__Bacteria;p__Firmicutes_A;c__Clostridia;o__Oscillospirales;f__Acutalibacteraceae;g__Eubacterium_R;s__Eubacterium_R sp000431535	98.71	p__Firmicutes_A	c__Clostridia	o__Oscillospirales	f__Acutalibacteraceae	g__Eubacterium_R	s__Eubacterium_R sp000431535	93.96	0	0	1990521	83319
FMCFMAG013	PDJFT2S4L0718.70	PDJFT2S4L0718.70	Yes	GCA_002305045.1	d__Bacteria;p__Firmicutes_A;c__Clostridia;o__Oscillospirales;f__Ruminococcaceae;g__UBA1409;s__UBA1409 sp002305045	99.16	p__Firmicutes_A	c__Clostridia	o__Oscillospirales	f__Ruminococcaceae	g__UBA1409	s__UBA1409 sp002305045	95.3	0	0	1613033	52370
FMCFMAG014	PDJFT1S3L0508.89	PDJFT1S3L0508.89	Yes	GCA_002338885.1	d__Bacteria;p__Firmicutes_A;c__Clostridia;o__Oscillospirales;f__Ruminococcaceae;g__UBA1409;s__UBA1409 sp002338885	99.11	p__Firmicutes_A	c__Clostridia	o__Oscillospirales	f__Ruminococcaceae	g__UBA1409	s__UBA1409 sp002338885	93.29	0	0	1698702	90075
FMCFMAG015	coCF.510	coCF.510	Yes	GCA_002305795.1	d__Bacteria;p__Firmicutes_A;c__Clostridia;o__Oscillospirales;f__Ruminococcaceae;g__UBA1375;s__UBA1375 sp002305795	97.54	p__Firmicutes_A	c__Clostridia	o__Oscillospirales	f__Ruminococcaceae	g__UBA1375	s__UBA1375 sp002305795	88.58	0.84	100	1772750	8924
FMCFMAG016	coCF.450	coCF.450	Yes	GCA_002305685.1	d__Bacteria;p__Firmicutes_A;c__Clostridia;o__Oscillospirales;f__Ruminococcaceae;g__UBA1405;s__UBA1405 sp002305685	98.79	p__Firmicutes_A	c__Clostridia	o__Oscillospirales	f__Ruminococcaceae	g__UBA1405	s__UBA1405 sp002305685	88.7	1.34	50	2341517	7830
FMCFMAG017	PDJFT2S4L0717.73	PDJFT2S4L0717.73	Yes	GCF_002160915.1	d__Bacteria;p__Firmicutes_A;c__Clostridia;o__Oscillospirales;f__Ruminococcaceae;g__Faecalibacterium;s__Faecalibacterium sp002160915	98.65	p__Firmicutes_A	c__Clostridia	o__Oscillospirales	f__Ruminococcaceae	g__Faecalibacterium	s__Faecalibacterium sp002160915	84.58	1.33	60	1939502	15849
FMCFMAG018	PDJFL2A2.148	PDJFL2A2.148	Yes	GCF_002160955.1	d__Bacteria;p__Firmicutes_A;c__Clostridia;o__Oscillospirales;f__Ruminococcaceae;g__Gemmiger_A;s__Gemmiger_A sp002160955	98.49	p__Firmicutes_A	c__Clostridia	o__Oscillospirales	f__Ruminococcaceae	g__Gemmiger_A	s__Gemmiger_A sp002160955	94.97	0.06	0	2816954	23472
FMCFMAG019	coCF.331	coCF.331	Yes	GCF_002161595.1	d__Bacteria;p__Firmicutes_A;c__Clostridia;o__Oscillospirales;f__Ruminococcaceae;g__Fournierella;s__Fournierella sp002161595	98.87	p__Firmicutes_A	c__Clostridia	o__Oscillospirales	f__Ruminococcaceae	g__Fournierella	s__Fournierella sp002161595	86.73	2.29	83.33	2652827	24152
FMCFMAG020	PDJFL2A2.134	PDJFL2A2.134	Yes	GCF_002160015.1	d__Bacteria;p__Firmicutes_A;c__Clostridia;o__Oscillospirales;f__Ruminococcaceae;g__Anaerofilum;s__Anaerofilum sp002160015	98.87	p__Firmicutes_A	c__Clostridia	o__Oscillospirales	f__Ruminococcaceae	g__Anaerofilum	s__Anaerofilum sp002160015	93.88	0.7	50	2249698	37575
FMCFMAG021	coCF.277	coCF.277	Yes	GCA_002315015.1	d__Bacteria;p__Firmicutes_A;c__Clostridia;o__Oscillospirales;f__Ruminococcaceae;g__Ruthenibacterium;s__Ruthenibacterium sp002315015	98.49	p__Firmicutes_A	c__Clostridia	o__Oscillospirales	f__Ruminococcaceae	g__Ruthenibacterium	s__Ruthenibacterium sp002315015	85.06	0.68	0	2052953	28775
FMCFMAG022	PDJFT1S3L0609.94	PDJFT1S3L0609.94	Yes	GCF_002161215.1	d__Bacteria;p__Firmicutes_A;c__Clostridia;o__Oscillospirales;f__Oscillospiraceae;g__Flavonifractor;s__Flavonifractor sp002161215	97.38	p__Firmicutes_A	c__Clostridia	o__Oscillospirales	f__Oscillospiraceae	g__Flavonifractor	s__Flavonifractor sp002161215	92.64	1.74	14.29	2804405	25007
FMCFMAG023	PDJFT2S4L0820.12		Yes	GCF_002161675.1	d__Bacteria;p__Firmicutes_A;c__Clostridia;o__Oscillospirales;f__Oscillospiraceae;g__UBA9475;s__UBA9475 sp002161675	96.93	p__Firmicutes_A	c__Clostridia	o__Oscillospirales	f__Oscillospiraceae	g__UBA9475	s__UBA9475 sp002161675	84.92	1.25	16.67	2085443	8931
FMCFMAG024	PDJFL2C1.151	PDJFL2C1.151	Yes	GCF_002161675.1	d__Bacteria;p__Firmicutes_A;c__Clostridia;o__Oscillospirales;f__Oscillospiraceae;g__UBA9475;s__UBA9475 sp002161675	97.04	p__Firmicutes_A	c__Clostridia	o__Oscillospirales	f__Oscillospiraceae	g__UBA9475	s__UBA9475 sp002161675	91.95	0.67	0	1812956	43012
FMCFMAG025	PDJFT2S4L0717.143			GCA_000433775.1	d__Bacteria;p__Firmicutes_A;c__Clostridia;o__4C28d-15;f__CAG-314;g__CAG-1435;s__CAG-1435 sp000433775	97.97	p__Firmicutes_A	c__Clostridia	o__4C28d-15	f__CAG-314	g__CAG-1435	s__CAG-1435 sp000433775	91.94	0	0	1516439	68152
FMCFMAG026	coCF.247	coCF.247	Yes	GCA_000433775.1	d__Bacteria;p__Firmicutes_A;c__Clostridia;o__4C28d-15;f__CAG-314;g__CAG-1435;s__CAG-1435 sp000433775	98.21	p__Firmicutes_A	c__Clostridia	o__4C28d-15	f__CAG-314	g__CAG-1435	s__CAG-1435 sp000433775	93.95	0	0	1357338	14730
FMCFMAG027	coCF.499	coCF.499	Yes	GCA_000437915.1	d__Bacteria;p__Firmicutes_A;c__Clostridia;o__4C28d-15;f__CAG-314;g__CAG-314;s__CAG-314 sp000437915	98.21	p__Firmicutes_A	c__Clostridia	o__4C28d-15	f__CAG-314	g__CAG-314	s__CAG-314 sp000437915	93.15	0	0	1439925	83618
FMCFMAG028	coCF.732	coCF.732	Yes	GCF_002159835.1	d__Bacteria;p__Firmicutes_A;c__Clostridia;o__Lachnospirales;f__Lachnospiraceae;g__Blautia_A;s__Blautia_A sp002159835	98.63	p__Firmicutes_A	c__Clostridia	o__Lachnospirales	f__Lachnospiraceae	g__Blautia_A	s__Blautia_A sp002159835	98.73	0	0	2945829	64609
FMCFMAG029	PDJFT1S3L0508.60		Yes	GCF_002161285.1	d__Bacteria;p__Firmicutes_A;c__Clostridia;o__Lachnospirales;f__Lachnospiraceae;g__Blautia;s__Blautia sp002161285	98.05	p__Firmicutes_A	c__Clostridia	o__Lachnospirales	f__Lachnospiraceae	g__Blautia	s__Blautia sp002161285	98.73	0.96	0	3604308	28727
FMCFMAG030	PDJFL1A4.70			GCF_002161285.1	d__Bacteria;p__Firmicutes_A;c__Clostridia;o__Lachnospirales;f__Lachnospiraceae;g__Blautia;s__Blautia sp002161285	98.19	p__Firmicutes_A	c__Clostridia	o__Lachnospirales	f__Lachnospiraceae	g__Blautia	s__Blautia sp002161285	95.75	4.99	15.38	3566739	16563
FMCFMAG031	PDJFT1S3L0405.42		Yes	GCF_002161285.1	d__Bacteria;p__Firmicutes_A;c__Clostridia;o__Lachnospirales;f__Lachnospiraceae;g__Blautia;s__Blautia sp002161285	98.17	p__Firmicutes_A	c__Clostridia	o__Lachnospirales	f__Lachnospiraceae	g__Blautia	s__Blautia sp002161285	95.51	1.86	71.43	3741002	12698
FMCFMAG032	PDJFT1S3L0202_bin.99		Yes	GCF_002161285.1	d__Bacteria;p__Firmicutes_A;c__Clostridia;o__Lachnospirales;f__Lachnospiraceae;g__Blautia;s__Blautia sp002161285	98.42	p__Firmicutes_A	c__Clostridia	o__Lachnospirales	f__Lachnospiraceae	g__Blautia	s__Blautia sp002161285	93.51	1.35	80	3241466	19837
FMCFMAG033	PDJFT1S3L0609.69	PDJFT1S3L0609.69	Yes	GCF_002161285.1	d__Bacteria;p__Firmicutes_A;c__Clostridia;o__Lachnospirales;f__Lachnospiraceae;g__Blautia;s__Blautia sp002161285	98.25	p__Firmicutes_A	c__Clostridia	o__Lachnospirales	f__Lachnospiraceae	g__Blautia	s__Blautia sp002161285	95.54	0	0	3376506	91899
FMCFMAG034	PDJFT2S4L0717.96		Yes	GCF_002161285.1	d__Bacteria;p__Firmicutes_A;c__Clostridia;o__Lachnospirales;f__Lachnospiraceae;g__Blautia;s__Blautia sp002161285	98.42	p__Firmicutes_A	c__Clostridia	o__Lachnospirales	f__Lachnospiraceae	g__Blautia	s__Blautia sp002161285	96.59	1.7	40	3227905	26751
FMCFMAG035	PDJFT2S4L0820.79		Yes	GCF_002160135.1	d__Bacteria;p__Firmicutes_A;c__Clostridia;o__Lachnospirales;f__Lachnospiraceae;g__UBA7182;s__UBA7182 sp002160135	98.23	p__Firmicutes_A	c__Clostridia	o__Lachnospirales	f__Lachnospiraceae	g__UBA7182	s__UBA7182 sp002160135	91.24	0.79	50	2670323	79840
FMCFMAG036	PDJFL2C1.57	PDJFL2C1.57	Yes	GCF_002160135.1	d__Bacteria;p__Firmicutes_A;c__Clostridia;o__Lachnospirales;f__Lachnospiraceae;g__UBA7182;s__UBA7182 sp002160135	98.23	p__Firmicutes_A	c__Clostridia	o__Lachnospirales	f__Lachnospiraceae	g__UBA7182	s__UBA7182 sp002160135	92.19	0.32	100	2762863	38582
FMCFMAG037	PDJFT1S3L0405.16		Yes	GCF_002160135.1	d__Bacteria;p__Firmicutes_A;c__Clostridia;o__Lachnospirales;f__Lachnospiraceae;g__UBA7182;s__UBA7182 sp002160135	97.75	p__Firmicutes_A	c__Clostridia	o__Lachnospirales	f__Lachnospiraceae	g__UBA7182	s__UBA7182 sp002160135	93.78	1.42	0	3032999	132205
FMCFMAG038	PDJFT1S4L0212.51		Yes	GCF_002160135.1	d__Bacteria;p__Firmicutes_A;c__Clostridia;o__Lachnospirales;f__Lachnospiraceae;g__UBA7182;s__UBA7182 sp002160135	98.24	p__Firmicutes_A	c__Clostridia	o__Lachnospirales	f__Lachnospiraceae	g__UBA7182	s__UBA7182 sp002160135	94.74	7.97	26.47	2995278	87263
FMCFMAG039	PDJFT1S3L0405.40	PDJFT1S3L0405.40	Yes	GCF_002160765.1	d__Bacteria;p__Firmicutes_A;c__Clostridia;o__Lachnospirales;f__Lachnospiraceae;g__GCA-900066575;s__GCA-900066575 sp002160765	98.66	p__Firmicutes_A	c__Clostridia	o__Lachnospirales	f__Lachnospiraceae	g__GCA-900066575	s__GCA-900066575 sp002160765	96.41	0.53	25	2963019	19412
FMCFMAG040	PDJFT1S4L0212.34		Yes	GCF_002160765.1	d__Bacteria;p__Firmicutes_A;c__Clostridia;o__Lachnospirales;f__Lachnospiraceae;g__GCA-900066575;s__GCA-900066575 sp002160765	98.16	p__Firmicutes_A	c__Clostridia	o__Lachnospirales	f__Lachnospiraceae	g__GCA-900066575	s__GCA-900066575 sp002160765	82.28	0.25	0	2794176	116986
FMCFMAG041	coCF.714	coCF.714	Yes	GCF_002160825.1	d__Bacteria;p__Firmicutes_A;c__Clostridia;o__Lachnospirales;f__Lachnospiraceae;g__GCA-900066575;s__GCA-900066575 sp002160825	98.93	p__Firmicutes_A	c__Clostridia	o__Lachnospirales	f__Lachnospiraceae	g__GCA-900066575	s__GCA-900066575 sp002160825	80.71	3.16	50	2322094	11007
FMCFMAG042	PDJFT1S3L0202_bin.71	PDJFT1S3L0202_bin.71	Yes	GCF_002159505.1	d__Bacteria;p__Firmicutes_A;c__Clostridia;o__Lachnospirales;f__Lachnospiraceae;g__Faecalicatena;s__Faecalicatena sp002159505	98.43	p__Firmicutes_A	c__Clostridia	o__Lachnospirales	f__Lachnospiraceae	g__Faecalicatena	s__Faecalicatena sp002159505	89.47	2.34	22.22	2882751	52490
FMCFMAG043	PDJFL1A4.131	PDJFL1A4.131	Yes	GCF_002161355.1	d__Bacteria;p__Firmicutes_A;c__Clostridia;o__Lachnospirales;f__Lachnospiraceae;g__Faecalicatena;s__Faecalicatena sp002161355	98.39	p__Firmicutes_A	c__Clostridia	o__Lachnospirales	f__Lachnospiraceae	g__Faecalicatena	s__Faecalicatena sp002161355	85.85	1.81	66.67	2169448	21698
FMCFMAG044	PDJFT1S4L0819.13			GCF_002161525.1	d__Bacteria;p__Firmicutes_A;c__Clostridia;o__Lachnospirales;f__Lachnospiraceae;g__Sellimonas;s__Sellimonas sp002161525	98.15	p__Firmicutes_A	c__Clostridia	o__Lachnospirales	f__Lachnospiraceae	g__Sellimonas	s__Sellimonas sp002161525	83.73	4.31	35.29	3148323	7098
FMCFMAG045	PDJFT2S4L0717.33	PDJFT2S4L0717.33	Yes	GCF_002161525.1	d__Bacteria;p__Firmicutes_A;c__Clostridia;o__Lachnospirales;f__Lachnospiraceae;g__Sellimonas;s__Sellimonas sp002161525	98.74	p__Firmicutes_A	c__Clostridia	o__Lachnospirales	f__Lachnospiraceae	g__Sellimonas	s__Sellimonas sp002161525	92.01	1.75	33.33	2159478	20196
FMCFMAG046	PDJFT1S3L0609.66		Yes	GCF_002161525.1	d__Bacteria;p__Firmicutes_A;c__Clostridia;o__Lachnospirales;f__Lachnospiraceae;g__Sellimonas;s__Sellimonas sp002161525	98.62	p__Firmicutes_A	c__Clostridia	o__Lachnospirales	f__Lachnospiraceae	g__Sellimonas	s__Sellimonas sp002161525	82.83	6.28	15	2282851	13295
FMCFMAG047	PDJFT1S4L0212.78	PDJFT1S4L0212.78	Yes	GCF_002159995.1	d__Bacteria;p__Firmicutes_A;c__Clostridia;o__Lachnospirales;f__Lachnospiraceae;g__Sellimonas;s__Sellimonas sp002159995	99.17	p__Firmicutes_A	c__Clostridia	o__Lachnospirales	f__Lachnospiraceae	g__Sellimonas	s__Sellimonas sp002159995	96.68	0.41	50	2310740	49646
FMCFMAG048	PDJFT1S3L0507.109	PDJFT1S3L0507.109	Yes	GCF_001754075.1	d__Bacteria;p__Firmicutes_A;c__Clostridia;o__Lachnospirales;f__Lachnospiraceae;g__Dorea;s__Dorea faecis	98.36	p__Firmicutes_A	c__Clostridia	o__Lachnospirales	f__Lachnospiraceae	g__Dorea	s__Dorea faecis	83.72	0.76	25	2568233	90786
FMCFMAG049	PDJFT1S4L0212.127		Yes	GCF_001754075.1	d__Bacteria;p__Firmicutes_A;c__Clostridia;o__Lachnospirales;f__Lachnospiraceae;g__Dorea;s__Dorea faecis	98.21	p__Firmicutes_A	c__Clostridia	o__Lachnospirales	f__Lachnospiraceae	g__Dorea	s__Dorea faecis	93.42	9.67	31.58	3280135	15462
FMCFMAG050	PDJFT2S4L0718.49		Yes	GCF_001754075.1	d__Bacteria;p__Firmicutes_A;c__Clostridia;o__Lachnospirales;f__Lachnospiraceae;g__Dorea;s__Dorea faecis	98.83	p__Firmicutes_A	c__Clostridia	o__Lachnospirales	f__Lachnospiraceae	g__Dorea	s__Dorea faecis	80.5	5.53	28	2043317	11175
FMCFMAG051	PDJFT1S4L0212.139			GCF_002160985.1	d__Bacteria;p__Firmicutes_A;c__Clostridia;o__Lachnospirales;f__Lachnospiraceae;g__Dorea;s__Dorea sp002160985	98.59	p__Firmicutes_A	c__Clostridia	o__Lachnospirales	f__Lachnospiraceae	g__Dorea	s__Dorea sp002160985	84.42	3.46	72.73	2315953	15544
FMCFMAG052	PDJFT1S3L0610.60		Yes	GCF_002160985.1	d__Bacteria;p__Firmicutes_A;c__Clostridia;o__Lachnospirales;f__Lachnospiraceae;g__Dorea;s__Dorea sp002160985	98.59	p__Firmicutes_A	c__Clostridia	o__Lachnospirales	f__Lachnospiraceae	g__Dorea	s__Dorea sp002160985	88.27	6.77	43.75	2234609	6215
FMCFMAG053	PDJFT1S3L0507.16	PDJFT1S3L0507.16	Yes	GCF_002160985.1	d__Bacteria;p__Firmicutes_A;c__Clostridia;o__Lachnospirales;f__Lachnospiraceae;g__Dorea;s__Dorea sp002160985	98.32	p__Firmicutes_A	c__Clostridia	o__Lachnospirales	f__Lachnospiraceae	g__Dorea	s__Dorea sp002160985	95.22	3.9	23.08	2599962	20008
FMCFMAG054	PDJFT1S3L0101.44	PDJFT1S3L0101.44	Yes	GCF_900120345.1	d__Bacteria;p__Firmicutes_A;c__Clostridia;o__Lachnospirales;f__Lachnospiraceae;g__Dorea;s__Dorea phocaeense	98.65	p__Firmicutes_A	c__Clostridia	o__Lachnospirales	f__Lachnospiraceae	g__Dorea	s__Dorea phocaeense	92	3.52	20	2453536	13719
FMCFMAG055	PDJFT1S4L0616.44		Yes	GCF_900120345.1	d__Bacteria;p__Firmicutes_A;c__Clostridia;o__Lachnospirales;f__Lachnospiraceae;g__Dorea;s__Dorea phocaeense	98.47	p__Firmicutes_A	c__Clostridia	o__Lachnospirales	f__Lachnospiraceae	g__Dorea	s__Dorea phocaeense	85.87	3.83	12.5	2592911	62496
FMCFMAG056	PDJFT2S4L0820.77		Yes	GCF_900120345.1	d__Bacteria;p__Firmicutes_A;c__Clostridia;o__Lachnospirales;f__Lachnospiraceae;g__Dorea;s__Dorea phocaeense	98.41	p__Firmicutes_A	c__Clostridia	o__Lachnospirales	f__Lachnospiraceae	g__Dorea	s__Dorea phocaeense	87.56	4.6	36.36	2355074	13790
FMCFMAG057	coCF.783	coCF.783	Yes	GCF_002160325.1	d__Bacteria;p__Firmicutes_A;c__Clostridia;o__Lachnospirales;f__Lachnospiraceae;g__An181;s__An181 sp002160325	99.15	p__Firmicutes_A	c__Clostridia	o__Lachnospirales	f__Lachnospiraceae	g__An181	s__An181 sp002160325	83.48	1.66	50	2282363	7406
FMCFMAG058	PDJFT1S3L0101.111		Yes	GCF_900016875.1	d__Bacteria;p__Firmicutes_A;c__Clostridia;o__Lachnospirales;f__Lachnospiraceae;g__Eubacterium_E;s__Eubacterium_E sp900016875	98.25	p__Firmicutes_A	c__Clostridia	o__Lachnospirales	f__Lachnospiraceae	g__Eubacterium_E	s__Eubacterium_E sp900016875	87.92	1.34	0	2754154	66646
FMCFMAG059	PDJFT1S3L0405.92		Yes	GCF_900016875.1	d__Bacteria;p__Firmicutes_A;c__Clostridia;o__Lachnospirales;f__Lachnospiraceae;g__Eubacterium_E;s__Eubacterium_E sp900016875	98.26	p__Firmicutes_A	c__Clostridia	o__Lachnospirales	f__Lachnospiraceae	g__Eubacterium_E	s__Eubacterium_E sp900016875	87.77	4.25	16.67	3288789	14220
FMCFMAG060	PDJFT1S3L0202_bin.80		Yes	GCF_900016875.1	d__Bacteria;p__Firmicutes_A;c__Clostridia;o__Lachnospirales;f__Lachnospiraceae;g__Eubacterium_E;s__Eubacterium_E sp900016875	98.16	p__Firmicutes_A	c__Clostridia	o__Lachnospirales	f__Lachnospiraceae	g__Eubacterium_E	s__Eubacterium_E sp900016875	89.26	0.92	0	3076501	54939
FMCFMAG061	coCF.223			GCF_900016875.1	d__Bacteria;p__Firmicutes_A;c__Clostridia;o__Lachnospirales;f__Lachnospiraceae;g__Eubacterium_E;s__Eubacterium_E sp900016875	98.52	p__Firmicutes_A	c__Clostridia	o__Lachnospirales	f__Lachnospiraceae	g__Eubacterium_E	s__Eubacterium_E sp900016875	92.44	2.68	75	2766266	10117
FMCFMAG062	PDJFT1S4L0616.9	PDJFT1S4L0616.9	Yes	GCF_900016875.1	d__Bacteria;p__Firmicutes_A;c__Clostridia;o__Lachnospirales;f__Lachnospiraceae;g__Eubacterium_E;s__Eubacterium_E sp900016875	98.42	p__Firmicutes_A	c__Clostridia	o__Lachnospirales	f__Lachnospiraceae	g__Eubacterium_E	s__Eubacterium_E sp900016875	91.44	0.67	0	2996714	38311
FMCFMAG063	coCF.261	coCF.261		GCF_002161065.1	d__Bacteria;p__Firmicutes_A;c__Clostridia;o__Lachnospirales;f__Lachnospiraceae;g__Eubacterium_E;s__Eubacterium_E sp002161065	99.05	p__Firmicutes_A	c__Clostridia	o__Lachnospirales	f__Lachnospiraceae	g__Eubacterium_E	s__Eubacterium_E sp002161065	94.3	4.03	50	2962150	28819
FMCFMAG064	coCF.67	coCF.67	Yes	GCF_002160755.1	d__Bacteria;p__Firmicutes_A;c__Clostridia;o__Lachnospirales;f__Lachnospiraceae;g__Lachnoclostridium_A;s__Lachnoclostridium_A sp002160755	98.06	p__Firmicutes_A	c__Clostridia	o__Lachnospirales	f__Lachnospiraceae	g__Lachnoclostridium_A	s__Lachnoclostridium_A sp002160755	93.39	0	0	3214884	39573
FMCFMAG065	PDJFT1S3L0507.69	PDJFT1S3L0507.69		GCF_002160535.1	d__Bacteria;p__Firmicutes_A;c__Clostridia;o__Lachnospirales;f__Lachnospiraceae;g__Clostridium_Q;s__Clostridium_Q saccharolyticum	99.04	p__Firmicutes_A	c__Clostridia	o__Lachnospirales	f__Lachnospiraceae	g__Clostridium_Q	s__Clostridium_Q saccharolyticum	98.1	0	0	2905296	36481
FMCFMAG066	coCF.402	coCF.402	Yes	GCA_002305315.1	d__Bacteria;p__Firmicutes_A;c__Clostridia;o__Lachnospirales;f__UBA1390;g__UBA1390;s__UBA1390 sp002305315	98.24	p__Firmicutes_A	c__Clostridia	o__Lachnospirales	f__UBA1390	g__UBA1390	s__UBA1390 sp002305315	97.32	2.07	33.33	2759473	24270
FMCFMAG067	coCF.278	coCF.278	Yes	GCF_900142265.1	d__Bacteria;p__Firmicutes_A;c__Clostridia;o__Lachnospirales;f__Anaerotignaceae;g__Anaerotignum;s__Anaerotignum lactatifermentans	98.11	p__Firmicutes_A	c__Clostridia	o__Lachnospirales	f__Anaerotignaceae	g__Anaerotignum	s__Anaerotignum lactatifermentans	85.68	0.45	100	2298963	7995
FMCFMAG068	PDJFT2S4L0313.24	PDJFT2S4L0313.24	Yes	GCF_001655775.1	d__Bacteria;p__Firmicutes_A;c__Clostridia;o__Clostridiales;f__Savagellaceae;g__Savagella;s__Savagella sp001655775	99.33	p__Firmicutes_A	c__Clostridia	o__Clostridiales	f__Savagellaceae	g__Savagella	s__Savagella sp001655775	96.63	0	0	1742439	196045
FMCFMAG069	PDJFT2S4L0515.10	PDJFT2S4L0515.10	Yes	GCF_000392875.1	d__Bacteria;p__Firmicutes;c__Bacilli;o__Lactobacillales;f__Enterococcaceae;g__Enterococcus;s__Enterococcus faecalis	98.64	p__Firmicutes	c__Bacilli	o__Lactobacillales	f__Enterococcaceae	g__Enterococcus	s__Enterococcus faecalis	99.25	0.37	100	2848471	50800
FMCFMAG070	PDJFL1A3.11	PDJFL1A3.11	Yes	GCF_000271405.2	d__Bacteria;p__Firmicutes;c__Bacilli;o__Lactobacillales;f__Enterococcaceae;g__Enterococcus_B;s__Enterococcus_B hirae	97.58	p__Firmicutes	c__Bacilli	o__Lactobacillales	f__Enterococcaceae	g__Enterococcus_B	s__Enterococcus_B hirae	87.09	2.15	14.29	2730146	6529
FMCFMAG071	PDJFL1C5.16	PDJFL1C5.16	Yes	GCF_001544255.1	d__Bacteria;p__Firmicutes;c__Bacilli;o__Lactobacillales;f__Enterococcaceae;g__Enterococcus_B;s__Enterococcus_B faecium	99.42	p__Firmicutes	c__Bacilli	o__Lactobacillales	f__Enterococcaceae	g__Enterococcus_B	s__Enterococcus_B faecium	97.75	1.25	100	2301099	24877
FMCFMAG072	coCF.541	coCF.541	Yes	GCF_000407565.1	d__Bacteria;p__Firmicutes;c__Bacilli;o__Lactobacillales;f__Enterococcaceae;g__Enterococcus_E;s__Enterococcus_E cecorum	97.11	p__Firmicutes	c__Bacilli	o__Lactobacillales	f__Enterococcaceae	g__Enterococcus_E	s__Enterococcus_E cecorum	95.74	2.05	87.5	2160386	34909
FMCFMAG073	coCF.117	coCF.117	Yes	GCF_001544275.1	d__Bacteria;p__Firmicutes;c__Bacilli;o__Lactobacillales;f__Enterococcaceae;g__Enterococcus_D;s__Enterococcus_D gallinarum	97.75	p__Firmicutes	c__Bacilli	o__Lactobacillales	f__Enterococcaceae	g__Enterococcus_D	s__Enterococcus_D gallinarum	93.99	0.5	0	2939904	40981
FMCFMAG074	PDJFT2S3L0507.15	PDJFT2S3L0507.15	Yes	GCF_000160575.1	d__Bacteria;p__Firmicutes;c__Bacilli;o__Lactobacillales;f__Lactobacillaceae;g__Weissella;s__Weissella paramesenteroides	98.29	p__Firmicutes	c__Bacilli	o__Lactobacillales	f__Lactobacillaceae	g__Weissella	s__Weissella paramesenteroides	87.18	0.77	50	1903722	35166
FMCFMAG075	PDJFT2S4L0616.9	PDJFT2S4L0616.9	Yes	GCF_001434465.1	d__Bacteria;p__Firmicutes;c__Bacilli;o__Lactobacillales;f__Lactobacillaceae;g__Lactobacillus_H;s__Lactobacillus_H oris	95.8	p__Firmicutes	c__Bacilli	o__Lactobacillales	f__Lactobacillaceae	g__Lactobacillus_H	s__Lactobacillus_H oris	81.91	5.64	0	1504502	22762
FMCFMAG076	coCF.672	coCF.672	Yes	GCF_001435345.1	d__Bacteria;p__Firmicutes;c__Bacilli;o__Lactobacillales;f__Lactobacillaceae;g__Lactobacillus_H;s__Lactobacillus_H pontis	97.5	p__Firmicutes	c__Bacilli	o__Lactobacillales	f__Lactobacillaceae	g__Lactobacillus_H	s__Lactobacillus_H pontis	86.6	4.62	38.46	1505283	26830
FMCFMAG077	PDJFT2S3L0101.18		Yes	GCF_000016825.1	d__Bacteria;p__Firmicutes;c__Bacilli;o__Lactobacillales;f__Lactobacillaceae;g__Lactobacillus_H;s__Lactobacillus_H reuteri	95.79	p__Firmicutes	c__Bacilli	o__Lactobacillales	f__Lactobacillaceae	g__Lactobacillus_H	s__Lactobacillus_H reuteri	91.85	0	0	1663324	28987
FMCFMAG078	PDJFT2S4L0515.11	PDJFT2S4L0515.11	Yes	GCF_000016825.1	d__Bacteria;p__Firmicutes;c__Bacilli;o__Lactobacillales;f__Lactobacillaceae;g__Lactobacillus_H;s__Lactobacillus_H reuteri	95.76	p__Firmicutes	c__Bacilli	o__Lactobacillales	f__Lactobacillaceae	g__Lactobacillus_H	s__Lactobacillus_H reuteri	99.18	0.02	100	1809729	22609
FMCFMAG079	PDJFT2S4L0820.74	PDJFT2S4L0820.74		GCF_000159435.1	d__Bacteria;p__Firmicutes;c__Bacilli;o__Lactobacillales;f__Lactobacillaceae;g__Lactobacillus_H;s__Lactobacillus_H vaginalis	98.74	p__Firmicutes	c__Bacilli	o__Lactobacillales	f__Lactobacillaceae	g__Lactobacillus_H	s__Lactobacillus_H vaginalis	94.25	0.27	100	1637365	18388
FMCFMAG080	coCF.501	coCF.501	Yes	GCF_900240275.1	d__Bacteria;p__Firmicutes;c__Bacilli;o__Lactobacillales;f__Lactobacillaceae;g__Lactobacillus_H;s__Lactobacillus_H timonensis	98.99	p__Firmicutes	c__Bacilli	o__Lactobacillales	f__Lactobacillaceae	g__Lactobacillus_H	s__Lactobacillus_H timonensis	94.21	1.09	0	1500025	36103
FMCFMAG081	PDJFT2S4L0111.22	PDJFT2S4L0111.22	Yes	GCF_001435955.1	d__Bacteria;p__Firmicutes;c__Bacilli;o__Lactobacillales;f__Lactobacillaceae;g__Lactobacillus_B;s__Lactobacillus_B salivarius	96.94	p__Firmicutes	c__Bacilli	o__Lactobacillales	f__Lactobacillaceae	g__Lactobacillus_B	s__Lactobacillus_B salivarius	98.95	0.1	0	2011045	73563
FMCFMAG082	PDJFL2A1.53		Yes	GCF_001436315.1	d__Bacteria;p__Firmicutes;c__Bacilli;o__Lactobacillales;f__Lactobacillaceae;g__Lactobacillus_B;s__Lactobacillus_B aviarius	96.25	p__Firmicutes	c__Bacilli	o__Lactobacillales	f__Lactobacillaceae	g__Lactobacillus_B	s__Lactobacillus_B aviarius	84.29	0.52	0	1392704	141003
FMCFMAG083	PDJFT2S3L0508.5	PDJFT2S3L0508.5	Yes	GCF_001436315.1	d__Bacteria;p__Firmicutes;c__Bacilli;o__Lactobacillales;f__Lactobacillaceae;g__Lactobacillus_B;s__Lactobacillus_B aviarius	96.38	p__Firmicutes	c__Bacilli	o__Lactobacillales	f__Lactobacillaceae	g__Lactobacillus_B	s__Lactobacillus_B aviarius	97.23	1.57	50	1447071	55614
FMCFMAG084	PDJFT2S4L0616.18		Yes	GCF_001436315.1	d__Bacteria;p__Firmicutes;c__Bacilli;o__Lactobacillales;f__Lactobacillaceae;g__Lactobacillus_B;s__Lactobacillus_B aviarius	96.04	p__Firmicutes	c__Bacilli	o__Lactobacillales	f__Lactobacillaceae	g__Lactobacillus_B	s__Lactobacillus_B aviarius	93.38	2.36	40	1386864	33143
FMCFMAG085	PDJFT2S3L0507.5	PDJFT2S3L0507.5	Yes	GCF_002088015.1	d__Bacteria;p__Firmicutes;c__Bacilli;o__Lactobacillales;f__Lactobacillaceae;g__Lactobacillus;s__Lactobacillus crispatus	98.14	p__Firmicutes	c__Bacilli	o__Lactobacillales	f__Lactobacillaceae	g__Lactobacillus	s__Lactobacillus crispatus	94.16	2.08	0	2281975	41401
FMCFMAG086	PDJFL1A3.1	PDJFL1A3.1	Yes	GCF_000159355.1	d__Bacteria;p__Firmicutes;c__Bacilli;o__Lactobacillales;f__Lactobacillaceae;g__Lactobacillus;s__Lactobacillus johnsonii	97.56	p__Firmicutes	c__Bacilli	o__Lactobacillales	f__Lactobacillaceae	g__Lactobacillus	s__Lactobacillus johnsonii	97.67	1.55	33.33	1858711	29854
FMCFMAG087	PDJFL1C3.3		Yes	GCF_001543205.1	d__Bacteria;p__Firmicutes;c__Bacilli;o__Lactobacillales;f__Aerococcaceae;g__Aerococcus;s__Aerococcus urinaeequi	97.13	p__Firmicutes	c__Bacilli	o__Lactobacillales	f__Aerococcaceae	g__Aerococcus	s__Aerococcus urinaeequi	92.22	1.92	50	1747307	8208
FMCFMAG088	PDJFT2S3L0507.33	PDJFT2S3L0507.33	Yes	GCF_001543205.1	d__Bacteria;p__Firmicutes;c__Bacilli;o__Lactobacillales;f__Aerococcaceae;g__Aerococcus;s__Aerococcus urinaeequi	96.93	p__Firmicutes	c__Bacilli	o__Lactobacillales	f__Aerococcaceae	g__Aerococcus	s__Aerococcus urinaeequi	96.7	1.65	0	1857799	37430
FMCFMAG089	coCF.870	coCF.870	Yes	GCA_000433015.1	d__Bacteria;p__Firmicutes;c__Bacilli;o__RFN20;f__CAG-631;g__CAG-631;s__CAG-631 sp000433015	98.44	p__Firmicutes	c__Bacilli	o__RFN20	f__CAG-631	g__CAG-631	s__CAG-631 sp000433015	96.63	0	0	1532776	21291
FMCFMAG090	PDJFL2C1.106	PDJFL2C1.106	Yes	GCF_900199515.1	d__Bacteria;p__Firmicutes;c__Bacilli;o__Erysipelotrichales;f__Erysipelotrichaceae;g__OEMR01;s__OEMR01 sp900199515	98.99	p__Firmicutes	c__Bacilli	o__Erysipelotrichales	f__Erysipelotrichaceae	g__OEMR01	s__OEMR01 sp900199515	95.75	0.04	0	1719492	27514
FMCFMAG091	coCF.641		Yes	GCF_002160815.1	d__Bacteria;p__Firmicutes;c__Bacilli;o__Erysipelotrichales;f__Erysipelatoclostridiaceae;g__Massiliomicrobiota;s__Massiliomicrobiota sp002160815	98.28	p__Firmicutes	c__Bacilli	o__Erysipelotrichales	f__Erysipelatoclostridiaceae	g__Massiliomicrobiota	s__Massiliomicrobiota sp002160815	88.86	3.2	60	2212641	9323
FMCFMAG092	PDJFT1S4L0212.77		Yes	GCF_002160815.1	d__Bacteria;p__Firmicutes;c__Bacilli;o__Erysipelotrichales;f__Erysipelatoclostridiaceae;g__Massiliomicrobiota;s__Massiliomicrobiota sp002160815	97.57	p__Firmicutes	c__Bacilli	o__Erysipelotrichales	f__Erysipelatoclostridiaceae	g__Massiliomicrobiota	s__Massiliomicrobiota sp002160815	90.22	6.03	50	2748603	17591
FMCFMAG093	PDJFL1A4.88	PDJFL1A4.88	Yes	GCF_002160815.1	d__Bacteria;p__Firmicutes;c__Bacilli;o__Erysipelotrichales;f__Erysipelatoclostridiaceae;g__Massiliomicrobiota;s__Massiliomicrobiota sp002160815	98.34	p__Firmicutes	c__Bacilli	o__Erysipelotrichales	f__Erysipelatoclostridiaceae	g__Massiliomicrobiota	s__Massiliomicrobiota sp002160815	97.8	2.02	0	2154227	16728
FMCFMAG094	PDJFT1S3L0101.104		Yes	GCF_002160815.1	d__Bacteria;p__Firmicutes;c__Bacilli;o__Erysipelotrichales;f__Erysipelatoclostridiaceae;g__Massiliomicrobiota;s__Massiliomicrobiota sp002160815	98.51	p__Firmicutes	c__Bacilli	o__Erysipelotrichales	f__Erysipelatoclostridiaceae	g__Massiliomicrobiota	s__Massiliomicrobiota sp002160815	80.7	0	0	1980009	25833
FMCFMAG095	PDJFT2S4L0718.82	PDJFT2S4L0718.82	Yes	GCF_002160865.1	d__Bacteria;p__Firmicutes;c__Bacilli;o__Erysipelotrichales;f__Erysipelatoclostridiaceae;g__Massiliomicrobiota;s__Massiliomicrobiota timonensis	98.01	p__Firmicutes	c__Bacilli	o__Erysipelotrichales	f__Erysipelatoclostridiaceae	g__Massiliomicrobiota	s__Massiliomicrobiota timonensis	94.64	0.37	50	2615453	29693
FMCFMAG096	coCF.186	coCF.186		GCF_000154805.1	d__Bacteria;p__Firmicutes;c__Bacilli;o__Erysipelotrichales;f__Erysipelatoclostridiaceae;g__Erysipelatoclostridium;s__Erysipelatoclostridium spiroforme	96.47	p__Firmicutes	c__Bacilli	o__Erysipelotrichales	f__Erysipelatoclostridiaceae	g__Erysipelatoclostridium	s__Erysipelatoclostridium spiroforme	91.51	0	0	2303721	21713
FMCFMAG097	PDJFT1S3L0507.61	PDJFT1S3L0507.61	Yes	GCF_002160495.1	d__Bacteria;p__Firmicutes;c__Bacilli;o__Erysipelotrichales;f__Erysipelatoclostridiaceae;g__Erysipelatoclostridium;s__Erysipelatoclostridium sp002160495	98.34	p__Firmicutes	c__Bacilli	o__Erysipelotrichales	f__Erysipelatoclostridiaceae	g__Erysipelatoclostridium	s__Erysipelatoclostridium sp002160495	94.34	0	0	2766932	30667
FMCFMAG098	PDJFT2S4L0717.10	PDJFT2S4L0717.10	Yes	GCF_900018345.1	d__Bacteria;p__Firmicutes;c__Bacilli;o__Erysipelotrichales;f__Erysipelatoclostridiaceae;g__CHKCI006;s__CHKCI006 sp900018345	98.83	p__Firmicutes	c__Bacilli	o__Erysipelotrichales	f__Erysipelatoclostridiaceae	g__CHKCI006	s__CHKCI006 sp900018345	99.06	1.21	0	2484907	16507
FMCFMAG099	PDJFL2C1.36	PDJFL2C1.36	Yes	GCA_003149915.1	d__Bacteria;p__Firmicutes;c__Bacilli;o__RF39;f__CAG-611;g__CAG-988;s__CAG-988 sp003149915	98.02	p__Firmicutes	c__Bacilli	o__RF39	f__CAG-611	g__CAG-988	s__CAG-988 sp003149915	93.82	1.12	0	1346950	30870
FMCFMAG100	PDJFT1S4L0212.64		Yes	GCF_002899695.1	d__Bacteria;p__Actinobacteriota;c__Coriobacteriia;o__Coriobacteriales;f__Eggerthellaceae;g__Rubneribacter;s__Rubneribacter badeniensis	97.95	p__Actinobacteriota	c__Coriobacteriia	o__Coriobacteriales	f__Eggerthellaceae	g__Rubneribacter	s__Rubneribacter badeniensis	89.69	2.49	50	2824217	6458
FMCFMAG101	PDJFT1S3L0609.100	PDJFT1S3L0609.100	Yes	GCF_002899695.1	d__Bacteria;p__Actinobacteriota;c__Coriobacteriia;o__Coriobacteriales;f__Eggerthellaceae;g__Rubneribacter;s__Rubneribacter badeniensis	97.74	p__Actinobacteriota	c__Coriobacteriia	o__Coriobacteriales	f__Eggerthellaceae	g__Rubneribacter	s__Rubneribacter badeniensis	98.39	2	75	3299440	9553
FMCFMAG102	PDJFL2A1.15		Yes	GCF_002899695.1	d__Bacteria;p__Actinobacteriota;c__Coriobacteriia;o__Coriobacteriales;f__Eggerthellaceae;g__Rubneribacter;s__Rubneribacter badeniensis	97.62	p__Actinobacteriota	c__Coriobacteriia	o__Coriobacteriales	f__Eggerthellaceae	g__Rubneribacter	s__Rubneribacter badeniensis	84.19	2.96	80	2614718	6649
FMCFMAG103	PDJFT1S3L0406.93		Yes	GCF_002899695.1	d__Bacteria;p__Actinobacteriota;c__Coriobacteriia;o__Coriobacteriales;f__Eggerthellaceae;g__Rubneribacter;s__Rubneribacter badeniensis	97.9	p__Actinobacteriota	c__Coriobacteriia	o__Coriobacteriales	f__Eggerthellaceae	g__Rubneribacter	s__Rubneribacter badeniensis	96.03	1.61	50	3058704	15832
FMCFMAG104	coCF.281		Yes	GCF_002899695.1	d__Bacteria;p__Actinobacteriota;c__Coriobacteriia;o__Coriobacteriales;f__Eggerthellaceae;g__Rubneribacter;s__Rubneribacter badeniensis	97.58	p__Actinobacteriota	c__Coriobacteriia	o__Coriobacteriales	f__Eggerthellaceae	g__Rubneribacter	s__Rubneribacter badeniensis	87.57	7.37	87.5	3227929	5861
FMCFMAG105	PDJFT2S4L0718.78		Yes	GCF_002899695.1	d__Bacteria;p__Actinobacteriota;c__Coriobacteriia;o__Coriobacteriales;f__Eggerthellaceae;g__Rubneribacter;s__Rubneribacter badeniensis	97.77	p__Actinobacteriota	c__Coriobacteriia	o__Coriobacteriales	f__Eggerthellaceae	g__Rubneribacter	s__Rubneribacter badeniensis	88.84	0.81	100	2594765	7970
FMCFMAG106	PDJFT2S4L0820.59		Yes	GCF_002899695.1	d__Bacteria;p__Actinobacteriota;c__Coriobacteriia;o__Coriobacteriales;f__Eggerthellaceae;g__Rubneribacter;s__Rubneribacter badeniensis	97.95	p__Actinobacteriota	c__Coriobacteriia	o__Coriobacteriales	f__Eggerthellaceae	g__Rubneribacter	s__Rubneribacter badeniensis	89.91	5.65	37.5	2721025	4856
FMCFMAG107	PDJFT2S4L0718.11	PDJFT2S4L0718.11	Yes	GCF_000210055.1	d__Bacteria;p__Actinobacteriota;c__Coriobacteriia;o__Coriobacteriales;f__Eggerthellaceae;g__Gordonibacter;s__Gordonibacter pamelaeae	96.95	p__Actinobacteriota	c__Coriobacteriia	o__Coriobacteriales	f__Eggerthellaceae	g__Gordonibacter	s__Gordonibacter pamelaeae	90.16	4.07	15.38	3347270	7504
FMCFMAG108	PDJFL2A2.48	PDJFL2A2.48	Yes	GCF_000020225.1	d__Bacteria;p__Verrucomicrobiota;c__Verrucomicrobiae;o__Verrucomicrobiales;f__Akkermansiaceae;g__Akkermansia;s__Akkermansia muciniphila	98.79	p__Verrucomicrobiota	c__Verrucomicrobiae	o__Verrucomicrobiales	f__Akkermansiaceae	g__Akkermansia	s__Akkermansia muciniphila	96.6	0	0	2674126	175270
FMCFMAG109	coCF.152	coCF.152	Yes	GCA_000210075.1	d__Bacteria;p__Bacteroidota;c__Bacteroidia;o__Bacteroidales;f__Bacteroidaceae;g__Bacteroides;s__Bacteroides xylanisolvens	96.96	p__Bacteroidota	c__Bacteroidia	o__Bacteroidales	f__Bacteroidaceae	g__Bacteroides	s__Bacteroides xylanisolvens	91.51	4.37	20.59	6060891	7781
FMCFMAG110	PDJFL2A1.57	PDJFL2A1.57	Yes	GCF_000025985.1	d__Bacteria;p__Bacteroidota;c__Bacteroidia;o__Bacteroidales;f__Bacteroidaceae;g__Bacteroides;s__Bacteroides fragilis	98.94	p__Bacteroidota	c__Bacteroidia	o__Bacteroidales	f__Bacteroidaceae	g__Bacteroides	s__Bacteroides fragilis	99.26	0	0	4906411	269315
FMCFMAG111	PDJFT2S4L0717.117	PDJFT2S4L0717.117	Yes	GCF_900129655.1	d__Bacteria;p__Bacteroidota;c__Bacteroidia;o__Bacteroidales;f__Bacteroidaceae;g__Bacteroides;s__Bacteroides clarus	98.7	p__Bacteroidota	c__Bacteroidia	o__Bacteroidales	f__Bacteroidaceae	g__Bacteroides	s__Bacteroides clarus	99.26	0.37	0	3832331	193199
FMCFMAG112	PDJFT2S3L0507.11	PDJFT2S3L0507.11	Yes	GCF_000265365.1	d__Bacteria;p__Bacteroidota;c__Bacteroidia;o__Bacteroidales;f__Rikenellaceae;g__Alistipes;s__Alistipes finegoldii	97.79	p__Bacteroidota	c__Bacteroidia	o__Bacteroidales	f__Rikenellaceae	g__Alistipes	s__Alistipes finegoldii	98.56	1.2	100	3013032	74692
FMCFMAG113	PDJFL2A2.8	PDJFL2A2.8	Yes	GCF_900021155.1	d__Bacteria;p__Bacteroidota;c__Bacteroidia;o__Bacteroidales;f__Rikenellaceae;g__Alistipes;s__Alistipes sp900021155	99.72	p__Bacteroidota	c__Bacteroidia	o__Bacteroidales	f__Rikenellaceae	g__Alistipes	s__Alistipes sp900021155	98.56	0.48	0	2548194	137440
FMCFMAG114	PDJFL2C1.116	PDJFL2C1.116	Yes	GCF_000786575.1	d__Bacteria;p__Bacteroidota;c__Bacteroidia;o__Bacteroidales;f__Rikenellaceae;g__Tidjanibacter;s__Tidjanibacter inops	99.04	p__Bacteroidota	c__Bacteroidia	o__Bacteroidales	f__Rikenellaceae	g__Tidjanibacter	s__Tidjanibacter inops	99.52	0.16	0	2389659	245223
FMCFMAG115	PDJFL2A2.75	PDJFL2A2.75	Yes	GCF_000427365.1	d__Bacteria;p__Bacteroidota;c__Bacteroidia;o__Bacteroidales;f__Rikenellaceae;g__Rikenella;s__Rikenella microfusus	98.7	p__Bacteroidota	c__Bacteroidia	o__Bacteroidales	f__Rikenellaceae	g__Rikenella	s__Rikenella microfusus	95.93	0	0	2631197	89772
FMCFMAG116	PDJFL1C3.102	PDJFL1C3.102	Yes	GCF_000025565.1	d__Bacteria;p__Proteobacteria;c__Gammaproteobacteria;o__Enterobacterales;f__Enterobacteriaceae;g__Enterobacter;s__Enterobacter cloacae	99.74	p__Proteobacteria	c__Gammaproteobacteria	o__Enterobacterales	f__Enterobacteriaceae	g__Enterobacter	s__Enterobacter cloacae	95.14	1	70	4713350	30385
FMCFMAG117	PDJFL2C3.10		Yes	GCA_002950215.1	d__Bacteria;p__Proteobacteria;c__Gammaproteobacteria;o__Enterobacterales;f__Enterobacteriaceae;g__Escherichia;s__Escherichia flexneri	98.16	p__Proteobacteria	c__Gammaproteobacteria	o__Enterobacterales	f__Enterobacteriaceae	g__Escherichia	s__Escherichia flexneri	82.55	3.02	79.31	3514546	4934
FMCFMAG118	PDJFT2S3L0405.14	PDJFT2S3L0405.14	Yes	GCA_002950215.1	d__Bacteria;p__Proteobacteria;c__Gammaproteobacteria;o__Enterobacterales;f__Enterobacteriaceae;g__Escherichia;s__Escherichia flexneri	98.07	p__Proteobacteria	c__Gammaproteobacteria	o__Enterobacterales	f__Enterobacteriaceae	g__Escherichia	s__Escherichia flexneri	92.77	1.46	78.95	4010037	7836
FMCFMAG119	PDJFL2C2.20		Yes	GCF_000026325.1	d__Bacteria;p__Proteobacteria;c__Gammaproteobacteria;o__Enterobacterales;f__Enterobacteriaceae;g__Escherichia;s__Escherichia coli_D	97.53	p__Proteobacteria	c__Gammaproteobacteria	o__Enterobacterales	f__Enterobacteriaceae	g__Escherichia	s__Escherichia coli_D	92.9	5.35	77.59	4491914	6609
FMCFMAG120	PDJFL1C3.17		Yes	GCF_000026325.1	d__Bacteria;p__Proteobacteria;c__Gammaproteobacteria;o__Enterobacterales;f__Enterobacteriaceae;g__Escherichia;s__Escherichia coli_D	98.26	p__Proteobacteria	c__Gammaproteobacteria	o__Enterobacterales	f__Enterobacteriaceae	g__Escherichia	s__Escherichia coli_D	80.89	4.06	82.98	3515525	7745
FMCFMAG121	PDJFT2S4L0820.39		Yes	GCF_000026325.1	d__Bacteria;p__Proteobacteria;c__Gammaproteobacteria;o__Enterobacterales;f__Enterobacteriaceae;g__Escherichia;s__Escherichia coli_D	97.35	p__Proteobacteria	c__Gammaproteobacteria	o__Enterobacterales	f__Enterobacteriaceae	g__Escherichia	s__Escherichia coli_D	89.44	1.98	56.25	4143200	11571
FMCFMAG122	PDJFL2A2.15	PDJFL2A2.15	Yes	GCA_001917125.1	d__Bacteria;p__Proteobacteria;c__Alphaproteobacteria;o__RF32;f__CAG-239;g__CAG-495;s__CAG-495 sp001917125	98.95	p__Proteobacteria	c__Alphaproteobacteria	o__RF32	f__CAG-239	g__CAG-495	s__CAG-495 sp001917125	95.7	0	0	1826500	56100
FMCFMAG123	PDJFT2S4L0717.127	PDJFT2S4L0717.127	Yes	GCF_000155495.1	d__Bacteria;p__Campylobacterota;c__Campylobacteria;o__Campylobacterales;f__Helicobacteraceae;g__Helicobacter_D;s__Helicobacter_D pullorum	97.87	p__Campylobacterota	c__Campylobacteria	o__Campylobacterales	f__Helicobacteraceae	g__Helicobacter_D	s__Helicobacter_D pullorum	99.47	0.35	0	1693939	131847
FMCFMAG124	coCF.245	coCF.245		N/A	N/A	N/A	p__Firmicutes_A	c__Clostridia	o__Oscillospirales	f__Acutalibacteraceae	g__	s__	91.98	0.67	100	1933283	22092
FMCFMAG125	coCF.557	coCF.557	Yes	N/A	N/A	N/A	p__Firmicutes_A	c__Clostridia	o__Oscillospirales	f__Acutalibacteraceae	g__	s__	93.76	3.24	71.43	2021482	33503
FMCFMAG126	coCF.477	coCF.477	Yes	N/A	N/A	N/A	p__Firmicutes_A	c__Clostridia	o__Oscillospirales	f__Acutalibacteraceae	g__An200	s__	94.59	1.51	100	2514771	14418
FMCFMAG127	coCF.7	coCF.7	Yes	N/A	N/A	N/A	p__Firmicutes_A	c__Clostridia	o__Oscillospirales	f__Acutalibacteraceae	g__An200	s__	89.26	1.59	50	2682905	16207
FMCFMAG128	coCF.651	coCF.651		N/A	N/A	N/A	p__Firmicutes_A	c__Clostridia	o__Oscillospirales	f__Acutalibacteraceae	g__An200	s__	98.28	8.62	6.25	3105554	63792
FMCFMAG129	coCF.785		Yes	N/A	N/A	N/A	p__Firmicutes_A	c__Clostridia	o__Oscillospirales	f__Acutalibacteraceae	g__	s__	89.37	1.34	100	2621559	7435
FMCFMAG130	PDJFT1S3L0507.38	PDJFT1S3L0507.38	Yes	N/A	N/A	N/A	p__Firmicutes_A	c__Clostridia	o__Oscillospirales	f__Acutalibacteraceae	g__	s__	91.26	1.34	100	2696816	7119
FMCFMAG131	coCF.691	coCF.691	Yes	N/A	N/A	N/A	p__Firmicutes_A	c__Clostridia	o__Oscillospirales	f__Acutalibacteraceae	g__	s__	93.12	1.57	66.67	2484100	30069
FMCFMAG132	PDJFT1S4L0616.25		Yes	N/A	N/A	N/A	p__Firmicutes_A	c__Clostridia	o__Oscillospirales	f__Acutalibacteraceae	g__	s__	90.55	1.46	0	2709068	15941
FMCFMAG133	PDJFL1A4.61	PDJFL1A4.61	Yes	N/A	N/A	N/A	p__Firmicutes_A	c__Clostridia	o__Oscillospirales	f__Acutalibacteraceae	g__Acutalibacter	s__	88.26	5.54	73.91	2165595	10471
FMCFMAG134	PDJFL1C3.54	PDJFL1C3.54	Yes	N/A	N/A	N/A	p__Firmicutes_A	c__Clostridia	o__Oscillospirales	f__Acutalibacteraceae	g__Acutalibacter	s__	85.47	0	0	2091968	18898
FMCFMAG135	coCF.825		Yes	N/A	N/A	N/A	p__Firmicutes_A	c__Clostridia	o__Oscillospirales	f__Acutalibacteraceae	g__Acutalibacter	s__	91.12	9.68	52.38	2503753	12073
FMCFMAG136	coCF.614	coCF.614	Yes	N/A	N/A	N/A	p__Firmicutes_A	c__Clostridia	o__Oscillospirales	f__Acutalibacteraceae	g__Acutalibacter	s__	82.92	0.34	100	1759006	11298
FMCFMAG137	PDJFT2S4L0820.21	PDJFT2S4L0820.21	Yes	N/A	N/A	N/A	p__Firmicutes_A	c__Clostridia	o__Oscillospirales	f__Acutalibacteraceae	g__Acutalibacter	s__	90.09	1.51	100	2111577	35110
FMCFMAG138	PDJFL1A4.51	PDJFL1A4.51	Yes	N/A	N/A	N/A	p__Firmicutes_A	c__Clostridia	o__Oscillospirales	f__Acutalibacteraceae	g__UBA1417	s__	98.66	0.36	0	2207137	83577
FMCFMAG139	PDJFT1S3L0609.50		Yes	N/A	N/A	N/A	p__Firmicutes_A	c__Clostridia	o__Oscillospirales	f__Acutalibacteraceae	g__UBA1417	s__	96.64	0.36	0	2155946	23934
FMCFMAG140	PDJFT2S4L0717.115	PDJFT2S4L0717.115	Yes	N/A	N/A	N/A	p__Firmicutes_A	c__Clostridia	o__Oscillospirales	f__Acutalibacteraceae	g__	s__	84.31	3.86	22.22	2243581	10855
FMCFMAG141	PDJFT2S4L0820.62	PDJFT2S4L0820.62	Yes	N/A	N/A	N/A	p__Firmicutes_A	c__Clostridia	o__Oscillospirales	f__Acutalibacteraceae	g__	s__	94.3	2.18	50	2515295	27190
FMCFMAG142	coCF.380	coCF.380		N/A	N/A	N/A	p__Firmicutes_A	c__Clostridia	o__Oscillospirales	f__Acutalibacteraceae	g__	s__	99.29	2.35	25	2546799	27141
FMCFMAG143	coCF.430		Yes	N/A	N/A	N/A	p__Firmicutes_A	c__Clostridia	o__Oscillospirales	f__Acutalibacteraceae	g__	s__	82.04	8.33	82.35	2192937	5724
FMCFMAG144	coCF.840			N/A	N/A	N/A	p__Firmicutes_A	c__Clostridia	o__Oscillospirales	f__Acutalibacteraceae	g__	s__	82.25	6.99	100	1992434	5618
FMCFMAG145	coCF.620	coCF.620	Yes	N/A	N/A	N/A	p__Firmicutes_A	c__Clostridia	o__Oscillospirales	f__Acutalibacteraceae	g__	s__	94.39	1.01	0	2465385	25023
FMCFMAG146	coCF.252	coCF.252	Yes	N/A	N/A	N/A	p__Firmicutes_A	c__Clostridia	o__Oscillospirales	f__Acutalibacteraceae	g__	s__	91.43	2.84	100	2542644	15932
FMCFMAG147	coCF.872	coCF.872		N/A	N/A	N/A	p__Firmicutes_A	c__Clostridia	o__Oscillospirales	f__Acutalibacteraceae	g__	s__	97.99	4.03	0	2999904	74442
FMCFMAG148	coCF.771	coCF.771	Yes	N/A	N/A	N/A	p__Firmicutes_A	c__Clostridia	o__Oscillospirales	f__Acutalibacteraceae	g__	s__	89.71	0.67	0	1402355	42813
FMCFMAG149	coCF.8	coCF.8		N/A	N/A	N/A	p__Firmicutes_A	c__Clostridia	o__Oscillospirales	f__Acutalibacteraceae	g__	s__	96.17	5.07	0	2909437	11835
FMCFMAG150	coCF.485	coCF.485	Yes	N/A	N/A	N/A	p__Firmicutes_A	c__Clostridia	o__Oscillospirales	f__Acutalibacteraceae	g__	s__	98.41	0.67	0	2823087	31865
FMCFMAG151	coCF.244	coCF.244	Yes	N/A	N/A	N/A	p__Firmicutes_A	c__Clostridia	o__Oscillospirales	f__Acutalibacteraceae	g__	s__	91.6	3.49	37.5	2210014	13611
FMCFMAG152	coCF.302	coCF.302	Yes	N/A	N/A	N/A	p__Firmicutes_A	c__Clostridia	o__Oscillospirales	f__Acutalibacteraceae	g__	s__	97.32	0.67	0	2762235	30629
FMCFMAG153	coCF.643	coCF.643		N/A	N/A	N/A	p__Firmicutes_A	c__Clostridia	o__Oscillospirales	f__Acutalibacteraceae	g__	s__	92.95	2.24	75	2191073	41613
FMCFMAG154	coCF.639	coCF.639	Yes	N/A	N/A	N/A	p__Firmicutes_A	c__Clostridia	o__Oscillospirales	f__Acutalibacteraceae	g__	s__	96.64	0	0	2241743	22253
FMCFMAG155	PDJFL2A2.41	PDJFL2A2.41	Yes	N/A	N/A	N/A	p__Firmicutes_A	c__Clostridia	o__Oscillospirales	f__Acutalibacteraceae	g__CAG-180	s__	97.99	0.22	100	1937600	62012
FMCFMAG156	coCF.579		Yes	N/A	N/A	N/A	p__Firmicutes_A	c__Clostridia	o__Oscillospirales	f__Acutalibacteraceae	g__CAG-180	s__	87.33	1.34	75	1647251	8948
FMCFMAG157	PDJFL2C1.24		Yes	N/A	N/A	N/A	p__Firmicutes_A	c__Clostridia	o__Oscillospirales	f__Acutalibacteraceae	g__Eubacterium_R	s__	89.93	0	0	1714776	224800
FMCFMAG158	PDJFT2S4L0717.11	PDJFT2S4L0717.11	Yes	N/A	N/A	N/A	p__Firmicutes_A	c__Clostridia	o__Oscillospirales	f__Acutalibacteraceae	g__Eubacterium_R	s__	98.66	0.34	0	2066321	161300
FMCFMAG159	PDJFT1S3L0304.14	PDJFT1S3L0304.14	Yes	N/A	N/A	N/A	p__Firmicutes_A	c__Clostridia	o__Oscillospirales	f__Acutalibacteraceae	g__Eubacterium_R	s__	97.32	0	0	2268673	77404
FMCFMAG160	coCF.316	coCF.316	Yes	N/A	N/A	N/A	p__Firmicutes_A	c__Clostridia	o__Oscillospirales	f__Ruminococcaceae	g__Ruminococcus_D	s__	93.12	0.13	100	1943775	56488
FMCFMAG161	coCF.637	coCF.637	Yes	N/A	N/A	N/A	p__Firmicutes_A	c__Clostridia	o__Oscillospirales	f__Ruminococcaceae	g__	s__	97.32	1.7	100	2456831	13141
FMCFMAG162	PDJFT1S3L0507.11		Yes	N/A	N/A	N/A	p__Firmicutes_A	c__Clostridia	o__Oscillospirales	f__Ruminococcaceae	g__UBA1448	s__	85.15	1.57	33.33	2228732	5941
FMCFMAG163	coCF.165		Yes	N/A	N/A	N/A	p__Firmicutes_A	c__Clostridia	o__Oscillospirales	f__Ruminococcaceae	g__UBA1448	s__	83.61	1.9	50	2356961	4630
FMCFMAG164	PDJFT1S3L0202_bin.118	PDJFT1S3L0202_bin.118	Yes	N/A	N/A	N/A	p__Firmicutes_A	c__Clostridia	o__Oscillospirales	f__Ruminococcaceae	g__UBA1448	s__	93.34	0.89	100	2441502	10233
FMCFMAG165	PDJFT2S4L0718.75		Yes	N/A	N/A	N/A	p__Firmicutes_A	c__Clostridia	o__Oscillospirales	f__Ruminococcaceae	g__UBA1448	s__	93.62	1.31	100	2515554	11231
FMCFMAG166	PDJFT1S3L0609.86		Yes	N/A	N/A	N/A	p__Firmicutes_A	c__Clostridia	o__Oscillospirales	f__Ruminococcaceae	g__UBA1448	s__	92.67	1.57	66.67	2445845	9488
FMCFMAG167	PDJFT1S4L0212.50		Yes	N/A	N/A	N/A	p__Firmicutes_A	c__Clostridia	o__Oscillospirales	f__Ruminococcaceae	g__UBA1448	s__	89.71	1.01	50	2377681	7387
FMCFMAG168	PDJFT1S3L0101.32		Yes	N/A	N/A	N/A	p__Firmicutes_A	c__Clostridia	o__Oscillospirales	f__Ruminococcaceae	g__UBA1448	s__	83.89	2.68	75	2192309	4862
FMCFMAG169	PDJFL2C1.35		Yes	N/A	N/A	N/A	p__Firmicutes_A	c__Clostridia	o__Oscillospirales	f__Ruminococcaceae	g__UBA1448	s__	92.93	3.02	0	2434630	8479
FMCFMAG170	PDJFT1S3L0405.24		Yes	N/A	N/A	N/A	p__Firmicutes_A	c__Clostridia	o__Oscillospirales	f__Ruminococcaceae	g__UBA1448	s__	81.25	3.47	20	2055754	3996
FMCFMAG171	PDJFT1S3L0304.41		Yes	N/A	N/A	N/A	p__Firmicutes_A	c__Clostridia	o__Oscillospirales	f__Ruminococcaceae	g__UBA1448	s__	82.66	4.03	14.29	2228149	5052
FMCFMAG172	PDJFL1C3.124	PDJFL1C3.124		N/A	N/A	N/A	p__Firmicutes_A	c__Clostridia	o__Oscillospirales	f__Ruminococcaceae	g__	s__	96.03	0	0	2569020	22104
FMCFMAG173	PDJFT1S3L0202_bin.82	PDJFT1S3L0202_bin.82		N/A	N/A	N/A	p__Firmicutes_A	c__Clostridia	o__Oscillospirales	f__Ruminococcaceae	g__	s__	97.71	1.34	0	2833006	29249
FMCFMAG174	PDJFT2S4L0820.30	PDJFT2S4L0820.30	Yes	N/A	N/A	N/A	p__Firmicutes_A	c__Clostridia	o__Oscillospirales	f__Ruminococcaceae	g__	s__	97.76	1.68	0	2814821	28845
FMCFMAG175	PDJFT1S3L0609.83	PDJFT1S3L0609.83	Yes	N/A	N/A	N/A	p__Firmicutes_A	c__Clostridia	o__Oscillospirales	f__Ruminococcaceae	g__	s__	93.35	0.67	100	2730069	45590
FMCFMAG176	coCF.374	coCF.374	Yes	N/A	N/A	N/A	p__Firmicutes_A	c__Clostridia	o__Oscillospirales	f__Ruminococcaceae	g__QAMM01	s__	84.33	2.62	12.5	2087681	6095
FMCFMAG177	coCF.326	coCF.326	Yes	N/A	N/A	N/A	p__Firmicutes_A	c__Clostridia	o__Oscillospirales	f__Ruminococcaceae	g__Anaerotruncus	s__	91.1	5.38	16.67	1988750	12037
FMCFMAG178	coCF.438	coCF.438	Yes	N/A	N/A	N/A	p__Firmicutes_A	c__Clostridia	o__Oscillospirales	f__Ruminococcaceae	g__Anaerotruncus	s__	97.76	1.34	0	2131641	13578
FMCFMAG179	coCF.154	coCF.154	Yes	N/A	N/A	N/A	p__Firmicutes_A	c__Clostridia	o__Oscillospirales	f__Ruminococcaceae	g__Angelakisella	s__	87.9	4.47	22.22	2198917	7856
FMCFMAG180	coCF.381	coCF.381	Yes	N/A	N/A	N/A	p__Firmicutes_A	c__Clostridia	o__Oscillospirales	f__Ruminococcaceae	g__	s__	92.39	8.45	0	2153567	9597
FMCFMAG181	coCF.222	coCF.222	Yes	N/A	N/A	N/A	p__Firmicutes_A	c__Clostridia	o__Oscillospirales	f__Ruminococcaceae	g__Phocea	s__	92.06	0.45	100	1918795	12935
FMCFMAG182	coCF.669	coCF.669	Yes	N/A	N/A	N/A	p__Firmicutes_A	c__Clostridia	o__Oscillospirales	f__Ruminococcaceae	g__	s__	91.95	2.01	25	1591785	23900
FMCFMAG183	coCF.274		Yes	N/A	N/A	N/A	p__Firmicutes_A	c__Clostridia	o__Oscillospirales	f__Ruminococcaceae	g__Negativibacillus	s__	89.31	4.42	50	2242156	6284
FMCFMAG184	PDJFT2S4L0718.68		Yes	N/A	N/A	N/A	p__Firmicutes_A	c__Clostridia	o__Oscillospirales	f__Ruminococcaceae	g__Negativibacillus	s__	85.88	2.82	60	1989138	8045
FMCFMAG185	PDJFL1A4.72		Yes	N/A	N/A	N/A	p__Firmicutes_A	c__Clostridia	o__Oscillospirales	f__Ruminococcaceae	g__Negativibacillus	s__	95.3	0.67	0	2385529	13876
FMCFMAG186	PDJFT1S3L0507.83	PDJFT1S3L0507.83	Yes	N/A	N/A	N/A	p__Firmicutes_A	c__Clostridia	o__Oscillospirales	f__Ruminococcaceae	g__Negativibacillus	s__	97.32	0.67	0	2385340	90079
FMCFMAG187	PDJFT1S3L0304.7		Yes	N/A	N/A	N/A	p__Firmicutes_A	c__Clostridia	o__Oscillospirales	f__Ruminococcaceae	g__Negativibacillus	s__	80.08	1.88	33.33	1789793	4315
FMCFMAG188	PDJFL2A1.24		Yes	N/A	N/A	N/A	p__Firmicutes_A	c__Clostridia	o__Oscillospirales	f__Ruminococcaceae	g__Negativibacillus	s__	93.28	4.25	28.57	2129542	8203
FMCFMAG189	PDJFL2C1.14		Yes	N/A	N/A	N/A	p__Firmicutes_A	c__Clostridia	o__Oscillospirales	f__Ruminococcaceae	g__Negativibacillus	s__	89.26	2.85	60	1960748	7166
FMCFMAG190	PDJFL1C3.37		Yes	N/A	N/A	N/A	p__Firmicutes_A	c__Clostridia	o__Oscillospirales	f__Ruminococcaceae	g__Negativibacillus	s__	87.17	3.49	57.14	1948226	8102
FMCFMAG191	PDJFL1C2.36		Yes	N/A	N/A	N/A	p__Firmicutes_A	c__Clostridia	o__Oscillospirales	f__Ruminococcaceae	g__Negativibacillus	s__	93.18	2.35	25	2219704	13801
FMCFMAG192	PDJFT1S3L0609.48		Yes	N/A	N/A	N/A	p__Firmicutes_A	c__Clostridia	o__Oscillospirales	f__Ruminococcaceae	g__Negativibacillus	s__	90.46	1.34	0	2054501	9940
FMCFMAG193	PDJFT1S3L0202_bin.39		Yes	N/A	N/A	N/A	p__Firmicutes_A	c__Clostridia	o__Oscillospirales	f__Ruminococcaceae	g__Negativibacillus	s__	86.24	1.57	75	2068576	7735
FMCFMAG194	coCF.55	coCF.55	Yes	N/A	N/A	N/A	p__Firmicutes_A	c__Clostridia	o__Oscillospirales	f__Ruminococcaceae	g__UBA3818	s__	99.33	0	0	1935177	44865
FMCFMAG195	PDJFL2A2.80		Yes	N/A	N/A	N/A	p__Firmicutes_A	c__Clostridia	o__Oscillospirales	f__Ruminococcaceae	g__Faecalibacterium	s__	97.22	1.5	0	2447832	27903
FMCFMAG196	PDJFL1C5.14	PDJFL1C5.14	Yes	N/A	N/A	N/A	p__Firmicutes_A	c__Clostridia	o__Oscillospirales	f__Ruminococcaceae	g__Faecalibacterium	s__	97.96	0.68	100	2666101	34342
FMCFMAG197	PDJFT1S3L0304.2		Yes	N/A	N/A	N/A	p__Firmicutes_A	c__Clostridia	o__Oscillospirales	f__Ruminococcaceae	g__Faecalibacterium	s__	91.82	3.91	54.55	2230891	10363
FMCFMAG198	PDJFT1S3L0610.59		Yes	N/A	N/A	N/A	p__Firmicutes_A	c__Clostridia	o__Oscillospirales	f__Ruminococcaceae	g__Gemmiger	s__	91.16	2.21	33.33	2332895	21475
FMCFMAG199	PDJFT1S3L0406.26		Yes	N/A	N/A	N/A	p__Firmicutes_A	c__Clostridia	o__Oscillospirales	f__Ruminococcaceae	g__Gemmiger	s__	88.46	0	0	2246069	28634
FMCFMAG200	PDJFL1C3.33	PDJFL1C3.33	Yes	N/A	N/A	N/A	p__Firmicutes_A	c__Clostridia	o__Oscillospirales	f__Ruminococcaceae	g__Gemmiger	s__	96.04	1.36	0	2512878	96921
FMCFMAG201	PDJFT1S4L0616.51		Yes	N/A	N/A	N/A	p__Firmicutes_A	c__Clostridia	o__Oscillospirales	f__Ruminococcaceae	g__Gemmiger	s__	81.24	5.17	33.33	2067149	4311
FMCFMAG202	PDJFT1S3L0610.19	PDJFT1S3L0610.19	Yes	N/A	N/A	N/A	p__Firmicutes_A	c__Clostridia	o__Oscillospirales	f__Ruminococcaceae	g__Gemmiger	s__	92.84	0.23	0	2455988	17558
FMCFMAG203	PDJFT2S4L0718.126	PDJFT2S4L0718.126	Yes	N/A	N/A	N/A	p__Firmicutes_A	c__Clostridia	o__Oscillospirales	f__Ruminococcaceae	g__Gemmiger	s__	90.62	1.42	66.67	2142315	14210
FMCFMAG204	PDJFT1S3L0202_bin.121			N/A	N/A	N/A	p__Firmicutes_A	c__Clostridia	o__Oscillospirales	f__Ruminococcaceae	g__Gemmiger	s__	86.78	1.7	33.33	2421641	13960
FMCFMAG205	PDJFL2A1.42		Yes	N/A	N/A	N/A	p__Firmicutes_A	c__Clostridia	o__Oscillospirales	f__Ruminococcaceae	g__Gemmiger	s__	88.72	2.61	0	2279281	7011
FMCFMAG206	coCF.409	coCF.409	Yes	N/A	N/A	N/A	p__Firmicutes_A	c__Clostridia	o__Oscillospirales	f__Ruminococcaceae	g__Gemmiger	s__	85.17	2.11	66.67	1946137	14567
FMCFMAG207	PDJFT1S4L0212.22	PDJFT1S4L0212.22	Yes	N/A	N/A	N/A	p__Firmicutes_A	c__Clostridia	o__Oscillospirales	f__Ruminococcaceae	g__Gemmiger	s__	95.41	0.52	50	2842535	16172
FMCFMAG208	PDJFT1S4L0616.17		Yes	N/A	N/A	N/A	p__Firmicutes_A	c__Clostridia	o__Oscillospirales	f__Ruminococcaceae	g__Gemmiger	s__	94.22	0.68	0	2686224	33065
FMCFMAG209	coCF.286		Yes	N/A	N/A	N/A	p__Firmicutes_A	c__Clostridia	o__Oscillospirales	f__Ruminococcaceae	g__Gemmiger	s__	82.12	3.92	66.67	2338832	9557
FMCFMAG210	coCF.431	coCF.431	Yes	N/A	N/A	N/A	p__Firmicutes_A	c__Clostridia	o__Oscillospirales	f__Ruminococcaceae	g__Fournierella	s__	82.7	1.08	40	2086319	9046
FMCFMAG211	coCF.687	coCF.687	Yes	N/A	N/A	N/A	p__Firmicutes_A	c__Clostridia	o__Oscillospirales	f__Ruminococcaceae	g__Ruthenibacterium	s__	96.94	2.72	60	2397869	35778
FMCFMAG212	coCF.645	coCF.645	Yes	N/A	N/A	N/A	p__Firmicutes_A	c__Clostridia	o__Oscillospirales	f__Ruminococcaceae	g__Ruthenibacterium	s__	91.5	0	0	2170018	36290
FMCFMAG213	PDJFT1S3L0609.30	PDJFT1S3L0609.30	Yes	N/A	N/A	N/A	p__Firmicutes_A	c__Clostridia	o__Oscillospirales	f__Ruminococcaceae	g__Ruthenibacterium	s__	95.75	0.68	0	2189685	21609
FMCFMAG214	coCF.767	coCF.767	Yes	N/A	N/A	N/A	p__Firmicutes_A	c__Clostridia	o__Oscillospirales	f__Ruminococcaceae	g__Pygmaiobacter	s__	83.67	5.79	25	2331124	5480
FMCFMAG215	coCF.782	coCF.782		N/A	N/A	N/A	p__Firmicutes_A	c__Clostridia	o__Oscillospirales	f__Ruminococcaceae	g__	s__	97.29	0	0	2229296	82814
FMCFMAG216	coCF.513	coCF.513	Yes	N/A	N/A	N/A	p__Firmicutes_A	c__Clostridia	o__Oscillospirales	f__	g__	s__	92.62	0.39	50	2272653	20875
FMCFMAG217	PDJFL1A5.45	PDJFL1A5.45	Yes	N/A	N/A	N/A	p__Firmicutes_A	c__Clostridia	o__Oscillospirales	f__Oscillospiraceae	g__Flavonifractor	s__	90.03	1.7	50	2439972	10678
FMCFMAG218	coCF.593	coCF.593	Yes	N/A	N/A	N/A	p__Firmicutes_A	c__Clostridia	o__Oscillospirales	f__Oscillospiraceae	g__Flavonifractor	s__	85.07	1.12	25	2404297	18150
FMCFMAG219	coCF.279	coCF.279	Yes	N/A	N/A	N/A	p__Firmicutes_A	c__Clostridia	o__Oscillospirales	f__Oscillospiraceae	g__Flavonifractor	s__	85.73	9.79	16.67	2315516	11298
FMCFMAG220	coCF.388	coCF.388	Yes	N/A	N/A	N/A	p__Firmicutes_A	c__Clostridia	o__Oscillospirales	f__Oscillospiraceae	g__Flavonifractor	s__	91.09	8.89	15	2573481	30775
FMCFMAG221	PDJFT1S3L0405.31	PDJFT1S3L0405.31	Yes	N/A	N/A	N/A	p__Firmicutes_A	c__Clostridia	o__Oscillospirales	f__Oscillospiraceae	g__Pseudoflavonifractor	s__	93.57	6.86	25	3356455	19360
FMCFMAG222	coCF.495	coCF.495	Yes	N/A	N/A	N/A	p__Firmicutes_A	c__Clostridia	o__Oscillospirales	f__Oscillospiraceae	g__Intestinimonas	s__	86.51	8.66	40.91	2408272	10431
FMCFMAG223	coCF.24	coCF.24		N/A	N/A	N/A	p__Firmicutes_A	c__Clostridia	o__Oscillospirales	f__Oscillospiraceae	g__Intestinimonas	s__	81.49	2.01	66.67	2012859	13632
FMCFMAG224	coCF.197	coCF.197	Yes	N/A	N/A	N/A	p__Firmicutes_A	c__Clostridia	o__Oscillospirales	f__Oscillospiraceae	g__Intestinimonas	s__	84.27	2.07	60	2164877	11794
FMCFMAG225	coCF.412	coCF.412	Yes	N/A	N/A	N/A	p__Firmicutes_A	c__Clostridia	o__Oscillospirales	f__Oscillospiraceae	g__UBA9475	s__	82.38	2.68	22.22	1920903	10277
FMCFMAG226	PDJFL1C3.114	PDJFL1C3.114	Yes	N/A	N/A	N/A	p__Firmicutes_A	c__Clostridia	o__Oscillospirales	f__Oscillospiraceae	g__Lawsonibacter	s__	89.93	7.27	23.53	2744618	28387
FMCFMAG227	coCF.512	coCF.512	Yes	N/A	N/A	N/A	p__Firmicutes_A	c__Clostridia	o__Oscillospirales	f__Oscillospiraceae	g__NK3B98	s__	85.61	0.67	0	2064242	13702
FMCFMAG228	PDJFT1S4L0212.14	PDJFT1S4L0212.14	Yes	N/A	N/A	N/A	p__Firmicutes_A	c__Clostridia	o__Oscillospirales	f__Oscillospiraceae	g__Oscillibacter	s__	85.91	1.34	33.33	2337567	25438
FMCFMAG229	PDJFT1S4L0616.38	PDJFT1S4L0616.38	Yes	N/A	N/A	N/A	p__Firmicutes_A	c__Clostridia	o__Oscillospirales	f__Oscillospiraceae	g__	s__	92.54	0.96	33.33	2227556	8835
FMCFMAG230	PDJFT1S4L0212.103		Yes	N/A	N/A	N/A	p__Firmicutes_A	c__Clostridia	o__Oscillospirales	f__Oscillospiraceae	g__	s__	94.3	2.01	0	2270518	50759
FMCFMAG231	PDJFT2S3L0508.21		Yes	N/A	N/A	N/A	p__Firmicutes_A	c__Clostridia	o__Oscillospirales	f__Oscillospiraceae	g__	s__	88.34	0.5	100	2232800	5978
FMCFMAG232	PDJFT2S3L0507.39		Yes	N/A	N/A	N/A	p__Firmicutes_A	c__Clostridia	o__Oscillospirales	f__Oscillospiraceae	g__	s__	94.02	4.92	26.32	2388029	7485
FMCFMAG233	coCF.221	coCF.221	Yes	N/A	N/A	N/A	p__Firmicutes_A	c__Clostridia	o__Oscillospirales	f__Oscillospiraceae	g__	s__	81.65	6.21	58.33	2108381	12056
FMCFMAG234	PDJFL2A1.51		Yes	N/A	N/A	N/A	p__Firmicutes_A	c__Clostridia	o__Oscillospirales	f__Oscillospiraceae	g__	s__	83.08	5.15	26.67	2084537	6921
FMCFMAG235	PDJFT2S3L0609.31		Yes	N/A	N/A	N/A	p__Firmicutes_A	c__Clostridia	o__Oscillospirales	f__Oscillospiraceae	g__	s__	96.25	1.91	66.67	2623911	18911
FMCFMAG236	PDJFT1S3L0508.86		Yes	N/A	N/A	N/A	p__Firmicutes_A	c__Clostridia	o__Oscillospirales	f__Oscillospiraceae	g__	s__	89.85	3.14	33.33	2643470	22905
FMCFMAG237	PDJFT2S4L0111.19	PDJFT2S4L0111.19	Yes	N/A	N/A	N/A	p__Firmicutes_A	c__Clostridia	o__Oscillospirales	f__Oscillospiraceae	g__	s__	92.4	1.68	33.33	2605682	10018
FMCFMAG238	PDJFT1S3L0610.8		Yes	N/A	N/A	N/A	p__Firmicutes_A	c__Clostridia	o__Oscillospirales	f__Oscillospiraceae	g__	s__	98.28	9.09	18.18	2523528	35820
FMCFMAG239	PDJFT2S4L0718.121	PDJFT2S4L0718.121	Yes	N/A	N/A	N/A	p__Firmicutes_A	c__Clostridia	o__Oscillospirales	f__Oscillospiraceae	g__	s__	86.83	9.57	19.05	4328275	8639
FMCFMAG240	coCF.569	coCF.569	Yes	N/A	N/A	N/A	p__Firmicutes_A	c__Clostridia	o__Oscillospirales	f__Oscillospiraceae	g__	s__	80.4	9.47	17.5	1995044	7371
FMCFMAG241	PDJFL2C1.21	PDJFL2C1.21	Yes	N/A	N/A	N/A	p__Firmicutes_A	c__Clostridia	o__Oscillospirales	f__Oscillospiraceae	g__CAG-110	s__	87.7	0	0	1997279	42369
FMCFMAG242	PDJFL2C4.38	PDJFL2C4.38	Yes	N/A	N/A	N/A	p__Firmicutes_A	c__Clostridia	o__Oscillospirales	f__Oscillospiraceae	g__CAG-110	s__	92.73	0.89	50	1954642	9155
FMCFMAG243	PDJFL2C5.25	PDJFL2C5.25		N/A	N/A	N/A	p__Firmicutes_A	c__Clostridia	o__Oscillospirales	f__Oscillospiraceae	g__CAG-110	s__	95.08	1.01	0	2365249	22834
FMCFMAG244	coCF.560		Yes	N/A	N/A	N/A	p__Firmicutes_A	c__Clostridia	o__Oscillospirales	f__Oscillospiraceae	g__	s__	83.39	5.87	84.62	1806008	5124
FMCFMAG245	coCF.668	coCF.668	Yes	N/A	N/A	N/A	p__Firmicutes_A	c__Clostridia	o__Oscillospirales	f__Oscillospiraceae	g__	s__	90.71	1.34	50	2109363	13074
FMCFMAG246	PDJFT2S4L0820.57	PDJFT2S4L0820.57	Yes	N/A	N/A	N/A	p__Firmicutes_A	c__Clostridia	o__Oscillospirales	f__Oscillospiraceae	g__	s__	97.65	5.93	4.76	2935708	33510
FMCFMAG247	PDJFL2A1.29	PDJFL2A1.29	Yes	N/A	N/A	N/A	p__Firmicutes_A	c__Clostridia	o__Oscillospirales	f__Oscillospiraceae	g__	s__	82.95	4.74	39.13	1720636	4733
FMCFMAG248	coCF.291	coCF.291	Yes	N/A	N/A	N/A	p__Firmicutes_A	c__Clostridia	o__Oscillospirales	f__Oscillospiraceae	g__	s__	92.43	1.31	50	2297311	15353
FMCFMAG249	coCF.524	coCF.524	Yes	N/A	N/A	N/A	p__Firmicutes_A	c__Clostridia	o__Oscillospirales	f__Oscillospiraceae	g__	s__	83.08	2.82	0	2274659	6716
FMCFMAG250	coCF.695	coCF.695	Yes	N/A	N/A	N/A	p__Firmicutes_A	c__Clostridia	o__Oscillospirales	f__Oscillospiraceae	g__UBA5446	s__	87.92	0.36	0	2265466	26982
FMCFMAG251	PDJFT1S3L0609.77	PDJFT1S3L0609.77	Yes	N/A	N/A	N/A	p__Firmicutes_A	c__Clostridia	o__Oscillospirales	f__Oscillospiraceae	g__UBA5446	s__	80.77	1.03	33.33	1876330	5355
FMCFMAG252	coCF.451		Yes	N/A	N/A	N/A	p__Firmicutes_A	c__Clostridia	o__Oscillospirales	f__Oscillospiraceae	g__UBA5446	s__	88.58	6.9	43.75	2158814	8591
FMCFMAG253	PDJFT2S4L0717.53	PDJFT2S4L0717.53	Yes	N/A	N/A	N/A	p__Firmicutes_A	c__Clostridia	o__Oscillospirales	f__Oscillospiraceae	g__UBA5446	s__	90.9	0.17	100	1944220	27440
FMCFMAG254	PDJFT1S3L0507.97		Yes	N/A	N/A	N/A	p__Firmicutes_A	c__Clostridia	o__Oscillospirales	f__Oscillospiraceae	g__UBA5446	s__	91.38	8.05	58.82	2239455	8169
FMCFMAG255	coCF.19	coCF.19	Yes	N/A	N/A	N/A	p__Firmicutes_A	c__Clostridia	o__Oscillospirales	f__Oscillospiraceae	g__UBA5446	s__	87.5	3.11	50	2259154	11148
FMCFMAG256	PDJFT1S3L0202_bin.107	PDJFT1S3L0202_bin.107	Yes	N/A	N/A	N/A	p__Firmicutes_A	c__Clostridia	o__Oscillospirales	f__Oscillospiraceae	g__UBA5446	s__	89.21	1.59	20	2003755	6959
FMCFMAG257	coCF.588	coCF.588		N/A	N/A	N/A	p__Firmicutes_A	c__Clostridia	o__Oscillospirales	f__Oscillospiraceae	g__	s__	92.62	0.67	0	1802702	41896
FMCFMAG258	coCF.368	coCF.368		N/A	N/A	N/A	p__Firmicutes_A	c__Clostridia	o__Oscillospirales	f__Oscillospiraceae	g__	s__	93.51	3.24	0	1980401	11934
FMCFMAG259	coCF.822	coCF.822	Yes	N/A	N/A	N/A	p__Firmicutes_A	c__Clostridia	o__Oscillospirales	f__Oscillospiraceae	g__	s__	90.31	2.4	40	1772809	7040
FMCFMAG260	PDJFT1S3L0507.31	PDJFT1S3L0507.31	Yes	N/A	N/A	N/A	p__Firmicutes_A	c__Clostridia	o__Oscillospirales	f__Butyricicoccaceae	g__Agathobaculum	s__	92.3	4.86	45	2228551	11296
FMCFMAG261	PDJFT1S4L0212.58	PDJFT1S4L0212.58	Yes	N/A	N/A	N/A	p__Firmicutes_A	c__Clostridia	o__Oscillospirales	f__Butyricicoccaceae	g__Agathobaculum	s__	89.18	1.34	0	2075944	43106
FMCFMAG262	PDJFL1A5.67		Yes	N/A	N/A	N/A	p__Firmicutes_A	c__Clostridia	o__Oscillospirales	f__Butyricicoccaceae	g__Agathobaculum	s__	80.54	0.76	0	2172201	95442
FMCFMAG263	PDJFL2A2.112		Yes	N/A	N/A	N/A	p__Firmicutes_A	c__Clostridia	o__Oscillospirales	f__Butyricicoccaceae	g__Agathobaculum	s__	94.39	3.13	75	2089003	16138
FMCFMAG264	PDJFT1S4L0616.54	PDJFT1S4L0616.54	Yes	N/A	N/A	N/A	p__Firmicutes_A	c__Clostridia	o__Oscillospirales	f__Butyricicoccaceae	g__Agathobaculum	s__	96.73	3.13	87.5	2283522	21822
FMCFMAG265	PDJFT1S3L0405.77		Yes	N/A	N/A	N/A	p__Firmicutes_A	c__Clostridia	o__Oscillospirales	f__Butyricicoccaceae	g__Agathobaculum	s__	88.15	6.45	25	2615402	7329
FMCFMAG266	PDJFT1S3L0507.72	PDJFT1S3L0507.72	Yes	N/A	N/A	N/A	p__Firmicutes_A	c__Clostridia	o__Oscillospirales	f__Butyricicoccaceae	g__Agathobaculum	s__	93.77	3.97	87.5	2714216	33345
FMCFMAG267	PDJFL2A1.35		Yes	N/A	N/A	N/A	p__Firmicutes_A	c__Clostridia	o__Oscillospirales	f__Butyricicoccaceae	g__Agathobaculum	s__	93.75	8.67	33.33	2162893	8245
FMCFMAG268	PDJFL1C2.45		Yes	N/A	N/A	N/A	p__Firmicutes_A	c__Clostridia	o__Oscillospirales	f__Butyricicoccaceae	g__Agathobaculum	s__	85.97	8.69	78.95	2246364	4758
FMCFMAG269	coCF.407	coCF.407	Yes	N/A	N/A	N/A	p__Firmicutes_A	c__Clostridia	o__Oscillospirales	f__Butyricicoccaceae	g__Butyricicoccus	s__	88.28	4.08	76.47	1997278	12013
FMCFMAG270	coCF.210	coCF.210	Yes	N/A	N/A	N/A	p__Firmicutes_A	c__Clostridia	o__Oscillospirales	f__Butyricicoccaceae	g__SCN-57-10	s__	89.93	0.75	66.67	2153525	22874
FMCFMAG271	coCF.437	coCF.437		N/A	N/A	N/A	p__Firmicutes_A	c__Clostridia	o__Oscillospirales	f__Butyricicoccaceae	g__	s__	91.28	0.34	0	2525388	38258
FMCFMAG272	coCF.760	coCF.760	Yes	N/A	N/A	N/A	p__Firmicutes_A	c__Clostridia	o__Oscillospirales	f__CAG-272	g__	s__	87.95	1.01	0	2079781	100417
FMCFMAG273	PDJFT2S4L0718.175	PDJFT2S4L0718.175	Yes	N/A	N/A	N/A	p__Firmicutes_A	c__Clostridia	o__Oscillospirales	f__CAG-272	g__	s__	89.58	2.68	25	3130188	8941
FMCFMAG274	coCF.73	coCF.73		N/A	N/A	N/A	p__Firmicutes_A	c__Clostridia	o__Oscillospirales	f__CAG-382	g__UCG-010	s__	95.39	0	0	2241308	34586
FMCFMAG275	PDJFL2C5.50	PDJFL2C5.50	Yes	N/A	N/A	N/A	p__Firmicutes_A	c__Clostridia	o__Christensenellales	f__CAG-74	g__	s__	94.69	2.02	0	3050550	15083
FMCFMAG276	coCF.325	coCF.325	Yes	N/A	N/A	N/A	p__Firmicutes_A	c__Clostridia	o__Christensenellales	f__CAG-74	g__	s__	97.98	1.95	20	2920981	26668
FMCFMAG277	coCF.378	coCF.378	Yes	N/A	N/A	N/A	p__Firmicutes_A	c__Clostridia	o__Christensenellales	f__CAG-74	g__	s__	95.97	0.75	0	2897915	24450
FMCFMAG278	coCF.515	coCF.515	Yes	N/A	N/A	N/A	p__Firmicutes_A	c__Clostridia	o__Christensenellales	f__CAG-74	g__	s__	91.31	5.05	44.44	2541117	7552
FMCFMAG279	coCF.294	coCF.294		N/A	N/A	N/A	p__Firmicutes_A	c__Clostridia	o__Christensenellales	f__CAG-74	g__	s__	93.45	2.77	50	2766141	15575
FMCFMAG280	PDJFT2S4L0718.168	PDJFT2S4L0718.168	Yes	N/A	N/A	N/A	p__Firmicutes_A	c__Clostridia	o__Christensenellales	f__CAG-74	g__	s__	94.49	0	0	3003108	9561
FMCFMAG281	coCF.249	coCF.249		N/A	N/A	N/A	p__Firmicutes_A	c__Clostridia	o__Christensenellales	f__CAG-74	g__	s__	96.77	2.82	50	2990661	16224
FMCFMAG282	coCF.756	coCF.756	Yes	N/A	N/A	N/A	p__Firmicutes_A	c__Clostridia	o__Christensenellales	f__UBA1750	g__UBA7102	s__	96.75	1.48	33.33	2523218	16938
FMCFMAG283	coCF.436	coCF.436	Yes	N/A	N/A	N/A	p__Firmicutes_A	c__Clostridia	o__Christensenellales	f__	g__	s__	94.5	0.81	0	2566325	11606
FMCFMAG284	coCF.350	coCF.350	Yes	N/A	N/A	N/A	p__Firmicutes_A	c__Clostridia	o__Christensenellales	f__CAG-138	g__UBA1685	s__	91.06	3.63	83.33	2147862	7231
FMCFMAG285	coCF.13	coCF.13	Yes	N/A	N/A	N/A	p__Firmicutes_A	c__Clostridia	o__4C28d-15	f__UBA1242	g__UBA5893	s__	94.38	4.49	0	1087080	48213
FMCFMAG286	coCF.65	coCF.65	Yes	N/A	N/A	N/A	p__Firmicutes_A	c__Clostridia	o__4C28d-15	f__UBA1242	g__	s__	94.38	2.25	0	1005187	26961
FMCFMAG287	PDJFL2C1.121	PDJFL2C1.121	Yes	N/A	N/A	N/A	p__Firmicutes_A	c__Clostridia	o__4C28d-15	f__UBA1242	g__UBA11517	s__	91.46	1.12	0	806257	24224
FMCFMAG288	coCF.403			N/A	N/A	N/A	p__Firmicutes_A	c__Clostridia	o__4C28d-15	f__UBA1242	g__UBA11517	s__	89.78	3.37	0	778641	16671
FMCFMAG289	PDJFT1S3L0508.29	PDJFT1S3L0508.29	Yes	N/A	N/A	N/A	p__Firmicutes_A	c__Clostridia	o__4C28d-15	f__UBA1242	g__UBA11517	s__	82.03	3.93	75	1300141	11511
FMCFMAG290	PDJFT1S3L0405.48	PDJFT1S3L0405.48	Yes	N/A	N/A	N/A	p__Firmicutes_A	c__Clostridia	o__4C28d-15	f__UBA1242	g__UBA11517	s__	85.84	2.54	10	1009969	12237
FMCFMAG291	coCF.587	coCF.587	Yes	N/A	N/A	N/A	p__Firmicutes_A	c__Clostridia	o__4C28d-15	f__UBA1242	g__UBA4626	s__	87.28	5.62	100	1033164	22411
FMCFMAG292	PDJFT2S4L0717.168		Yes	N/A	N/A	N/A	p__Firmicutes_A	c__Clostridia	o__4C28d-15	f__UBA1242	g__UBA4626	s__	83.71	3.98	40	1022349	8020
FMCFMAG293	PDJFT1S3L0202_bin.7	PDJFT1S3L0202_bin.7	Yes	N/A	N/A	N/A	p__Firmicutes_A	c__Clostridia	o__4C28d-15	f__UBA1242	g__UBA4626	s__	87.75	1.12	0	1036597	12237
FMCFMAG294	PDJFT1S3L0406.64		Yes	N/A	N/A	N/A	p__Firmicutes_A	c__Clostridia	o__4C28d-15	f__UBA1242	g__UBA4626	s__	91.57	2.25	0	1181851	105212
FMCFMAG295	coCF.553	coCF.553	Yes	N/A	N/A	N/A	p__Firmicutes_A	c__Clostridia	o__4C28d-15	f__UBA1242	g__UBA4626	s__	88.76	0	0	1002114	82380
FMCFMAG296	coCF.828	coCF.828	Yes	N/A	N/A	N/A	p__Firmicutes_A	c__Clostridia	o__4C28d-15	f__UBA1242	g__UBA11490	s__	81.72	0.88	50	1094051	23175
FMCFMAG297	PDJFT2S4L0717.16	PDJFT2S4L0717.16	Yes	N/A	N/A	N/A	p__Firmicutes_A	c__Clostridia	o__4C28d-15	f__	g__	s__	80.31	2.02	0	938656	162984
FMCFMAG298	PDJFL2C1.12	PDJFL2C1.12	Yes	N/A	N/A	N/A	p__Firmicutes_A	c__Clostridia	o__4C28d-15	f__	g__	s__	80.31	1.61	0	1346319	366355
FMCFMAG299	PDJFT2S4L0718.13	PDJFT2S4L0718.13	Yes	N/A	N/A	N/A	p__Firmicutes_A	c__Clostridia	o__4C28d-15	f__CAG-552	g__	s__	88.93	0	0	1593853	80594
FMCFMAG300	PDJFL1A5.16	PDJFL1A5.16	Yes	N/A	N/A	N/A	p__Firmicutes_A	c__Clostridia	o__4C28d-15	f__CAG-552	g__	s__	89.69	0.86	0	1630722	11519
FMCFMAG301	coCF.134	coCF.134	Yes	N/A	N/A	N/A	p__Firmicutes_A	c__Clostridia	o__4C28d-15	f__CAG-552	g__	s__	89.41	0.13	50	1761803	41637
FMCFMAG302	coCF.812	coCF.812	Yes	N/A	N/A	N/A	p__Firmicutes_A	c__Clostridia	o__4C28d-15	f__CAG-552	g__	s__	89.66	7.4	44.44	1581120	24332
FMCFMAG303	coCF.755	coCF.755	Yes	N/A	N/A	N/A	p__Firmicutes_A	c__Clostridia	o__4C28d-15	f__CAG-552	g__	s__	87.9	1.42	0	1556060	8301
FMCFMAG304	coCF.371	coCF.371	Yes	N/A	N/A	N/A	p__Firmicutes_A	c__Clostridia	o__4C28d-15	f__CAG-727	g__QALS01	s__	89.07	1.56	60	1900504	6636
FMCFMAG305	coCF.275	coCF.275	Yes	N/A	N/A	N/A	p__Firmicutes_A	c__Clostridia	o__4C28d-15	f__CAG-727	g__QALS01	s__	93.35	0	0	1923054	21319
FMCFMAG306	coCF.379	coCF.379	Yes	N/A	N/A	N/A	p__Firmicutes_A	c__Clostridia	o__4C28d-15	f__CAG-727	g__QALS01	s__	92.34	0	0	2207246	21074
FMCFMAG307	coCF.820	coCF.820	Yes	N/A	N/A	N/A	p__Firmicutes_A	c__Clostridia	o__4C28d-15	f__CAG-727	g__	s__	88.64	0	0	1637735	58160
FMCFMAG308	PDJFL2A2.150	PDJFL2A2.150	Yes	N/A	N/A	N/A	p__Firmicutes_A	c__Clostridia	o__4C28d-15	f__CAG-727	g__	s__	91.13	1.21	100	1756736	26256
FMCFMAG309	coCF.250		Yes	N/A	N/A	N/A	p__Firmicutes_A	c__Clostridia	o__4C28d-15	f__CAG-727	g__	s__	83.3	9.33	44.44	1465365	5759
FMCFMAG310	PDJFT1S3L0609.33		Yes	N/A	N/A	N/A	p__Firmicutes_A	c__Clostridia	o__4C28d-15	f__CAG-727	g__	s__	90.85	1.64	33.33	1784670	20888
FMCFMAG311	PDJFL2A2.91	PDJFL2A2.91	Yes	N/A	N/A	N/A	p__Firmicutes_A	c__Clostridia	o__4C28d-15	f__CAG-727	g__	s__	94.35	0.08	0	1586080	19814
FMCFMAG312	PDJFT1S3L0304.22		Yes	N/A	N/A	N/A	p__Firmicutes_A	c__Clostridia	o__4C28d-15	f__CAG-727	g__	s__	82.46	0.83	50	1399875	6405
FMCFMAG313	PDJFT1S4L0212.29		Yes	N/A	N/A	N/A	p__Firmicutes_A	c__Clostridia	o__4C28d-15	f__CAG-727	g__	s__	89.25	1.04	16.67	1441791	11932
FMCFMAG314	PDJFT1S3L0610.14	PDJFT1S3L0610.14	Yes	N/A	N/A	N/A	p__Firmicutes_A	c__Clostridia	o__4C28d-15	f__CAG-727	g__	s__	86.69	5.03	20	1813389	61744
FMCFMAG315	PDJFT1S3L0508.6		Yes	N/A	N/A	N/A	p__Firmicutes_A	c__Clostridia	o__4C28d-15	f__CAG-727	g__	s__	87.29	2.69	100	1621407	20809
FMCFMAG316	PDJFL1C3.23	PDJFL1C3.23	Yes	N/A	N/A	N/A	p__Firmicutes_A	c__Clostridia	o__4C28d-15	f__CAG-727	g__	s__	87.64	0.63	66.67	1480375	19862
FMCFMAG317	PDJFT1S4L0212.86	PDJFT1S4L0212.86	Yes	N/A	N/A	N/A	p__Firmicutes_A	c__Clostridia	o__4C28d-15	f__CAG-727	g__	s__	89.78	0.03	0	1950305	20745
FMCFMAG318	PDJFT2S4L0820.71		Yes	N/A	N/A	N/A	p__Firmicutes_A	c__Clostridia	o__4C28d-15	f__CAG-727	g__	s__	85.69	6.25	45.45	1575463	10225
FMCFMAG319	PDJFL2C1.149		Yes	N/A	N/A	N/A	p__Firmicutes_A	c__Clostridia	o__4C28d-15	f__CAG-727	g__	s__	90.14	3.73	33.33	1669698	16876
FMCFMAG320	PDJFL1A4.87		Yes	N/A	N/A	N/A	p__Firmicutes_A	c__Clostridia	o__4C28d-15	f__CAG-727	g__	s__	91.38	3.29	66.67	1469799	18537
FMCFMAG321	PDJFT2S4L0718.50		Yes	N/A	N/A	N/A	p__Firmicutes_A	c__Clostridia	o__4C28d-15	f__CAG-727	g__	s__	80.5	1.26	20	1258612	6166
FMCFMAG322	PDJFT1S3L0202_bin.75		Yes	N/A	N/A	N/A	p__Firmicutes_A	c__Clostridia	o__4C28d-15	f__CAG-727	g__	s__	83.13	0.46	25	1255403	7377
FMCFMAG323	PDJFT1S3L0405.15		Yes	N/A	N/A	N/A	p__Firmicutes_A	c__Clostridia	o__4C28d-15	f__CAG-727	g__	s__	86.75	3.9	22.22	1437225	5921
FMCFMAG324	PDJFT1S3L0202_bin.84		Yes	N/A	N/A	N/A	p__Firmicutes_A	c__Clostridia	o__4C28d-15	f__CAG-727	g__	s__	83.06	1.88	71.43	1323403	12023
FMCFMAG325	PDJFT1S3L0202_bin.44		Yes	N/A	N/A	N/A	p__Firmicutes_A	c__Clostridia	o__4C28d-15	f__CAG-727	g__	s__	94.74	9.41	48	1688225	11448
FMCFMAG326	PDJFT1S4L0212.97		Yes	N/A	N/A	N/A	p__Firmicutes_A	c__Clostridia	o__4C28d-15	f__CAG-727	g__	s__	93.25	3.01	58.33	1645531	18826
FMCFMAG327	PDJFT1S3L0507.3	PDJFT1S3L0507.3	Yes	N/A	N/A	N/A	p__Firmicutes_A	c__Clostridia	o__4C28d-15	f__CAG-727	g__	s__	81.42	0.81	100	1547864	10152
FMCFMAG328	PDJFL1A4.38	PDJFL1A4.38	Yes	N/A	N/A	N/A	p__Firmicutes_A	c__Clostridia	o__4C28d-15	f__CAG-727	g__	s__	89.99	1.25	57.14	1923425	65407
FMCFMAG329	PDJFL1C3.36		Yes	N/A	N/A	N/A	p__Firmicutes_A	c__Clostridia	o__4C28d-15	f__CAG-727	g__	s__	89.11	1.61	0	1633071	55547
FMCFMAG330	PDJFT1S3L0304.30	PDJFT1S3L0304.30	Yes	N/A	N/A	N/A	p__Firmicutes_A	c__Clostridia	o__4C28d-15	f__CAG-727	g__	s__	94.35	0.27	100	1731167	15712
FMCFMAG331	PDJFT1S3L0406.28		Yes	N/A	N/A	N/A	p__Firmicutes_A	c__Clostridia	o__4C28d-15	f__CAG-727	g__	s__	82.95	1.76	76.92	1445451	12949
FMCFMAG332	PDJFT1S3L0101.53		Yes	N/A	N/A	N/A	p__Firmicutes_A	c__Clostridia	o__4C28d-15	f__CAG-727	g__	s__	82.43	3.82	94.12	1458819	6824
FMCFMAG333	PDJFT1S3L0508.68		Yes	N/A	N/A	N/A	p__Firmicutes_A	c__Clostridia	o__4C28d-15	f__CAG-727	g__	s__	93.95	2.05	22.22	1653313	39449
FMCFMAG334	coCF.390		Yes	N/A	N/A	N/A	p__Firmicutes_A	c__Clostridia	o__4C28d-15	f__CAG-727	g__UBA11940	s__	82.28	9.4	62.5	1755648	5833
FMCFMAG335	coCF.84	coCF.84	Yes	N/A	N/A	N/A	p__Firmicutes_A	c__Clostridia	o__4C28d-15	f__CAG-727	g__UBA11940	s__	89.87	0.81	0	1773802	14985
FMCFMAG336	coCF.612	coCF.612	Yes	N/A	N/A	N/A	p__Firmicutes_A	c__Clostridia	o__4C28d-15	f__CAG-727	g__UBA11940	s__	90.27	0	0	1491969	13495
FMCFMAG337	coCF.227		Yes	N/A	N/A	N/A	p__Firmicutes_A	c__Clostridia	o__4C28d-15	f__CAG-727	g__UBA11940	s__	83.5	3.59	63.64	1484406	7925
FMCFMAG338	PDJFT1S3L0508.77		Yes	N/A	N/A	N/A	p__Firmicutes_A	c__Clostridia	o__4C28d-15	f__CAG-727	g__UBA11940	s__	91.53	0.83	0	1867354	55367
FMCFMAG339	PDJFL1C3.66		Yes	N/A	N/A	N/A	p__Firmicutes_A	c__Clostridia	o__4C28d-15	f__CAG-727	g__UBA11940	s__	89.28	2.04	50	1526003	20970
FMCFMAG340	PDJFT1S3L0610.7		Yes	N/A	N/A	N/A	p__Firmicutes_A	c__Clostridia	o__4C28d-15	f__CAG-727	g__UBA11940	s__	89.52	0.03	0	1754252	36675
FMCFMAG341	PDJFL1A4.85		Yes	N/A	N/A	N/A	p__Firmicutes_A	c__Clostridia	o__4C28d-15	f__CAG-727	g__UBA11940	s__	88.98	0.81	100	1491073	12387
FMCFMAG342	coCF.124	coCF.124	Yes	N/A	N/A	N/A	p__Firmicutes_A	c__Clostridia	o__4C28d-15	f__CAG-727	g__UBA11940	s__	94.76	0	0	1603992	38833
FMCFMAG343	PDJFT1S3L0406.7	PDJFT1S3L0406.7	Yes	N/A	N/A	N/A	p__Firmicutes_A	c__Clostridia	o__4C28d-15	f__CAG-727	g__UBA11940	s__	82.66	0.43	50	1405753	11125
FMCFMAG344	PDJFL1A5.66		Yes	N/A	N/A	N/A	p__Firmicutes_A	c__Clostridia	o__4C28d-15	f__CAG-727	g__UBA11940	s__	81.76	2.15	66.67	1436833	8168
FMCFMAG345	coCF.617	coCF.617	Yes	N/A	N/A	N/A	p__Firmicutes_A	c__Clostridia	o__4C28d-15	f__CAG-727	g__UBA11940	s__	89.52	0.08	66.67	1403171	15354
FMCFMAG346	PDJFL2C5.29		Yes	N/A	N/A	N/A	p__Firmicutes_A	c__Clostridia	o__4C28d-15	f__CAG-727	g__UBA11940	s__	86.77	0.1	50	1653773	8826
FMCFMAG347	PDJFT2S4L0717.74	PDJFT2S4L0717.74	Yes	N/A	N/A	N/A	p__Firmicutes_A	c__Clostridia	o__4C28d-15	f__CAG-727	g__UBA11940	s__	91.89	0	0	1548971	10163
FMCFMAG348	PDJFT2S4L0717.7	PDJFT2S4L0717.7	Yes	N/A	N/A	N/A	p__Firmicutes_A	c__Clostridia	o__4C28d-15	f__CAG-727	g__UBA11940	s__	92.35	0	0	1521681	15510
FMCFMAG349	PDJFT2S4L0718.122			N/A	N/A	N/A	p__Firmicutes_A	c__Clostridia	o__4C28d-15	f__CAG-727	g__UBA11940	s__	92.74	0.83	50	1532783	21777
FMCFMAG350	PDJFL1A4.80		Yes	N/A	N/A	N/A	p__Firmicutes_A	c__Clostridia	o__4C28d-15	f__CAG-727	g__UBA11940	s__	81.76	0.03	0	1397552	25061
FMCFMAG351	PDJFT1S4L0212.122		Yes	N/A	N/A	N/A	p__Firmicutes_A	c__Clostridia	o__4C28d-15	f__CAG-727	g__UBA11940	s__	84.84	2.97	50	1560922	8966
FMCFMAG352	coCF.803	coCF.803		N/A	N/A	N/A	p__Firmicutes_A	c__Clostridia	o__4C28d-15	f__CAG-727	g__	s__	94.45	4.23	37.5	2319050	56014
FMCFMAG353	PDJFT1S3L0406.75	PDJFT1S3L0406.75	Yes	N/A	N/A	N/A	p__Firmicutes_A	c__Clostridia	o__4C28d-15	f__CAG-727	g__	s__	91.52	6.61	26.32	1963156	18322
FMCFMAG354	PDJFL1A4.39	PDJFL1A4.39	Yes	N/A	N/A	N/A	p__Firmicutes_A	c__Clostridia	o__4C28d-15	f__CAG-727	g__	s__	93.95	2.52	33.33	1920522	26524
FMCFMAG355	coCF.837	coCF.837	Yes	N/A	N/A	N/A	p__Firmicutes_A	c__Clostridia	o__4C28d-15	f__CAG-727	g__	s__	86.16	1.61	42.86	1570883	17322
FMCFMAG356	PDJFL1A5.61		Yes	N/A	N/A	N/A	p__Firmicutes_A	c__Clostridia	o__4C28d-15	f__CAG-727	g__	s__	91.79	3.89	30.77	2010758	23079
FMCFMAG357	PDJFL1A4.17	PDJFL1A4.17	Yes	N/A	N/A	N/A	p__Firmicutes_A	c__Clostridia	o__4C28d-15	f__CAG-727	g__	s__	84.08	1.61	0	1875114	19805
FMCFMAG358	PDJFL1A4.4	PDJFL1A4.4	Yes	N/A	N/A	N/A	p__Firmicutes_A	c__Clostridia	o__4C28d-15	f__CAG-727	g__	s__	83.49	1.24	25	1718000	29855
FMCFMAG359	PDJFT1S3L0508.61	PDJFT1S3L0508.61	Yes	N/A	N/A	N/A	p__Firmicutes_A	c__Clostridia	o__4C28d-15	f__CAG-727	g__	s__	93.15	0.83	0	1721151	51577
FMCFMAG360	coCF.449	coCF.449		N/A	N/A	N/A	p__Firmicutes_A	c__Clostridia	o__4C28d-15	f__CAG-727	g__	s__	88.64	1.42	40	1818541	41289
FMCFMAG361	coCF.38	coCF.38	Yes	N/A	N/A	N/A	p__Firmicutes_A	c__Clostridia	o__4C28d-15	f__CAG-727	g__	s__	81.13	1.11	75	1730795	16502
FMCFMAG362	PDJFL2C1.88		Yes	N/A	N/A	N/A	p__Firmicutes_A	c__Clostridia	o__4C28d-15	f__CAG-727	g__	s__	93.95	0.81	0	1863124	32853
FMCFMAG363	PDJFT1S3L0508.75	PDJFT1S3L0508.75	Yes	N/A	N/A	N/A	p__Firmicutes_A	c__Clostridia	o__4C28d-15	f__CAG-727	g__	s__	94.39	0.81	100	1837334	45921
FMCFMAG364	coCF.215	coCF.215	Yes	N/A	N/A	N/A	p__Firmicutes_A	c__Clostridia	o__4C28d-15	f__CAG-727	g__	s__	87.43	1.28	100	1672879	13038
FMCFMAG365	PDJFL2A2.34		Yes	N/A	N/A	N/A	p__Firmicutes_A	c__Clostridia	o__4C28d-15	f__CAG-727	g__	s__	88.89	2.42	75	1532084	8525
FMCFMAG366	PDJFL1A4.42		Yes	N/A	N/A	N/A	p__Firmicutes_A	c__Clostridia	o__4C28d-15	f__CAG-727	g__	s__	87.93	8.78	39.39	1611846	18998
FMCFMAG367	PDJFT2S4L0718.43	PDJFT2S4L0718.43	Yes	N/A	N/A	N/A	p__Firmicutes_A	c__Clostridia	o__4C28d-15	f__CAG-727	g__	s__	84.01	1.66	0	1459122	10534
FMCFMAG368	PDJFT1S3L0202_bin.25		Yes	N/A	N/A	N/A	p__Firmicutes_A	c__Clostridia	o__4C28d-15	f__CAG-314	g__	s__	86.75	2.09	25	1089493	6674
FMCFMAG369	PDJFT1S3L0609.64		Yes	N/A	N/A	N/A	p__Firmicutes_A	c__Clostridia	o__4C28d-15	f__CAG-314	g__	s__	93.95	2.42	33.33	1251788	21884
FMCFMAG370	PDJFL1A5.44		Yes	N/A	N/A	N/A	p__Firmicutes_A	c__Clostridia	o__4C28d-15	f__CAG-314	g__	s__	96.37	1.61	0	1268172	24553
FMCFMAG371	PDJFL1A4.121	PDJFL1A4.121	Yes	N/A	N/A	N/A	p__Firmicutes_A	c__Clostridia	o__4C28d-15	f__CAG-314	g__	s__	95.56	1.03	0	1272099	46789
FMCFMAG372	PDJFT2S4L0718.85		Yes	N/A	N/A	N/A	p__Firmicutes_A	c__Clostridia	o__4C28d-15	f__CAG-314	g__	s__	90.32	1.75	33.33	1187673	14861
FMCFMAG373	PDJFT2S4L0717.108		Yes	N/A	N/A	N/A	p__Firmicutes_A	c__Clostridia	o__4C28d-15	f__CAG-917	g__	s__	80.18	0.34	100	1246623	7567
FMCFMAG374	PDJFL2C1.55		Yes	N/A	N/A	N/A	p__Firmicutes_A	c__Clostridia	o__4C28d-15	f__CAG-917	g__	s__	82.92	0.67	0	1372045	69768
FMCFMAG375	PDJFT1S4L0616.4		Yes	N/A	N/A	N/A	p__Firmicutes_A	c__Clostridia	o__4C28d-15	f__CAG-917	g__	s__	88.29	0.67	0	1506057	22632
FMCFMAG376	PDJFT1S3L0508.13		Yes	N/A	N/A	N/A	p__Firmicutes_A	c__Clostridia	o__4C28d-15	f__CAG-917	g__	s__	90.47	0	0	1727272	143332
FMCFMAG377	PDJFL1C3.41	PDJFL1C3.41	Yes	N/A	N/A	N/A	p__Firmicutes_A	c__Clostridia	o__4C28d-15	f__CAG-917	g__	s__	90.81	0	0	1610121	75369
FMCFMAG378	coCF.59	coCF.59	Yes	N/A	N/A	N/A	p__Firmicutes_A	c__Clostridia	o__4C28d-15	f__CAG-917	g__	s__	93.95	0	0	1427565	401224
FMCFMAG379	PDJFL2A2.147	PDJFL2A2.147	Yes	N/A	N/A	N/A	p__Firmicutes_A	c__Clostridia	o__4C28d-15	f__UBA3700	g__	s__	93.71	1.05	0	1609826	53334
FMCFMAG380	coCF.444	coCF.444	Yes	N/A	N/A	N/A	p__Firmicutes_A	c__Clostridia	o__4C28d-15	f__UBA3700	g__	s__	90.66	0	0	1460246	15061
FMCFMAG381	PDJFT1S3L0304.46		Yes	N/A	N/A	N/A	p__Firmicutes_A	c__Clostridia	o__4C28d-15	f__UBA3700	g__	s__	90.49	0	0	1688793	45557
FMCFMAG382	PDJFL1A5.50		Yes	N/A	N/A	N/A	p__Firmicutes_A	c__Clostridia	o__4C28d-15	f__UBA3700	g__	s__	90.83	0	0	1717906	85333
FMCFMAG383	PDJFT1S3L0202_bin.57		Yes	N/A	N/A	N/A	p__Firmicutes_A	c__Clostridia	o__4C28d-15	f__UBA3700	g__	s__	90.66	1.48	0	1609613	15232
FMCFMAG384	PDJFT1S3L0508.8	PDJFT1S3L0508.8	Yes	N/A	N/A	N/A	p__Firmicutes_A	c__Clostridia	o__4C28d-15	f__UBA3700	g__	s__	91.83	0	0	1685288	49558
FMCFMAG385	PDJFT1S4L0212.114		Yes	N/A	N/A	N/A	p__Firmicutes_A	c__Clostridia	o__4C28d-15	f__UBA3700	g__	s__	83.2	0	0	1368389	10207
FMCFMAG386	PDJFL2C1.168		Yes	N/A	N/A	N/A	p__Firmicutes_A	c__Clostridia	o__4C28d-15	f__UBA3700	g__	s__	87.47	0.94	50	1624681	14084
FMCFMAG387	PDJFT2S4L0717.27	PDJFT2S4L0717.27	Yes	N/A	N/A	N/A	p__Firmicutes_A	c__Clostridia	o__4C28d-15	f__UBA3700	g__	s__	95.97	0.03	0	1787791	41519
FMCFMAG388	PDJFT1S3L0610.70		Yes	N/A	N/A	N/A	p__Firmicutes_A	c__Clostridia	o__4C28d-15	f__UBA3700	g__	s__	85.12	0.34	100	1519512	11256
FMCFMAG389	PDJFL1A4.7		Yes	N/A	N/A	N/A	p__Firmicutes_A	c__Clostridia	o__4C28d-15	f__UBA3700	g__	s__	91.61	0.24	0	1747732	52921
FMCFMAG390	PDJFL1C3.75		Yes	N/A	N/A	N/A	p__Firmicutes_A	c__Clostridia	o__4C28d-15	f__UBA3700	g__	s__	85.09	6.14	85.71	1400503	10663
FMCFMAG391	PDJFL2C1.47		Yes	N/A	N/A	N/A	p__Firmicutes_A	c__Clostridia	o__4C28d-15	f__UBA3700	g__	s__	89.93	0.02	0	1548594	68761
FMCFMAG392	PDJFT1S3L0508.59	PDJFT1S3L0508.59	Yes	N/A	N/A	N/A	p__Firmicutes_A	c__Clostridia	o__4C28d-15	f__UBA3700	g__	s__	91.95	0.02	0	1559174	210004
FMCFMAG393	coCF.254	coCF.254	Yes	N/A	N/A	N/A	p__Firmicutes_A	c__Clostridia	o__4C28d-15	f__UBA3700	g__	s__	82.83	0.36	66.67	1629135	26941
FMCFMAG394	coCF.701	coCF.701	Yes	N/A	N/A	N/A	p__Firmicutes_A	c__Clostridia	o__4C28d-15	f__DTU072	g__	s__	91.51	0.81	0	1805767	59713
FMCFMAG395	coCF.503	coCF.503	Yes	N/A	N/A	N/A	p__Firmicutes_A	c__Clostridia	o__	f__	g__	s__	83.06	0.83	50	1688945	7693
FMCFMAG396	coCF.175	coCF.175	Yes	N/A	N/A	N/A	p__Firmicutes_A	c__Clostridia	o__UBA1212	f__UBA1255	g__	s__	93.53	0.7	0	2340155	18185
FMCFMAG397	coCF.474	coCF.474	Yes	N/A	N/A	N/A	p__Firmicutes_A	c__Clostridia	o__UBA1212	f__	g__	s__	91.44	4.78	22.22	2416499	6565
FMCFMAG398	coCF.831	coCF.831		N/A	N/A	N/A	p__Firmicutes_A	c__Clostridia	o__TANB77	f__CAG-508	g__CAG-354	s__	81.03	2.4	0	1581162	24876
FMCFMAG399	coCF.685	coCF.685	Yes	N/A	N/A	N/A	p__Firmicutes_A	c__Clostridia	o__TANB77	f__CAG-508	g__CAG-273	s__	87.29	5.06	20	1299192	13896
FMCFMAG400	PDJFT2S3L0609.19	PDJFT2S3L0609.19	Yes	N/A	N/A	N/A	p__Firmicutes_A	c__Clostridia	o__TANB77	f__CAG-508	g__UBA7001	s__	81.72	1.68	0	1922526	172561
FMCFMAG401	PDJFT1S3L0610.18	PDJFT1S3L0610.18	Yes	N/A	N/A	N/A	p__Firmicutes_A	c__Clostridia	o__Lachnospirales	f__Lachnospiraceae	g__Eisenbergiella	s__	90.21	4.75	0	3792890	41163
FMCFMAG402	PDJFT2S4L0820.52		Yes	N/A	N/A	N/A	p__Firmicutes_A	c__Clostridia	o__Lachnospirales	f__Lachnospiraceae	g__Eisenbergiella	s__	89.9	5.84	20	3639808	16831
FMCFMAG403	coCF.155	coCF.155	Yes	N/A	N/A	N/A	p__Firmicutes_A	c__Clostridia	o__Lachnospirales	f__Lachnospiraceae	g__Eisenbergiella	s__	94.09	3.16	50	4457655	49352
FMCFMAG404	PDJFT1S4L0212.125	PDJFT1S4L0212.125	Yes	N/A	N/A	N/A	p__Firmicutes_A	c__Clostridia	o__Lachnospirales	f__Lachnospiraceae	g__Eisenbergiella	s__	93.24	2.94	10	3857617	13700
FMCFMAG405	PDJFL2C5.65	PDJFL2C5.65	Yes	N/A	N/A	N/A	p__Firmicutes_A	c__Clostridia	o__Lachnospirales	f__Lachnospiraceae	g__Eisenbergiella	s__	85.88	2.32	28.57	2788740	6535
FMCFMAG406	coCF.397	coCF.397		N/A	N/A	N/A	p__Firmicutes_A	c__Clostridia	o__Lachnospirales	f__Lachnospiraceae	g__Eisenbergiella	s__	85.1	0.93	75	2515190	38042
FMCFMAG407	PDJFT2S4L0718.135	PDJFT2S4L0718.135	Yes	N/A	N/A	N/A	p__Firmicutes_A	c__Clostridia	o__Lachnospirales	f__Lachnospiraceae	g__	s__	88.91	0.72	25	2302680	19507
FMCFMAG408	PDJFL1A4.91		Yes	N/A	N/A	N/A	p__Firmicutes_A	c__Clostridia	o__Lachnospirales	f__Lachnospiraceae	g__	s__	91.77	1.59	0	2632460	101993
FMCFMAG409	coCF.461	coCF.461	Yes	N/A	N/A	N/A	p__Firmicutes_A	c__Clostridia	o__Lachnospirales	f__Lachnospiraceae	g__Eubacterium_I	s__	93.92	0.74	100	2609985	16403
FMCFMAG410	coCF.299	coCF.299	Yes	N/A	N/A	N/A	p__Firmicutes_A	c__Clostridia	o__Lachnospirales	f__Lachnospiraceae	g__Eubacterium_I	s__	94.18	0.08	100	3324811	54227
FMCFMAG411	coCF.594	coCF.594	Yes	N/A	N/A	N/A	p__Firmicutes_A	c__Clostridia	o__Lachnospirales	f__Lachnospiraceae	g__Eubacterium_I	s__	89.66	0.57	0	2630158	46746
FMCFMAG412	coCF.256	coCF.256	Yes	N/A	N/A	N/A	p__Firmicutes_A	c__Clostridia	o__Lachnospirales	f__Lachnospiraceae	g__Blautia_A	s__	90.33	0.95	50	2995046	45466
FMCFMAG413	PDJFL2C1.101		Yes	N/A	N/A	N/A	p__Firmicutes_A	c__Clostridia	o__Lachnospirales	f__Lachnospiraceae	g__Blautia_A	s__	82.1	0.63	0	1948074	34368
FMCFMAG414	PDJFT2S3L0508.37	PDJFT2S3L0508.37	Yes	N/A	N/A	N/A	p__Firmicutes_A	c__Clostridia	o__Lachnospirales	f__Lachnospiraceae	g__Blautia_A	s__	96.82	3.44	15.38	3779787	13474
FMCFMAG415	coCF.648		Yes	N/A	N/A	N/A	p__Firmicutes_A	c__Clostridia	o__Lachnospirales	f__Lachnospiraceae	g__Blautia_A	s__	88.07	8.88	53.85	2546599	7761
FMCFMAG416	PDJFL1A4.118	PDJFL1A4.118	Yes	N/A	N/A	N/A	p__Firmicutes_A	c__Clostridia	o__Lachnospirales	f__Lachnospiraceae	g__Blautia_A	s__	98.1	1.58	20	4103126	94624
FMCFMAG417	PDJFT1S3L0507.64	PDJFT1S3L0507.64	Yes	N/A	N/A	N/A	p__Firmicutes_A	c__Clostridia	o__Lachnospirales	f__Lachnospiraceae	g__Blautia_A	s__	93.04	1.27	0	2986238	78206
FMCFMAG418	coCF.673	coCF.673		N/A	N/A	N/A	p__Firmicutes_A	c__Clostridia	o__Lachnospirales	f__Lachnospiraceae	g__Blautia_A	s__	97.82	0.63	0	3014349	37058
FMCFMAG419	coCF.62	coCF.62	Yes	N/A	N/A	N/A	p__Firmicutes_A	c__Clostridia	o__Lachnospirales	f__Lachnospiraceae	g__	s__	97.77	2.95	0	3175866	16767
FMCFMAG420	coCF.262		Yes	N/A	N/A	N/A	p__Firmicutes_A	c__Clostridia	o__Lachnospirales	f__Lachnospiraceae	g__Blautia	s__	91.58	0.64	100	3131945	13851
FMCFMAG421	PDJFT1S3L0101.87	PDJFT1S3L0101.87	Yes	N/A	N/A	N/A	p__Firmicutes_A	c__Clostridia	o__Lachnospirales	f__Lachnospiraceae	g__Blautia	s__	90.29	0.32	0	3484832	98631
FMCFMAG422	PDJFL2C1.78	PDJFL2C1.78	Yes	N/A	N/A	N/A	p__Firmicutes_A	c__Clostridia	o__Lachnospirales	f__Lachnospiraceae	g__Blautia	s__	92.66	3.18	50	3386658	16944
FMCFMAG423	coCF.384	coCF.384	Yes	N/A	N/A	N/A	p__Firmicutes_A	c__Clostridia	o__Lachnospirales	f__Lachnospiraceae	g__Blautia	s__	92.56	0.32	100	2747488	40230
FMCFMAG424	coCF.833	coCF.833		N/A	N/A	N/A	p__Firmicutes_A	c__Clostridia	o__Lachnospirales	f__Lachnospiraceae	g__	s__	93.59	1.9	75	2296252	8819
FMCFMAG425	coCF.333	coCF.333		N/A	N/A	N/A	p__Firmicutes_A	c__Clostridia	o__Lachnospirales	f__Lachnospiraceae	g__	s__	90.16	2.82	18.18	2591110	24205
FMCFMAG426	coCF.505	coCF.505	Yes	N/A	N/A	N/A	p__Firmicutes_A	c__Clostridia	o__Lachnospirales	f__Lachnospiraceae	g__	s__	97.8	0.63	0	2875884	75241
FMCFMAG427	PDJFT1S4L0212.130	PDJFT1S4L0212.130		N/A	N/A	N/A	p__Firmicutes_A	c__Clostridia	o__Lachnospirales	f__Lachnospiraceae	g__	s__	98.1	1.27	0	2427087	101098
FMCFMAG428	coCF.340	coCF.340	Yes	N/A	N/A	N/A	p__Firmicutes_A	c__Clostridia	o__Lachnospirales	f__Lachnospiraceae	g__Fusicatenibacter	s__	98.4	2.22	20	3723102	22798
FMCFMAG429	coCF.482	coCF.482	Yes	N/A	N/A	N/A	p__Firmicutes_A	c__Clostridia	o__Lachnospirales	f__Lachnospiraceae	g__Fusicatenibacter	s__	88.4	1.53	60	2615616	11444
FMCFMAG430	coCF.327	coCF.327	Yes	N/A	N/A	N/A	p__Firmicutes_A	c__Clostridia	o__Lachnospirales	f__Lachnospiraceae	g__	s__	98.73	2.69	60	2938525	16658
FMCFMAG431	coCF.572	coCF.572	Yes	N/A	N/A	N/A	p__Firmicutes_A	c__Clostridia	o__Lachnospirales	f__Lachnospiraceae	g__	s__	92.82	5.26	15.38	3044188	12194
FMCFMAG432	coCF.391	coCF.391	Yes	N/A	N/A	N/A	p__Firmicutes_A	c__Clostridia	o__Lachnospirales	f__Lachnospiraceae	g__Ruminococcus_G	s__	90.62	1.58	0	2859435	59410
FMCFMAG433	PDJFT2S3L0507.37	PDJFT2S3L0507.37	Yes	N/A	N/A	N/A	p__Firmicutes_A	c__Clostridia	o__Lachnospirales	f__Lachnospiraceae	g__Ruminococcus_G	s__	92.83	0.69	0	2440485	12502
FMCFMAG434	coCF.457	coCF.457	Yes	N/A	N/A	N/A	p__Firmicutes_A	c__Clostridia	o__Lachnospirales	f__Lachnospiraceae	g__	s__	97.47	1	0	3012859	51410
FMCFMAG435	coCF.636	coCF.636		N/A	N/A	N/A	p__Firmicutes_A	c__Clostridia	o__Lachnospirales	f__Lachnospiraceae	g__	s__	95.66	0.63	0	3303743	31331
FMCFMAG436	PDJFT2S4L0820.29	PDJFT2S4L0820.29	Yes	N/A	N/A	N/A	p__Firmicutes_A	c__Clostridia	o__Lachnospirales	f__Lachnospiraceae	g__UBA2856	s__	94.37	1.27	0	2828126	68593
FMCFMAG437	PDJFL2C1.146		Yes	N/A	N/A	N/A	p__Firmicutes_A	c__Clostridia	o__Lachnospirales	f__Lachnospiraceae	g__UBA2856	s__	89.24	1.37	33.33	2350418	29434
FMCFMAG438	coCF.531	coCF.531		N/A	N/A	N/A	p__Firmicutes_A	c__Clostridia	o__Lachnospirales	f__Lachnospiraceae	g__UBA7160	s__	88.55	0.63	100	2844942	21432
FMCFMAG439	coCF.660	coCF.660	Yes	N/A	N/A	N/A	p__Firmicutes_A	c__Clostridia	o__Lachnospirales	f__Lachnospiraceae	g__UBA7160	s__	91.52	2.22	25	2611673	21135
FMCFMAG440	coCF.680	coCF.680	Yes	N/A	N/A	N/A	p__Firmicutes_A	c__Clostridia	o__Lachnospirales	f__Lachnospiraceae	g__UBA7160	s__	90.99	3.2	55.56	3252221	21786
FMCFMAG441	coCF.835	coCF.835	Yes	N/A	N/A	N/A	p__Firmicutes_A	c__Clostridia	o__Lachnospirales	f__Lachnospiraceae	g__GCA-900066135	s__	95.26	1.6	0	3498603	25069
FMCFMAG442	coCF.282	coCF.282		N/A	N/A	N/A	p__Firmicutes_A	c__Clostridia	o__Lachnospirales	f__Lachnospiraceae	g__GCA-900066135	s__	94.72	0.95	0	3568806	22468
FMCFMAG443	coCF.638	coCF.638	Yes	N/A	N/A	N/A	p__Firmicutes_A	c__Clostridia	o__Lachnospirales	f__Lachnospiraceae	g__UBA7182	s__	88.95	1.05	100	3269552	13582
FMCFMAG444	coCF.172	coCF.172	Yes	N/A	N/A	N/A	p__Firmicutes_A	c__Clostridia	o__Lachnospirales	f__Lachnospiraceae	g__GCA-900066575	s__	88.81	1.27	100	2466029	18928
FMCFMAG445	PDJFT1S3L0507.19	PDJFT1S3L0507.19	Yes	N/A	N/A	N/A	p__Firmicutes_A	c__Clostridia	o__Lachnospirales	f__Lachnospiraceae	g__Faecalicatena	s__	93.25	2.69	0	3921925	40793
FMCFMAG446	PDJFT1S3L0406.6			N/A	N/A	N/A	p__Firmicutes_A	c__Clostridia	o__Lachnospirales	f__Lachnospiraceae	g__Faecalicatena	s__	86.9	7.5	57.14	3182003	17581
FMCFMAG447	coCF.727		Yes	N/A	N/A	N/A	p__Firmicutes_A	c__Clostridia	o__Lachnospirales	f__Lachnospiraceae	g__Faecalicatena	s__	82.19	5.16	66.67	2702361	8970
FMCFMAG448	PDJFL1A4.102	PDJFL1A4.102	Yes	N/A	N/A	N/A	p__Firmicutes_A	c__Clostridia	o__Lachnospirales	f__Lachnospiraceae	g__Faecalicatena	s__	80.32	9.09	57.5	2876571	10370
FMCFMAG449	PDJFT1S4L0819.12	PDJFT1S4L0819.12	Yes	N/A	N/A	N/A	p__Firmicutes_A	c__Clostridia	o__Lachnospirales	f__Lachnospiraceae	g__Faecalicatena	s__	97.46	1.36	33.33	3193596	65544
FMCFMAG450	PDJFL2A2.155	PDJFL2A2.155	Yes	N/A	N/A	N/A	p__Firmicutes_A	c__Clostridia	o__Lachnospirales	f__Lachnospiraceae	g__Faecalicatena	s__	97.67	2.03	50	2746347	55219
FMCFMAG451	PDJFT1S3L0508.70		Yes	N/A	N/A	N/A	p__Firmicutes_A	c__Clostridia	o__Lachnospirales	f__Lachnospiraceae	g__Faecalicatena	s__	93.69	2.58	50	2709020	41564
FMCFMAG452	PDJFT1S3L0610.62	PDJFT1S3L0610.62	Yes	N/A	N/A	N/A	p__Firmicutes_A	c__Clostridia	o__Lachnospirales	f__Lachnospiraceae	g__Faecalicatena	s__	82.85	0	0	2605033	23613
FMCFMAG453	coCF.635	coCF.635	Yes	N/A	N/A	N/A	p__Firmicutes_A	c__Clostridia	o__Lachnospirales	f__Lachnospiraceae	g__Faecalicatena	s__	86.55	0.95	100	2514224	24103
FMCFMAG454	PDJFT1S3L0406.80	PDJFT1S3L0406.80	Yes	N/A	N/A	N/A	p__Firmicutes_A	c__Clostridia	o__Lachnospirales	f__Lachnospiraceae	g__Faecalicatena	s__	93.32	1.36	80	3271089	43877
FMCFMAG455	PDJFL2C1.64	PDJFL2C1.64	Yes	N/A	N/A	N/A	p__Firmicutes_A	c__Clostridia	o__Lachnospirales	f__Lachnospiraceae	g__Faecalicatena	s__	90.04	1.75	0	2593543	51731
FMCFMAG456	coCF.393	coCF.393	Yes	N/A	N/A	N/A	p__Firmicutes_A	c__Clostridia	o__Lachnospirales	f__Lachnospiraceae	g__Faecalicatena	s__	89.87	8.37	60	2352383	19817
FMCFMAG457	PDJFT1S4L0212.118		Yes	N/A	N/A	N/A	p__Firmicutes_A	c__Clostridia	o__Lachnospirales	f__Lachnospiraceae	g__Faecalicatena	s__	89.86	8.67	31.03	2794961	32134
FMCFMAG458	PDJFT2S4L0718.154	PDJFT2S4L0718.154	Yes	N/A	N/A	N/A	p__Firmicutes_A	c__Clostridia	o__Lachnospirales	f__Lachnospiraceae	g__Faecalicatena	s__	94.2	2.9	30	2926631	51132
FMCFMAG459	PDJFT1S4L0212.71	PDJFT1S4L0212.71	Yes	N/A	N/A	N/A	p__Firmicutes_A	c__Clostridia	o__Lachnospirales	f__Lachnospiraceae	g__Faecalicatena	s__	91.52	3.8	50	2929835	66469
FMCFMAG460	PDJFL1C3.98	PDJFL1C3.98	Yes	N/A	N/A	N/A	p__Firmicutes_A	c__Clostridia	o__Lachnospirales	f__Lachnospiraceae	g__Faecalicatena	s__	82.29	2.13	16.67	2501524	88039
FMCFMAG461	coCF.276	coCF.276	Yes	N/A	N/A	N/A	p__Firmicutes_A	c__Clostridia	o__Lachnospirales	f__Lachnospiraceae	g__	s__	98.15	1.46	25	2578267	33232
FMCFMAG462	coCF.238	coCF.238	Yes	N/A	N/A	N/A	p__Firmicutes_A	c__Clostridia	o__Lachnospirales	f__Lachnospiraceae	g__Dorea	s__	92.91	0.88	0	2573232	21471
FMCFMAG463	coCF.667	coCF.667	Yes	N/A	N/A	N/A	p__Firmicutes_A	c__Clostridia	o__Lachnospirales	f__Lachnospiraceae	g__GCA-900066755	s__	84.92	2.53	25	1721469	8268
FMCFMAG464	coCF.814	coCF.814	Yes	N/A	N/A	N/A	p__Firmicutes_A	c__Clostridia	o__Lachnospirales	f__Lachnospiraceae	g__	s__	96.08	0.79	0	2376719	60256
FMCFMAG465	coCF.500	coCF.500	Yes	N/A	N/A	N/A	p__Firmicutes_A	c__Clostridia	o__Lachnospirales	f__Lachnospiraceae	g__Anaerostipes	s__	95.65	2.18	40	2770118	24465
FMCFMAG466	coCF.338	coCF.338		N/A	N/A	N/A	p__Firmicutes_A	c__Clostridia	o__Lachnospirales	f__Lachnospiraceae	g__Anaerostipes	s__	88.63	3.19	16.67	2385526	12887
FMCFMAG467	coCF.133	coCF.133	Yes	N/A	N/A	N/A	p__Firmicutes_A	c__Clostridia	o__Lachnospirales	f__Lachnospiraceae	g__Anaerostipes	s__	93.56	2.41	57.14	2547876	16326
FMCFMAG468	coCF.241	coCF.241	Yes	N/A	N/A	N/A	p__Firmicutes_A	c__Clostridia	o__Lachnospirales	f__Lachnospiraceae	g__Eubacterium_E	s__	90.7	4.83	25	2573207	28942
FMCFMAG469	coCF.98	coCF.98	Yes	N/A	N/A	N/A	p__Firmicutes_A	c__Clostridia	o__Lachnospirales	f__Lachnospiraceae	g__UBA7096	s__	95.97	0	0	2153754	52009
FMCFMAG470	coCF.540	coCF.540	Yes	N/A	N/A	N/A	p__Firmicutes_A	c__Clostridia	o__Lachnospirales	f__Lachnospiraceae	g__UBA7096	s__	91.14	2.06	20	3276335	19916
FMCFMAG471	coCF.791	coCF.791		N/A	N/A	N/A	p__Firmicutes_A	c__Clostridia	o__Lachnospirales	f__Lachnospiraceae	g__UBA7096	s__	92.62	0.67	0	2884789	29943
FMCFMAG472	coCF.42	coCF.42	Yes	N/A	N/A	N/A	p__Firmicutes_A	c__Clostridia	o__Lachnospirales	f__Lachnospiraceae	g__SZUA-448	s__	95.82	2.24	40	3193047	20449
FMCFMAG473	coCF.801	coCF.801	Yes	N/A	N/A	N/A	p__Firmicutes_A	c__Clostridia	o__Lachnospirales	f__Lachnospiraceae	g__Eubacterium_G	s__	88.59	1.57	33.33	2174841	10807
FMCFMAG474	coCF.354	coCF.354	Yes	N/A	N/A	N/A	p__Firmicutes_A	c__Clostridia	o__Lachnospirales	f__Lachnospiraceae	g__Hungatella_A	s__	86.96	2.06	75	2331300	8290
FMCFMAG475	coCF.773	coCF.773	Yes	N/A	N/A	N/A	p__Firmicutes_A	c__Clostridia	o__Lachnospirales	f__Lachnospiraceae	g__Lachnoclostridium_A	s__	90.37	1.11	50	2442721	16134
FMCFMAG476	PDJFT1S4L0212.74	PDJFT1S4L0212.74		N/A	N/A	N/A	p__Firmicutes_A	c__Clostridia	o__Lachnospirales	f__Lachnospiraceae	g__Lachnoclostridium_A	s__	91.46	0	0	2942627	49299
FMCFMAG477	coCF.682		Yes	N/A	N/A	N/A	p__Firmicutes_A	c__Clostridia	o__Lachnospirales	f__Lachnospiraceae	g__CAG-81	s__	93.21	3.82	75	2240965	8915
FMCFMAG478	coCF.287	coCF.287		N/A	N/A	N/A	p__Firmicutes_A	c__Clostridia	o__Lachnospirales	f__Lachnospiraceae	g__CAG-81	s__	91.59	3.5	14.29	2908758	51557
FMCFMAG479	PDJFL2C1.171			N/A	N/A	N/A	p__Firmicutes_A	c__Clostridia	o__Lachnospirales	f__Lachnospiraceae	g__	s__	91.71	3.38	57.14	2021815	9930
FMCFMAG480	PDJFL2A2.76		Yes	N/A	N/A	N/A	p__Firmicutes_A	c__Clostridia	o__Lachnospirales	f__Lachnospiraceae	g__	s__	86.48	2.55	28.57	2076028	7487
FMCFMAG481	PDJFT2S4L0717.142	PDJFT2S4L0717.142	Yes	N/A	N/A	N/A	p__Firmicutes_A	c__Clostridia	o__Lachnospirales	f__Lachnospiraceae	g__	s__	92.72	1.79	60	2124440	9090
FMCFMAG482	PDJFL1A4.75	PDJFL1A4.75	Yes	N/A	N/A	N/A	p__Firmicutes_A	c__Clostridia	o__Lachnospirales	f__Lachnospiraceae	g__Clostridium_M	s__	97.13	2.59	20	3318483	23596
FMCFMAG483	PDJFT1S3L0507.43	PDJFT1S3L0507.43		N/A	N/A	N/A	p__Firmicutes_A	c__Clostridia	o__Lachnospirales	f__Lachnospiraceae	g__Clostridium_M	s__	94.61	0.63	0	3188506	17599
FMCFMAG484	coCF.601	coCF.601	Yes	N/A	N/A	N/A	p__Firmicutes_A	c__Clostridia	o__Lachnospirales	f__Lachnospiraceae	g__Clostridium_M	s__	90.9	9.59	18.75	3070055	9738
FMCFMAG485	coCF.650	coCF.650		N/A	N/A	N/A	p__Firmicutes_A	c__Clostridia	o__Lachnospirales	f__Lachnospiraceae	g__	s__	95.77	6.24	16.67	2905393	16772
FMCFMAG486	PDJFT1S3L0202_bin.85	PDJFT1S3L0202_bin.85	Yes	N/A	N/A	N/A	p__Firmicutes_A	c__Clostridia	o__Lachnospirales	f__Lachnospiraceae	g__	s__	97.15	0.79	50	4180494	41633
FMCFMAG487	PDJFL2A2.69	PDJFL2A2.69	Yes	N/A	N/A	N/A	p__Firmicutes_A	c__Clostridia	o__Lachnospirales	f__Lachnospiraceae	g__CHKCI001	s__	98.73	0.32	0	3208069	75106
FMCFMAG488	coCF.607	coCF.607	Yes	N/A	N/A	N/A	p__Firmicutes_A	c__Clostridia	o__Lachnospirales	f__Lachnospiraceae	g__CHKCI001	s__	94.44	1.79	0	2998501	13872
FMCFMAG489	coCF.147	coCF.147	Yes	N/A	N/A	N/A	p__Firmicutes_A	c__Clostridia	o__Lachnospirales	f__Lachnospiraceae	g__CHKCI001	s__	97.05	0.44	0	2857035	89666
FMCFMAG490	coCF.212	coCF.212	Yes	N/A	N/A	N/A	p__Firmicutes_A	c__Clostridia	o__Lachnospirales	f__Lachnospiraceae	g__	s__	86.65	2.55	83.33	1718274	6054
FMCFMAG491	coCF.858	coCF.858	Yes	N/A	N/A	N/A	p__Firmicutes_A	c__Clostridia	o__Lachnospirales	f__Lachnospiraceae	g__	s__	96.86	0	0	2690776	21451
FMCFMAG492	coCF.738	coCF.738	Yes	N/A	N/A	N/A	p__Firmicutes_A	c__Clostridia	o__Lachnospirales	f__Lachnospiraceae	g__	s__	94.41	1.9	25	3120660	26341
FMCFMAG493	coCF.3	coCF.3	Yes	N/A	N/A	N/A	p__Firmicutes_A	c__Clostridia	o__Lachnospirales	f__Lachnospiraceae	g__	s__	80.97	3.96	55.56	2515740	4578
FMCFMAG494	coCF.289	coCF.289	Yes	N/A	N/A	N/A	p__Firmicutes_A	c__Clostridia	o__Lachnospirales	f__UBA1390	g__	s__	96.76	0.67	0	2249278	36100
FMCFMAG495	PDJFL1A4.9	PDJFL1A4.9		N/A	N/A	N/A	p__Firmicutes_A	c__Clostridia	o__Lachnospirales	f__Anaerotignaceae	g__Anaerotignum	s__	83.42	0.11	0	2049222	6756
FMCFMAG496	coCF.364	coCF.364	Yes	N/A	N/A	N/A	p__Firmicutes_A	c__Clostridia	o__Lachnospirales	f__Anaerotignaceae	g__	s__	80.1	0.75	75	1507977	11765
FMCFMAG497	coCF.734	coCF.734		N/A	N/A	N/A	p__Firmicutes_A	c__Clostridia	o__Lachnospirales	f__Anaerotignaceae	g__UBA8514	s__	94.13	2.01	0	2053655	78698
FMCFMAG498	coCF.40	coCF.40		N/A	N/A	N/A	p__Firmicutes_A	c__Clostridia	o__Lachnospirales	f__Anaerotignaceae	g__	s__	81.09	0.22	0	1811759	15894
FMCFMAG499	PDJFL1C3.79	PDJFL1C3.79	Yes	N/A	N/A	N/A	p__Firmicutes_A	c__Clostridia	o__Lachnospirales	f__	g__	s__	97.32	1.31	20	2102462	15821
FMCFMAG500	coCF.51	coCF.51	Yes	N/A	N/A	N/A	p__Firmicutes_A	c__Clostridia	o__Lachnospirales	f__CAG-274	g__	s__	95.53	0.02	0	1633663	18253
FMCFMAG501	coCF.516	coCF.516	Yes	N/A	N/A	N/A	p__Firmicutes_A	c__Clostridia	o__Monoglobales	f__UBA1381	g__UBA4716	s__	95.05	0	0	2659706	19150
FMCFMAG502	coCF.800	coCF.800	Yes	N/A	N/A	N/A	p__Firmicutes_A	c__Clostridia	o__Monoglobales	f__Monoglobaceae	g__	s__	89.82	0.64	100	2388693	6449
FMCFMAG503	coCF.498	coCF.498		N/A	N/A	N/A	p__Firmicutes_A	c__Clostridia	o__Peptostreptococcales	f__Anaerovoracaceae	g__Emergencia	s__	97.87	0.73	50	2386928	61343
FMCFMAG504	coCF.610	coCF.610	Yes	N/A	N/A	N/A	p__Firmicutes_A	c__Clostridia	o__Peptostreptococcales	f__Anaerovoracaceae	g__CAG-145	s__	91.87	0	0	1969766	16278
FMCFMAG505	coCF.205	coCF.205	Yes	N/A	N/A	N/A	p__Firmicutes_A	c__Clostridia	o__Peptostreptococcales	f__Anaerovoracaceae	g__CAG-145	s__	97.16	0.35	0	2041203	13636
FMCFMAG506	coCF.555	coCF.555		N/A	N/A	N/A	p__Firmicutes_A	c__Clostridia	o__Peptostreptococcales	f__Anaerovoracaceae	g__UBA1191	s__	94.28	1.06	0	2020861	19672
FMCFMAG507	coCF.865	coCF.865	Yes	N/A	N/A	N/A	p__Firmicutes_A	c__Clostridia	o__Peptostreptococcales	f__Anaerovoracaceae	g__	s__	95.74	0.24	0	2492917	25718
FMCFMAG508	coCF.414	coCF.414	Yes	N/A	N/A	N/A	p__Firmicutes_A	c__Clostridia	o__Peptostreptococcales	f__Peptostreptococcaceae	g__Romboutsia	s__	93.88	0	0	1607286	29699
FMCFMAG509	coCF.182	coCF.182	Yes	N/A	N/A	N/A	p__Firmicutes_A	c__Clostridia	o__Eubacteriales	f__Anaerofustaceae	g__	s__	85.28	2.04	33.33	1612178	5674
FMCFMAG510	coCF.834	coCF.834	Yes	N/A	N/A	N/A	p__Firmicutes_A	c__Clostridia	o__Clostridiales	f__Clostridiaceae	g__Clostridium	s__	94.11	1.7	0	3278050	29400
FMCFMAG511	coCF.574	coCF.574		N/A	N/A	N/A	p__Firmicutes_B	c__Dehalobacteriia	o__UBA7702	f__UBA7702	g__	s__	88.86	4.62	0	2792606	53757
FMCFMAG512	PDJFT2S3L0507.7	PDJFT2S3L0507.7	Yes	N/A	N/A	N/A	p__Firmicutes	c__Bacilli	o__Lactobacillales	f__Lactobacillaceae	g__Lactobacillus_H	s__	90.52	0	0	1737169	25502
FMCFMAG513	coCF.177	coCF.177	Yes	N/A	N/A	N/A	p__Firmicutes	c__Bacilli	o__Lactobacillales	f__Lactobacillaceae	g__Lactobacillus_H	s__	85.38	3.88	7.69	1209675	48102
FMCFMAG514	PDJFL1A4.46	PDJFL1A4.46		N/A	N/A	N/A	p__Firmicutes	c__Bacilli	o__Exiguobacterales	f__	g__	s__	98.3	0.23	0	2559454	18030
FMCFMAG515	coCF.56	coCF.56	Yes	N/A	N/A	N/A	p__Firmicutes	c__Bacilli	o__RFN20	f__CAG-631	g__	s__	97.75	0	0	1570970	46622
FMCFMAG516	coCF.232	coCF.232		N/A	N/A	N/A	p__Firmicutes	c__Bacilli	o__Erysipelotrichales	f__Erysipelotrichaceae	g__Holdemania	s__	97.14	1.9	50	2018484	35954
FMCFMAG517	PDJFL1C3.154	PDJFL1C3.154	Yes	N/A	N/A	N/A	p__Firmicutes	c__Bacilli	o__Erysipelotrichales	f__Erysipelotrichaceae	g__Merdibacter	s__	96.23	0	0	1842968	11183
FMCFMAG518	PDJFT2S4L0717.90	PDJFT2S4L0717.90	Yes	N/A	N/A	N/A	p__Firmicutes	c__Bacilli	o__Erysipelotrichales	f__Erysipelotrichaceae	g__Merdibacter	s__	90.57	1.89	33.33	2032688	22546
FMCFMAG519	coCF.751	coCF.751	Yes	N/A	N/A	N/A	p__Firmicutes	c__Bacilli	o__Erysipelotrichales	f__Erysipelatoclostridiaceae	g__Erysipelatoclostridium	s__	84.61	1.42	0	2963168	5544
FMCFMAG520	PDJFL1A4.58	PDJFL1A4.58	Yes	N/A	N/A	N/A	p__Firmicutes	c__Bacilli	o__RF39	f__CAG-611	g__CAG-877	s__	88.48	2.57	20	1337654	20964
FMCFMAG521	PDJFL2C5.51		Yes	N/A	N/A	N/A	p__Firmicutes	c__Bacilli	o__RF39	f__CAG-611	g__CAG-877	s__	94.1	7.22	25	1794936	49298
FMCFMAG522	PDJFT2S3L0610.7	PDJFT2S3L0610.7	Yes	N/A	N/A	N/A	p__Firmicutes	c__Bacilli	o__RF39	f__CAG-611	g__CAG-877	s__	94.1	6.9	0	2123827	47397
FMCFMAG523	PDJFL1A5.60	PDJFL1A5.60	Yes	N/A	N/A	N/A	p__Firmicutes	c__Bacilli	o__RF39	f__CAG-611	g__CAG-877	s__	86.67	5.19	27.78	1282438	15222
FMCFMAG524	coCF.108	coCF.108	Yes	N/A	N/A	N/A	p__Firmicutes	c__Bacilli	o__RF39	f__CAG-611	g__CAG-451	s__	85.67	1.94	20	953876	7728
FMCFMAG525	coCF.130	coCF.130	Yes	N/A	N/A	N/A	p__Firmicutes	c__Bacilli	o__RF39	f__CAG-611	g__CAG-451	s__	90.45	2.25	0	1245647	24185
FMCFMAG526	PDJFL1A4.5	PDJFL1A4.5	Yes	N/A	N/A	N/A	p__Firmicutes	c__Bacilli	o__RF39	f__CAG-611	g__CAG-451	s__	84.34	5.33	50	1250019	5512
FMCFMAG527	coCF.119	coCF.119	Yes	N/A	N/A	N/A	p__Firmicutes	c__Bacilli	o__RF39	f__CAG-611	g__CAG-988	s__	90.45	1.12	0	1167201	21172
FMCFMAG528	PDJFT2S4L0820.14	PDJFT2S4L0820.14	Yes	N/A	N/A	N/A	p__Firmicutes	c__Bacilli	o__RF39	f__CAG-611	g__UBA7057	s__	85.96	1.12	0	1341702	35091
FMCFMAG529	coCF.528	coCF.528	Yes	N/A	N/A	N/A	p__Firmicutes	c__Bacilli	o__RF39	f__CAG-611	g__CAG-710	s__	82.92	9.28	28.57	1135392	6473
FMCFMAG530	coCF.272	coCF.272	Yes	N/A	N/A	N/A	p__Firmicutes	c__Bacilli	o__RF39	f__CAG-611	g__RUG591	s__	88.2	1.97	66.67	1194653	7625
FMCFMAG531	coCF.176	coCF.176	Yes	N/A	N/A	N/A	p__Firmicutes	c__Bacilli	o__RF39	f__CAG-611	g__CAG-611	s__	94.38	2.36	33.33	1082144	19013
FMCFMAG532	coCF.618	coCF.618	Yes	N/A	N/A	N/A	p__Firmicutes	c__Bacilli	o__RF39	f__CAG-611	g__CAG-611	s__	91.01	6.79	11.11	1252159	12474
FMCFMAG533	coCF.310	coCF.310	Yes	N/A	N/A	N/A	p__Firmicutes	c__Bacilli	o__RF39	f__CAG-611	g__	s__	91.24	3.42	25	1049414	6111
FMCFMAG534	PDJFT2S4L0820.81	PDJFT2S4L0820.81	Yes	N/A	N/A	N/A	p__Firmicutes	c__Bacilli	o__RF39	f__CAG-433	g__CAG-594	s__	90.17	3.37	0	1165957	63950
FMCFMAG535	coCF.309	coCF.309	Yes	N/A	N/A	N/A	p__Firmicutes	c__Bacilli	o__RF39	f__CAG-433	g__CAG-594	s__	91.29	2.36	25	1031875	15686
FMCFMAG536	PDJFT2S4L0718.137	PDJFT2S4L0718.137	Yes	N/A	N/A	N/A	p__Firmicutes	c__Bacilli	o__RF39	f__CAG-302	g__CAG-302	s__	90.17	4.49	0	1211455	32662
FMCFMAG537	coCF.625	coCF.625	Yes	N/A	N/A	N/A	p__Firmicutes	c__Bacilli	o__RF39	f__CAG-302	g__	s__	84.27	2.67	50	1199321	13345
FMCFMAG538	coCF.488	coCF.488	Yes	N/A	N/A	N/A	p__Firmicutes	c__Bacilli	o__RF39	f__CAG-302	g__	s__	85.96	3.02	20	1142066	5608
FMCFMAG539	coCF.33	coCF.33	Yes	N/A	N/A	N/A	p__Firmicutes	c__Bacilli	o__RF39	f__CAG-302	g__	s__	82.46	7.3	50	1163240	7564
FMCFMAG540	coCF.290	coCF.290	Yes	N/A	N/A	N/A	p__Firmicutes	c__Bacilli	o__RF39	f__CAG-302	g__	s__	90.45	0.88	33.33	1103773	9015
FMCFMAG541	coCF.399	coCF.399	Yes	N/A	N/A	N/A	p__Firmicutes	c__Bacilli	o__RF39	f__CAG-822	g__	s__	92.7	5.06	0	1367219	25563
FMCFMAG542	coCF.314	coCF.314	Yes	N/A	N/A	N/A	p__Firmicutes	c__Bacilli	o__RF39	f__CAG-822	g__	s__	89.89	3.37	0	1434376	22666
FMCFMAG543	coCF.753	coCF.753	Yes	N/A	N/A	N/A	p__Firmicutes	c__Bacilli	o__RF39	f__CAG-822	g__UBA5364	s__	94.94	1.4	50	1192385	28537
FMCFMAG544	coCF.496	coCF.496		N/A	N/A	N/A	p__Firmicutes	c__Bacilli	o__RF39	f__CAG-822	g__	s__	87.36	5.62	33.33	1093968	17610
FMCFMAG545	coCF.233	coCF.233	Yes	N/A	N/A	N/A	p__Firmicutes	c__Bacilli	o__RF39	f__CAG-822	g__	s__	88.05	5.62	33.33	1314813	11449
FMCFMAG546	coCF.4	coCF.4	Yes	N/A	N/A	N/A	p__Firmicutes	c__Bacilli	o__RF39	f__CAG-822	g__	s__	86.73	3.93	25	1120124	19757
FMCFMAG547	coCF.659	coCF.659	Yes	N/A	N/A	N/A	p__Firmicutes	c__Bacilli	o__RF39	f__CAG-822	g__CAG-878	s__	93.26	6.18	16.67	1060326	22598
FMCFMAG548	coCF.492	coCF.492	Yes	N/A	N/A	N/A	p__Firmicutes	c__Bacilli	o__RF39	f__CAG-822	g__CAG-878	s__	83.25	7.87	20	1187095	12467
FMCFMAG549	PDJFL1C3.27	PDJFL1C3.27	Yes	N/A	N/A	N/A	p__Firmicutes	c__Bacilli	o__RF39	f__CAG-822	g__CAG-878	s__	87.05	9.55	18.18	1264879	11316
FMCFMAG550	PDJFT2S3L0507.17	PDJFT2S3L0507.17	Yes	N/A	N/A	N/A	p__Firmicutes	c__Bacilli	o__RF39	f__CAG-822	g__CAG-878	s__	84.27	1.12	0	1590508	34124
FMCFMAG551	coCF.719	coCF.719	Yes	N/A	N/A	N/A	p__Firmicutes	c__Bacilli	o__RF39	f__CAG-822	g__	s__	88.76	1.12	0	1043371	18418
FMCFMAG552	PDJFL2C1.136	PDJFL2C1.136	Yes	N/A	N/A	N/A	p__Firmicutes	c__Bacilli	o__RF39	f__CAG-822	g__	s__	91.23	7.1	16.13	1214754	12158
FMCFMAG553	coCF.556	coCF.556	Yes	N/A	N/A	N/A	p__Firmicutes	c__Bacilli	o__RF39	f__CAG-1000	g__CAG-460	s__	87.06	5.73	28.57	1183125	12185
FMCFMAG554	coCF.863	coCF.863	Yes	N/A	N/A	N/A	p__Firmicutes	c__Bacilli	o__RF39	f__CAG-1000	g__CAG-460	s__	81.97	1.97	33.33	1143759	11745
FMCFMAG555	coCF.806	coCF.806	Yes	N/A	N/A	N/A	p__Firmicutes	c__Bacilli	o__RF39	f__CAG-1000	g__CAG-460	s__	89.33	1.69	50	1073023	17480
FMCFMAG556	coCF.861	coCF.861	Yes	N/A	N/A	N/A	p__Firmicutes	c__Bacilli	o__RF39	f__CAG-1000	g__CAG-776	s__	82.56	8.65	33.33	1632840	10291
FMCFMAG557	coCF.600	coCF.600	Yes	N/A	N/A	N/A	p__Firmicutes	c__Bacilli	o__RF39	f__CAG-1000	g__CAG-776	s__	85.51	2.81	33.33	1054709	8786
FMCFMAG558	coCF.420	coCF.420	Yes	N/A	N/A	N/A	p__Firmicutes	c__Bacilli	o__RF39	f__CAG-1000	g__	s__	89.7	1.69	50	1224132	13100
FMCFMAG559	coCF.715	coCF.715	Yes	N/A	N/A	N/A	p__Firmicutes	c__Bacilli	o__Acholeplasmatales	f__CAG-307	g__	s__	94.67	0.11	0	1404878	57320
FMCFMAG560	coCF.125	coCF.125	Yes	N/A	N/A	N/A	p__Cyanobacteria	c__Vampirovibrionia	o__Gastranaerophilales	f__Gastranaerophilaceae	g__	s__	91.17	0.85	0	2416062	101459
FMCFMAG561	PDJFL1C3.106	PDJFL1C3.106	Yes	N/A	N/A	N/A	p__Cyanobacteria	c__Vampirovibrionia	o__Gastranaerophilales	f__	g__	s__	93.16	1.42	0	1872175	119049
FMCFMAG562	PDJFL2C5.61		Yes	N/A	N/A	N/A	p__Cyanobacteria	c__Vampirovibrionia	o__Gastranaerophilales	f__	g__	s__	93.16	1.42	0	1792615	34195
FMCFMAG563	PDJFL2C1.66			N/A	N/A	N/A	p__Cyanobacteria	c__Vampirovibrionia	o__Gastranaerophilales	f__	g__	s__	89.74	1.42	0	1699396	23171
FMCFMAG564	coCF.552	coCF.552	Yes	N/A	N/A	N/A	p__Cyanobacteria	c__Vampirovibrionia	o__Gastranaerophilales	f__	g__	s__	90.03	0.85	0	1873707	73193
FMCFMAG565	PDJFL2A2.139	PDJFL2A2.139	Yes	N/A	N/A	N/A	p__Cyanobacteria	c__Vampirovibrionia	o__Gastranaerophilales	f__	g__	s__	90.6	1.14	0	1914300	11465
FMCFMAG566	coCF.742	coCF.742	Yes	N/A	N/A	N/A	p__Actinobacteriota	c__Actinobacteria	o__Actinomycetales	f__Micrococcaceae	g__Rothia	s__	93.05	2.32	100	2149571	9755
FMCCMAG01	coDT.18	coDT.18		N/A	N/A	N/A	p__Firmicutes_A	c__Clostridia	o__Oscillospirales	f__Ruminococcaceae	g__Faecalibacterium	s__	96.18	0.93	33.33	2093765	12209
FMCCMAG03	coDT.42	coDT.42		N/A	N/A	N/A	p__Firmicutes_A	c__Clostridia	o__Lachnospirales	f__Lachnospiraceae	g__SZUA-448	s__	96.09	1.51	33.33	3186046	30348
FMCCMAG09	coDT.59	coDT.59		N/A	N/A	N/A	p__Bacteroidota	c__Bacteroidia	o__Flavobacteriales	f__Flavobacteriaceae	g__Flavobacterium	s__	93.38	3.36	58.33	2869990	25791
FMCCMAG11	PDDTT3S3L0101.8	PDDTT3S3L0101.8		N/A	N/A	N/A	p__Firmicutes_A	c__Clostridia	o__Oscillospirales	f__Oscillospiraceae	g__	s__	80.57	6.18	11.76	2298858	5938
FMCCMAG13	PDDTL3A6.1	PDDTL3A6.1		N/A	N/A	N/A	p__Firmicutes_A	c__Clostridia	o__Oscillospirales	f__Oscillospiraceae	g__	s__	92.11	1.42	20	2494996	13480
FMCCMAG15	PDDTT3S4L0819.10	PDDTT3S4L0819.10		N/A	N/A	N/A	p__Proteobacteria	c__Gammaproteobacteria	o__Pseudomonadales	f__Moraxellaceae	g__Psychrobacter	s__	96.58	1.43	0	2974060	31144
FMCCMAG07	coDT.51	coDT.51		GCF_900021155.1	d__Bacteria;p__Bacteroidota;c__Bacteroidia;o__Bacteroidales;f__Rikenellaceae;g__Alistipes;s__Alistipes sp900021155	99.68	p__Bacteroidota	c__Bacteroidia	o__Bacteroidales	f__Rikenellaceae	g__Alistipes	s__Alistipes sp900021155	95.67	0.72	0	2379136	63927
FMCCMAG04	coDT.43	coDT.43		GCF_000620985.1	d__Bacteria;p__Firmicutes;c__Bacilli;o__Lactobacillales;f__Brochotrichaceae;g__Brochothrix;s__Brochothrix thermosphacta	99.43	p__Firmicutes	c__Bacilli	o__Lactobacillales	f__Brochotrichaceae	g__Brochothrix	s__Brochothrix thermosphacta	82.87	0.61	0	2048261	22894
FMCCMAG06	coDT.46	coDT.46		GCF_000025985.1	d__Bacteria;p__Bacteroidota;c__Bacteroidia;o__Bacteroidales;f__Bacteroidaceae;g__Bacteroides;s__Bacteroides fragilis	98.93	p__Bacteroidota	c__Bacteroidia	o__Bacteroidales	f__Bacteroidaceae	g__Bacteroides	s__Bacteroides fragilis	94.88	1.12	0	4631646	13021
FMCCMAG08	coDT.56	coDT.56		GCF_000159435.1	d__Bacteria;p__Firmicutes;c__Bacilli;o__Lactobacillales;f__Lactobacillaceae;g__Lactobacillus_H;s__Lactobacillus_H vaginalis	98.92	p__Firmicutes	c__Bacilli	o__Lactobacillales	f__Lactobacillaceae	g__Lactobacillus_H	s__Lactobacillus_H vaginalis	90.22	1.9	60	1619984	11042
FMCCMAG14	PDDTT3S3L0304.7	PDDTT3S3L0304.7		GCF_900095025.1	d__Bacteria;p__Proteobacteria;c__Gammaproteobacteria;o__Pseudomonadales;f__Moraxellaceae;g__Acinetobacter;s__Acinetobacter albensis	98.49	p__Proteobacteria	c__Gammaproteobacteria	o__Pseudomonadales	f__Moraxellaceae	g__Acinetobacter	s__Acinetobacter albensis	96.55	2.03	63.64	2589484	16947
FMCCMAG16	PDDTT3S4L0819.12	PDDTT3S4L0819.12		GCA_002308695.1	d__Bacteria;p__Bacteroidota;c__Bacteroidia;o__Flavobacteriales;f__Weeksellaceae;g__Chryseobacterium_A;s__Chryseobacterium_A sp002308695	98.43	p__Bacteroidota	c__Bacteroidia	o__Flavobacteriales	f__Weeksellaceae	g__Chryseobacterium_A	s__Chryseobacterium_A sp002308695	86.23	6.13	11.76	2341967	5270
FMCCMAG10	coDT.69			GCA_002308695.1	d__Bacteria;p__Bacteroidota;c__Bacteroidia;o__Flavobacteriales;f__Weeksellaceae;g__Chryseobacterium_A;s__Chryseobacterium_A sp002308695	98.29	p__Bacteroidota	c__Bacteroidia	o__Flavobacteriales	f__Weeksellaceae	g__Chryseobacterium_A	s__Chryseobacterium_A sp002308695	84.95	2.92	73.33	2213159	6851
FMCCMAG05	coDT.44	coDT.44		GCF_000159355.1	d__Bacteria;p__Firmicutes;c__Bacilli;o__Lactobacillales;f__Lactobacillaceae;g__Lactobacillus;s__Lactobacillus johnsonii	97.94	p__Firmicutes	c__Bacilli	o__Lactobacillales	f__Lactobacillaceae	g__Lactobacillus	s__Lactobacillus johnsonii	94.32	0.37	100	1725853	30894
FMCCMAG12	PDDTT3S3L0101.11	PDDTT3S3L0101.11		GCF_000213615.1	d__Bacteria;p__Proteobacteria;c__Gammaproteobacteria;o__Pseudomonadales;f__Moraxellaceae;g__Psychrobacter;s__Psychrobacter sp000213615	97.91	p__Proteobacteria	c__Gammaproteobacteria	o__Pseudomonadales	f__Moraxellaceae	g__Psychrobacter	s__Psychrobacter sp000213615	80.34	4.62	50.98	2385863	5140
FMCCMAG02	coDT.31	coDT.31		GCF_000265365.1	d__Bacteria;p__Bacteroidota;c__Bacteroidia;o__Bacteroidales;f__Rikenellaceae;g__Alistipes;s__Alistipes finegoldii	97.8	p__Bacteroidota	c__Bacteroidia	o__Bacteroidales	f__Rikenellaceae	g__Alistipes	s__Alistipes finegoldii	88.7	0.58	0	2729123	221606
