# Supplementary material for: Dissecting microbial communities and resistomes for interconnected humans, soil, and livestock
Source: ISME J. 2022 Sep 23;17(1):21–35. doi: 10.1038/s41396-022-01315-7 (PMC9751072; doi:10.1038/s41396-022-01315-7)
Supplement: Supplementary file 4 — Supplementary Table 3 [file 41396_2022_1315_MOESM4_ESM.xlsx]

## Sheet: Supp Table 3
human MAG ID	human_original_genome_ID	species representative	reference	fastani_taxonomy	fastani_ani	phylum	class	order	family	genus	species	completeness	contamination	strain_heterogeneity	size	N50
FMHFMAG001	PDJRL303.14		GCA_900066775.1	d__Bacteria;p__Firmicutes_A;c__Clostridia;o__Lachnospirales;f__Lachnospiraceae;g__Eisenbergiella;s__Eisenbergiella sp900066775	97.44	p__Firmicutes_A	c__Clostridia	o__Lachnospirales	f__Lachnospiraceae	g__Eisenbergiella	s__Eisenbergiella sp900066775	83.27	1.23	0	2260253	7989
FMHFMAG002	PDJRL303.18		GCF_000154205.1	d__Bacteria;p__Bacteroidota;c__Bacteroidia;o__Bacteroidales;f__Bacteroidaceae;g__Bacteroides;s__Bacteroides uniformis	98.58	p__Bacteroidota	c__Bacteroidia	o__Bacteroidales	f__Bacteroidaceae	g__Bacteroides	s__Bacteroides uniformis	96.86	2.73	22.22	4000025	50051
FMHFMAG003	PDJRL303.29	PDJRL303.29	GCA_003507295.1	d__Bacteria;p__Firmicutes_A;c__Clostridia;o__Oscillospirales;f__Ruminococcaceae;g__CAG-115;s__CAG-115 sp003507295	99.06	p__Firmicutes_A	c__Clostridia	o__Oscillospirales	f__Ruminococcaceae	g__CAG-115	s__CAG-115 sp003507295	97.65	0.67	0	2568870	95293
FMHFMAG004	PDJRL303.30	PDJRL303.30	GCF_900128485.1	d__Bacteria;p__Proteobacteria;c__Gammaproteobacteria;o__Burkholderiales;f__Burkholderiaceae;g__Duodenibacillus;s__Duodenibacillus massiliensis	98.78	p__Proteobacteria	c__Gammaproteobacteria	o__Burkholderiales	f__Burkholderiaceae	g__Duodenibacillus	s__Duodenibacillus massiliensis	82.39	1.88	16.67	1541391	6574
FMHFMAG005	PDJRL303.33	PDJRL303.33	N/A	N/A	N/A	p__Firmicutes_A	c__Clostridia	o__Oscillospirales	f__Oscillospiraceae	g__CAG-110	s__	95.75	0	0	2540689	48491
FMHFMAG006	PDJRL303.34		GCA_000433715.1	d__Bacteria;p__Bacteroidota;c__Bacteroidia;o__Bacteroidales;f__Bacteroidaceae;g__Bacteroides_A;s__Bacteroides_A plebeius_A	96.01	p__Bacteroidota	c__Bacteroidia	o__Bacteroidales	f__Bacteroidaceae	g__Bacteroides_A	s__Bacteroides_A plebeius_A	89.05	2.23	41.67	3200950	64955
FMHFMAG007	PDJRL303.39	PDJRL303.39	GCF_000154425.1	d__Bacteria;p__Firmicutes_A;c__Clostridia;o__Lachnospirales;f__Lachnospiraceae;g__Coprococcus;s__Coprococcus eutactus	98.17	p__Firmicutes_A	c__Clostridia	o__Lachnospirales	f__Lachnospiraceae	g__Coprococcus	s__Coprococcus eutactus	99.33	0	0	2940722	197536
FMHFMAG008	PDJRL303.40	PDJRL303.40	N/A	N/A	N/A	p__Firmicutes_A	c__Clostridia	o__Oscillospirales	f__Ruminococcaceae	g__Faecalibacterium	s__	96.55	3.57	44.44	2387421	42751
FMHFMAG009	PDJRL303.42		GCF_000411515.1	d__Bacteria;p__Proteobacteria;c__Gammaproteobacteria;o__Burkholderiales;f__Burkholderiaceae;g__Sutterella;s__Sutterella wadsworthensis_B	98.27	p__Proteobacteria	c__Gammaproteobacteria	o__Burkholderiales	f__Burkholderiaceae	g__Sutterella	s__Sutterella wadsworthensis_B	96.12	0	0	2754749	29276
FMHFMAG010	PDJRL303.45		GCA_000435555.1	d__Bacteria;p__Firmicutes_A;c__Clostridia;o__Oscillospirales;f__Oscillospiraceae;g__CAG-83;s__CAG-83 sp000435555	97.67	p__Firmicutes_A	c__Clostridia	o__Oscillospirales	f__Oscillospiraceae	g__CAG-83	s__CAG-83 sp000435555	90.8	2.01	66.67	1911272	26695
FMHFMAG011	PDJRL303.47	PDJRL303.47	GCA_000435595.1	d__Bacteria;p__Firmicutes_A;c__Clostridia;o__Lachnospirales;f__Lachnospiraceae;g__CAG-882;s__CAG-882 sp000435595	98.69	p__Firmicutes_A	c__Clostridia	o__Lachnospirales	f__Lachnospiraceae	g__CAG-882	s__CAG-882 sp000435595	90.59	0.67	0	2597284	10942
FMHFMAG012	PDJRL303.49	PDJRL303.49	GCA_900066375.1	d__Bacteria;p__Firmicutes_A;c__Clostridia;o__Lachnospirales;f__Lachnospiraceae;g__CAG-95;s__CAG-95 sp900066375	98.16	p__Firmicutes_A	c__Clostridia	o__Lachnospirales	f__Lachnospiraceae	g__CAG-95	s__CAG-95 sp900066375	92.59	2.03	0	2558071	90842
FMHFMAG013	PDJRL303.51	PDJRL303.51	GCA_000436755.1	d__Bacteria;p__Firmicutes_A;c__Clostridia;o__Lachnospirales;f__Lachnospiraceae;g__TF01-11;s__TF01-11 sp000436755	98.37	p__Firmicutes_A	c__Clostridia	o__Lachnospirales	f__Lachnospiraceae	g__TF01-11	s__TF01-11 sp000436755	89.05	2.35	25	3696086	7798
FMHFMAG014	PDJRL303.53		GCF_000155875.1	d__Bacteria;p__Firmicutes_A;c__Clostridia;o__Lachnospirales;f__Lachnospiraceae;g__Coprococcus_B;s__Coprococcus_B comes	97.17	p__Firmicutes_A	c__Clostridia	o__Lachnospirales	f__Lachnospiraceae	g__Coprococcus_B	s__Coprococcus_B comes	92.37	9.13	7.89	3543306	7814
FMHFMAG015	PDJRL303.57		GCA_900066885.1	d__Bacteria;p__Firmicutes_A;c__Clostridia;o__Oscillospirales;f__Ruminococcaceae;g__CAG-353;s__CAG-353 sp900066885	98.5	p__Firmicutes_A	c__Clostridia	o__Oscillospirales	f__Ruminococcaceae	g__CAG-353	s__CAG-353 sp900066885	97.32	0.34	100	2675413	53783
FMHFMAG016	PDJRL303.59		GCA_001916965.1	d__Bacteria;p__Firmicutes_A;c__Clostridia;o__Lachnospirales;f__Lachnospiraceae;g__COE1;s__COE1 sp001916965	98.54	p__Firmicutes_A	c__Clostridia	o__Lachnospirales	f__Lachnospiraceae	g__COE1	s__COE1 sp001916965	87.05	4.97	0	3610662	76877
FMHFMAG017	PDJRL303.62	PDJRL303.62	N/A	N/A	N/A	p__Firmicutes_A	c__Clostridia	o__Oscillospirales	f__Ruminococcaceae	g__	s__	88.42	3.85	14.29	2024393	8215
FMHFMAG018	PDJRL303.67		GCA_001916135.1	d__Bacteria;p__Firmicutes_A;c__Clostridia;o__Lachnospirales;f__Lachnospiraceae;g__TF01-11;s__TF01-11 sp001916135	98.75	p__Firmicutes_A	c__Clostridia	o__Lachnospirales	f__Lachnospiraceae	g__TF01-11	s__TF01-11 sp001916135	93.29	3.38	0	3047410	119295
FMHFMAG019	PDJRL303.69	PDJRL303.69	GCA_900319515.1	d__Bacteria;p__Firmicutes_A;c__Clostridia;o__Lachnospirales;f__Lachnospiraceae;g__CAG-127;s__CAG-127 sp900319515	96.68	p__Firmicutes_A	c__Clostridia	o__Lachnospirales	f__Lachnospiraceae	g__CAG-127	s__CAG-127 sp900319515	98.66	0	0	2811243	173195
FMHFMAG020	PDJRL303.71		GCF_000296465.1	d__Bacteria;p__Bacteroidota;c__Bacteroidia;o__Bacteroidales;f__Barnesiellaceae;g__Barnesiella;s__Barnesiella intestinihominis	98.22	p__Bacteroidota	c__Bacteroidia	o__Bacteroidales	f__Barnesiellaceae	g__Barnesiella	s__Barnesiella intestinihominis	96.6	0.03	33.33	2906652	111961
FMHFMAG021	PDJRL304.1		GCA_900317525.1	d__Bacteria;p__Firmicutes_A;c__Clostridia;o__Oscillospirales;f__Oscillospiraceae;g__ER4;s__ER4 sp900317525	97.43	p__Firmicutes_A	c__Clostridia	o__Oscillospirales	f__Oscillospiraceae	g__ER4	s__ER4 sp900317525	92.24	6.83	17.65	1659536	29898
FMHFMAG022	PDJRL304.10		GCA_000436335.1	d__Bacteria;p__Firmicutes_A;c__Clostridia;o__Oscillospirales;f__Acutalibacteraceae;g__CAG-217;s__CAG-217 sp000436335	97.23	p__Firmicutes_A	c__Clostridia	o__Oscillospirales	f__Acutalibacteraceae	g__CAG-217	s__CAG-217 sp000436335	89.65	0	0	1630270	13337
FMHFMAG023	PDJRL304.103	PDJRL304.103	GCA_000438155.1	d__Bacteria;p__Firmicutes_A;c__Clostridia;o__Lachnospirales;f__Lachnospiraceae;g__CAG-95;s__CAG-95 sp000438155	97.62	p__Firmicutes_A	c__Clostridia	o__Lachnospirales	f__Lachnospiraceae	g__CAG-95	s__CAG-95 sp000438155	97.91	2.61	14.29	3429954	80527
FMHFMAG024	PDJRL304.107		GCA_000437595.1	d__Bacteria;p__Firmicutes_A;c__Clostridia;o__Christensenellales;f__CAG-74;g__UBA11524;s__UBA11524 sp000437595	97.21	p__Firmicutes_A	c__Clostridia	o__Christensenellales	f__CAG-74	g__UBA11524	s__UBA11524 sp000437595	97.2	1.86	0	2982454	20797
FMHFMAG025	PDJRL304.109		GCF_000723465.1	d__Bacteria;p__Firmicutes_A;c__Clostridia;o__Oscillospirales;f__Ruminococcaceae;g__Ruminococcus_D;s__Ruminococcus_D bicirculans	97.11	p__Firmicutes_A	c__Clostridia	o__Oscillospirales	f__Ruminococcaceae	g__Ruminococcus_D	s__Ruminococcus_D bicirculans	92.12	0	0	2356741	14301
FMHFMAG026	PDJRL304.14	PDJRL304.14	GCF_000154325.1	d__Bacteria;p__Firmicutes_A;c__Clostridia;o__Oscillospirales;f__Ruminococcaceae;g__Ruminiclostridium_E;s__Ruminiclostridium_E siraeum	97.35	p__Firmicutes_A	c__Clostridia	o__Oscillospirales	f__Ruminococcaceae	g__Ruminiclostridium_E	s__Ruminiclostridium_E siraeum	98.83	0	0	2490688	140826
FMHFMAG027	PDJRL304.21	PDJRL304.21	GCA_000437135.1	d__Bacteria;p__Bacteroidota;c__Bacteroidia;o__Bacteroidales;f__Bacteroidaceae;g__Bacteroides;s__Bacteroides intestinalis_A	97.08	p__Bacteroidota	c__Bacteroidia	o__Bacteroidales	f__Bacteroidaceae	g__Bacteroides	s__Bacteroides intestinalis_A	92.1	2.61	0	5493597	194319
FMHFMAG028	PDJRL304.22		GCA_000435055.1	d__Bacteria;p__Firmicutes_A;c__Clostridia;o__Christensenellales;f__CAG-138;g__PeH17;s__PeH17 sp000435055	98.27	p__Firmicutes_A	c__Clostridia	o__Christensenellales	f__CAG-138	g__PeH17	s__PeH17 sp000435055	91.59	1.34	0	1991437	107007
FMHFMAG029	PDJRL304.23	PDJRL304.23	GCF_000012845.1	d__Bacteria;p__Bacteroidota;c__Bacteroidia;o__Bacteroidales;f__Tannerellaceae;g__Parabacteroides;s__Parabacteroides distasonis	97.25	p__Bacteroidota	c__Bacteroidia	o__Bacteroidales	f__Tannerellaceae	g__Parabacteroides	s__Parabacteroides distasonis	98.65	0.38	0	4865716	130199
FMHFMAG030	PDJRL304.25	PDJRL304.25	N/A	N/A	N/A	p__Firmicutes_A	c__Clostridia	o__Oscillospirales	f__Oscillospiraceae	g__UBA1777	s__	84.23	1.68	33.33	2155959	36772
FMHFMAG031	PDJRL304.30	PDJRL304.30	GCF_000157935.1	d__Bacteria;p__Bacteroidota;c__Bacteroidia;o__Bacteroidales;f__Bacteroidaceae;g__Prevotella;s__Prevotella copri	96.37	p__Bacteroidota	c__Bacteroidia	o__Bacteroidales	f__Bacteroidaceae	g__Prevotella	s__Prevotella copri	85.67	1.13	20	2421816	18352
FMHFMAG032	PDJRL304.36		N/A	N/A	N/A	p__Firmicutes_A	c__Clostridia	o__Oscillospirales	f__Butyricicoccaceae	g__Agathobaculum	s__	87.58	0	0	1933965	40646
FMHFMAG033	PDJRL304.43	PDJRL304.43	N/A	N/A	N/A	p__Firmicutes_A	c__Clostridia	o__Oscillospirales	f__Acutalibacteraceae	g__	s__	92.62	0.67	0	1812156	66104
FMHFMAG034	PDJRL304.44	PDJRL304.44	GCA_000435615.1	d__Bacteria;p__Firmicutes_A;c__Clostridia;o__Peptostreptococcales;f__Anaerovoracaceae;g__CAG-145;s__CAG-145 sp000435615	98.32	p__Firmicutes_A	c__Clostridia	o__Peptostreptococcales	f__Anaerovoracaceae	g__CAG-145	s__CAG-145 sp000435615	90.43	1.6	33.33	1810103	14398
FMHFMAG035	PDJRL304.49		GCA_000434635.1	d__Bacteria;p__Firmicutes_A;c__Clostridia;o__Oscillospirales;f__Oscillospiraceae;g__CAG-110;s__CAG-110 sp000434635	97.27	p__Firmicutes_A	c__Clostridia	o__Oscillospirales	f__Oscillospiraceae	g__CAG-110	s__CAG-110 sp000434635	95.71	2.46	0	2264857	16666
FMHFMAG036	PDJRL304.57	PDJRL304.57	GCA_000433355.1	d__Bacteria;p__Bacteroidota;c__Bacteroidia;o__Bacteroidales;f__UBA932;g__RC9;s__RC9 sp000433355	97.85	p__Bacteroidota	c__Bacteroidia	o__Bacteroidales	f__UBA932	g__RC9	s__RC9 sp000433355	91.9	1.35	0	3261337	117639
FMHFMAG037	PDJRL304.6	PDJRL304.6	GCF_002003685.1	d__Bacteria;p__Proteobacteria;c__Gammaproteobacteria;o__Enterobacterales;f__Enterobacteriaceae;g__Enterobacter;s__Enterobacter himalayensis	95.93	p__Proteobacteria	c__Gammaproteobacteria	o__Enterobacterales	f__Enterobacteriaceae	g__Enterobacter	s__Enterobacter himalayensis	99.49	1.53	60	4522653	50269
FMHFMAG038	PDJRL304.62	PDJRL304.62	GCF_000312145.1	d__Bacteria;p__Bacteroidota;c__Bacteroidia;o__Bacteroidales;f__Rikenellaceae;g__Alistipes;s__Alistipes senegalensis	98.69	p__Bacteroidota	c__Bacteroidia	o__Bacteroidales	f__Rikenellaceae	g__Alistipes	s__Alistipes senegalensis	89.66	0.99	66.67	3298143	76397
FMHFMAG039	PDJRL304.67	PDJRL304.67	GCF_900258545.1	d__Bacteria;p__Bacteroidota;c__Bacteroidia;o__Bacteroidales;f__Marinifilaceae;g__Butyricimonas;s__Butyricimonas sp900258545	99.84	p__Bacteroidota	c__Bacteroidia	o__Bacteroidales	f__Marinifilaceae	g__Butyricimonas	s__Butyricimonas sp900258545	94.62	0	0	3905453	107195
FMHFMAG040	PDJRL304.70	PDJRL304.70	GCF_000205165.1	d__Bacteria;p__Bacteroidota;c__Bacteroidia;o__Bacteroidales;f__Bacteroidaceae;g__Paraprevotella;s__Paraprevotella xylaniphila	98.6	p__Bacteroidota	c__Bacteroidia	o__Bacteroidales	f__Bacteroidaceae	g__Paraprevotella	s__Paraprevotella xylaniphila	93.14	0.37	50	3416986	48556
FMHFMAG041	PDJRL304.72		GCA_003491505.1	d__Bacteria;p__Firmicutes_A;c__Clostridia;o__Lachnospirales;f__Lachnospiraceae;g__Eubacterium_F;s__Eubacterium_F sp003491505	98.58	p__Firmicutes_A	c__Clostridia	o__Lachnospirales	f__Lachnospiraceae	g__Eubacterium_F	s__Eubacterium_F sp003491505	90.6	0.02	0	2171143	22765
FMHFMAG042	PDJRL304.74	PDJRL304.74	GCF_000205025.1	d__Bacteria;p__Proteobacteria;c__Gammaproteobacteria;o__Burkholderiales;f__Burkholderiaceae;g__Parasutterella;s__Parasutterella excrementihominis	98.22	p__Proteobacteria	c__Gammaproteobacteria	o__Burkholderiales	f__Burkholderiaceae	g__Parasutterella	s__Parasutterella excrementihominis	95.52	1.03	12.5	2413630	11964
FMHFMAG043	PDJRL304.75		GCA_000432135.1	d__Bacteria;p__Firmicutes_A;c__Clostridia;o__Oscillospirales;f__Oscillospiraceae;g__CAG-170;s__CAG-170 sp000432135	97.55	p__Firmicutes_A	c__Clostridia	o__Oscillospirales	f__Oscillospiraceae	g__CAG-170	s__CAG-170 sp000432135	82.79	9.06	30.77	2896894	24721
FMHFMAG044	PDJRL304.81	PDJRL304.81	GCA_002103105.1	d__Bacteria;p__Cyanobacteria;c__Vampirovibrionia;o__Gastranaerophilales;f__Gastranaerophilaceae;g__Zag111;s__Zag111 sp002103105	98.27	p__Cyanobacteria	c__Vampirovibrionia	o__Gastranaerophilales	f__Gastranaerophilaceae	g__Zag111	s__Zag111 sp002103105	89.74	0.85	0	1858325	189058
FMHFMAG045	PDJRL304.82	PDJRL304.82	GCF_000155875.1	d__Bacteria;p__Firmicutes_A;c__Clostridia;o__Lachnospirales;f__Lachnospiraceae;g__Coprococcus_B;s__Coprococcus_B comes	97.82	p__Firmicutes_A	c__Clostridia	o__Lachnospirales	f__Lachnospiraceae	g__Coprococcus_B	s__Coprococcus_B comes	98.83	2.92	26.67	2934890	55297
FMHFMAG046	PDJRL304.83		GCF_000242435.1	d__Bacteria;p__Firmicutes_C;c__Negativicutes;o__Veillonellales;f__Dialisteraceae;g__Dialister;s__Dialister succinatiphilus	97	p__Firmicutes_C	c__Negativicutes	o__Veillonellales	f__Dialisteraceae	g__Dialister	s__Dialister succinatiphilus	94.53	0	0	2018426	51560
FMHFMAG047	PDJRL304.86	PDJRL304.86	GCA_002314265.1	d__Bacteria;p__Bacteroidota;c__Bacteroidia;o__Flavobacteriales;f__UBA1820;g__UBA1820;s__UBA1820 sp002314265	97.88	p__Bacteroidota	c__Bacteroidia	o__Flavobacteriales	f__UBA1820	g__UBA1820	s__UBA1820 sp002314265	97.06	0	0	1862748	22513
FMHFMAG048	PDJRL304.87	PDJRL304.87	GCF_000411515.1	d__Bacteria;p__Proteobacteria;c__Gammaproteobacteria;o__Burkholderiales;f__Burkholderiaceae;g__Sutterella;s__Sutterella wadsworthensis_B	98.17	p__Proteobacteria	c__Gammaproteobacteria	o__Burkholderiales	f__Burkholderiaceae	g__Sutterella	s__Sutterella wadsworthensis_B	96.89	0	0	2757041	113076
FMHFMAG049	PDJRL304.9	PDJRL304.9	N/A	N/A	N/A	p__Firmicutes_A	c__Clostridia	o__Oscillospirales	f__Oscillospiraceae	g__ER4	s__	96.88	2.07	40	1947715	32828
FMHFMAG050	PDJRL304.92	PDJRL304.92	GCA_003514385.1	d__Bacteria;p__Firmicutes_A;c__Clostridia;o__Oscillospirales;f__Acutalibacteraceae;g__CAG-177;s__CAG-177 sp003514385	97.22	p__Firmicutes_A	c__Clostridia	o__Oscillospirales	f__Acutalibacteraceae	g__CAG-177	s__CAG-177 sp003514385	97.27	0	0	2217249	97009
FMHFMAG051	PDJRL304.94	PDJRL304.94	GCA_000434395.1	d__Bacteria;p__Firmicutes;c__Bacilli;o__RFN20;f__CAG-288;g__CAG-568;s__CAG-568 sp000434395	97.47	p__Firmicutes	c__Bacilli	o__RFN20	f__CAG-288	g__CAG-568	s__CAG-568 sp000434395	86.19	1.12	0	1445353	134486
FMHFMAG052	PDJRL304.99	PDJRL304.99	GCF_002222615.2	d__Bacteria;p__Bacteroidota;c__Bacteroidia;o__Bacteroidales;f__Bacteroidaceae;g__Bacteroides;s__Bacteroides caccae	99.09	p__Bacteroidota	c__Bacteroidia	o__Bacteroidales	f__Bacteroidaceae	g__Bacteroides	s__Bacteroides caccae	96.34	3.15	50	4785894	80383
FMHFMAG053	PDJRT301.1	PDJRT301.1	GCA_000432135.1	d__Bacteria;p__Firmicutes_A;c__Clostridia;o__Oscillospirales;f__Oscillospiraceae;g__CAG-170;s__CAG-170 sp000432135	97.91	p__Firmicutes_A	c__Clostridia	o__Oscillospirales	f__Oscillospiraceae	g__CAG-170	s__CAG-170 sp000432135	92.39	2.01	33.33	2538553	37960
FMHFMAG054	PDJRT301.115	PDJRT301.115	N/A	N/A	N/A	p__Firmicutes_A	c__Clostridia	o__Lachnospirales	f__Lachnospiraceae	g__Coprococcus_A	s__	89.64	2.01	0	2583644	22440
FMHFMAG055	PDJRT301.117		GCF_900167555.1	d__Bacteria;p__Firmicutes_A;c__Clostridia;o__Oscillospirales;f__Ruminococcaceae;g__Gemmiger;s__Gemmiger formicilis	97.77	p__Firmicutes_A	c__Clostridia	o__Oscillospirales	f__Ruminococcaceae	g__Gemmiger	s__Gemmiger formicilis	94.56	0.36	100	2252195	21032
FMHFMAG056	PDJRT301.119	PDJRT301.119	GCA_000432835.1	d__Bacteria;p__Firmicutes;c__Bacilli;o__RF39;f__CAG-611;g__CAG-417;s__CAG-417 sp000432835	98.61	p__Firmicutes	c__Bacilli	o__RF39	f__CAG-611	g__CAG-417	s__CAG-417 sp000432835	93.26	1.28	0	1287809	686928
FMHFMAG057	PDJRT301.129		GCA_900066165.1	d__Bacteria;p__Firmicutes_A;c__Clostridia;o__Lachnospirales;f__Lachnospiraceae;g__Blautia_A;s__Blautia_A sp900066165	97.93	p__Firmicutes_A	c__Clostridia	o__Lachnospirales	f__Lachnospiraceae	g__Blautia_A	s__Blautia_A sp900066165	93.6	2.97	66.67	3520350	13195
FMHFMAG058	PDJRT301.13		GCF_000752095.2	d__Bacteria;p__Firmicutes;c__Bacilli;o__Erysipelotrichales;f__Erysipelatoclostridiaceae;g__Erysipelatoclostridium;s__Erysipelatoclostridium sp000752095	96.04	p__Firmicutes	c__Bacilli	o__Erysipelotrichales	f__Erysipelatoclostridiaceae	g__Erysipelatoclostridium	s__Erysipelatoclostridium sp000752095	99.06	0	0	2965308	36865
FMHFMAG059	PDJRT301.131		GCA_000436335.1	d__Bacteria;p__Firmicutes_A;c__Clostridia;o__Oscillospirales;f__Acutalibacteraceae;g__CAG-217;s__CAG-217 sp000436335	97.14	p__Firmicutes_A	c__Clostridia	o__Oscillospirales	f__Acutalibacteraceae	g__CAG-217	s__CAG-217 sp000436335	97.32	0	0	2009179	255299
FMHFMAG060	PDJRT301.31		GCA_002299315.1	d__Bacteria;p__Firmicutes;c__Bacilli;o__Erysipelotrichales;f__Erysipelotrichaceae;g__Holdemanella;s__Holdemanella sp002299315	99.4	p__Firmicutes	c__Bacilli	o__Erysipelotrichales	f__Erysipelotrichaceae	g__Holdemanella	s__Holdemanella sp002299315	90.7	0.13	100	1882653	22836
FMHFMAG061	PDJRT301.36		GCF_000154325.1	d__Bacteria;p__Firmicutes_A;c__Clostridia;o__Oscillospirales;f__Ruminococcaceae;g__Ruminiclostridium_E;s__Ruminiclostridium_E siraeum	97.33	p__Firmicutes_A	c__Clostridia	o__Oscillospirales	f__Ruminococcaceae	g__Ruminiclostridium_E	s__Ruminiclostridium_E siraeum	96.31	0	0	2535751	26337
FMHFMAG062	PDJRT301.43		GCF_000169235.1	d__Bacteria;p__Firmicutes_A;c__Clostridia;o__Lachnospirales;f__Lachnospiraceae;g__Dorea;s__Dorea formicigenerans	97.63	p__Firmicutes_A	c__Clostridia	o__Lachnospirales	f__Lachnospiraceae	g__Dorea	s__Dorea formicigenerans	87.84	7.13	42.11	2541258	7793
FMHFMAG063	PDJRT301.55	PDJRT301.55	GCA_900066215.1	d__Bacteria;p__Firmicutes_A;c__Clostridia;o__Monoglobales;f__UBA1381;g__CAG-41;s__CAG-41 sp900066215	98.04	p__Firmicutes_A	c__Clostridia	o__Monoglobales	f__UBA1381	g__CAG-41	s__CAG-41 sp900066215	96.64	0.45	50	2599749	48541
FMHFMAG064	PDJRT301.71		GCF_002549755.1	d__Bacteria;p__Firmicutes_A;c__Clostridia;o__Oscillospirales;f__Ruminococcaceae;g__Faecalibacterium;s__Faecalibacterium prausnitzii_D	97.63	p__Firmicutes_A	c__Clostridia	o__Oscillospirales	f__Ruminococcaceae	g__Faecalibacterium	s__Faecalibacterium prausnitzii_D	86.56	1.93	100	1733784	7144
FMHFMAG065	PDJRT301.75		GCF_000765235.1	d__Bacteria;p__Firmicutes_A;c__Clostridia;o__Oscillospirales;f__Oscillospiraceae;g__ER4;s__ER4 sp000765235	97.07	p__Firmicutes_A	c__Clostridia	o__Oscillospirales	f__Oscillospiraceae	g__ER4	s__ER4 sp000765235	93.96	0	0	2066222	93129
FMHFMAG066	PDJRT301.78	PDJRT301.78	GCF_000478885.1	d__Bacteria;p__Actinobacteriota;c__Coriobacteriia;o__Coriobacteriales;f__Eggerthellaceae;g__Adlercreutzia;s__Adlercreutzia equolifaciens	96.64	p__Actinobacteriota	c__Coriobacteriia	o__Coriobacteriales	f__Eggerthellaceae	g__Adlercreutzia	s__Adlercreutzia equolifaciens	99.35	0	0	2806000	73411
FMHFMAG067	PDJRT301.79		GCF_000173975.1	d__Bacteria;p__Firmicutes_A;c__Clostridia;o__Lachnospirales;f__Lachnospiraceae;g__Eubacterium_E;s__Eubacterium_E hallii	97.96	p__Firmicutes_A	c__Clostridia	o__Lachnospirales	f__Lachnospiraceae	g__Eubacterium_E	s__Eubacterium_E hallii	91.61	1.91	13.16	3276827	12752
FMHFMAG068	PDJRT301.9		GCA_000437795.1	d__Bacteria;p__Bacteroidota;c__Bacteroidia;o__Bacteroidales;f__Muribaculaceae;g__CAG-279;s__CAG-279 sp000437795	98.87	p__Bacteroidota	c__Bacteroidia	o__Bacteroidales	f__Muribaculaceae	g__CAG-279	s__CAG-279 sp000437795	81.7	0.38	100	2099991	66713
FMHFMAG069	PDJRT301.95		GCF_000154205.1	d__Bacteria;p__Bacteroidota;c__Bacteroidia;o__Bacteroidales;f__Bacteroidaceae;g__Bacteroides;s__Bacteroides uniformis	98.43	p__Bacteroidota	c__Bacteroidia	o__Bacteroidales	f__Bacteroidaceae	g__Bacteroides	s__Bacteroides uniformis	84.83	4.31	100	4294247	137882
FMHFMAG070	PDJRT301.97	PDJRT301.97	GCA_000980495.1	d__Bacteria;p__Proteobacteria;c__Gammaproteobacteria;o__Burkholderiales;f__Burkholderiaceae;g__Parasutterella;s__Parasutterella sp000980495	99.21	p__Proteobacteria	c__Gammaproteobacteria	o__Burkholderiales	f__Burkholderiaceae	g__Parasutterella	s__Parasutterella sp000980495	99.31	0.32	100	2164017	30122
FMHFMAG071	PDJRT302.110		GCF_000020605.1	d__Bacteria;p__Firmicutes_A;c__Clostridia;o__Lachnospirales;f__Lachnospiraceae;g__Agathobacter;s__Agathobacter rectale	97.83	p__Firmicutes_A	c__Clostridia	o__Lachnospirales	f__Lachnospiraceae	g__Agathobacter	s__Agathobacter rectale	80.07	1.5	100	1907131	6513
FMHFMAG072	PDJRT302.127	PDJRT302.127	N/A	N/A	N/A	p__Firmicutes_B	c__Peptococcia	o__Peptococcales	f__Peptococcaceae	g__	s__	80.28	1.53	0	2496354	92330
FMHFMAG073	PDJRT302.15		GCF_000468015.1	d__Bacteria;p__Firmicutes_A;c__Clostridia;o__Oscillospirales;f__Ruminococcaceae;g__Ruminococcus_C;s__Ruminococcus_C callidus	98.26	p__Firmicutes_A	c__Clostridia	o__Oscillospirales	f__Ruminococcaceae	g__Ruminococcus_C	s__Ruminococcus_C callidus	80.87	0	0	1912294	16722
FMHFMAG074	PDJRT302.25	PDJRT302.25	GCA_001916775.1	d__Bacteria;p__Firmicutes;c__Bacilli;o__RF39;f__CAG-302;g__CAG-302;s__CAG-302 sp001916775	95.2	p__Firmicutes	c__Bacilli	o__RF39	f__CAG-302	g__CAG-302	s__CAG-302 sp001916775	91.57	2.25	0	1288383	85639
FMHFMAG075	PDJRT302.27	PDJRT302.27	N/A	N/A	N/A	p__Firmicutes_A	c__Clostridia	o__Oscillospirales	f__Ruminococcaceae	g__Angelakisella	s__	87.36	0	0	2035985	113635
FMHFMAG076	PDJRT302.28	PDJRT302.28	GCA_000437315.1	d__Bacteria;p__Firmicutes;c__Bacilli;o__RF39;f__CAG-1000;g__CAG-460;s__CAG-460 sp000437315	97.6	p__Firmicutes	c__Bacilli	o__RF39	f__CAG-1000	g__CAG-460	s__CAG-460 sp000437315	92.42	0	0	1301712	181339
FMHFMAG077	PDJRT302.39		N/A	N/A	N/A	p__Firmicutes_A	c__Clostridia	o__Oscillospirales	f__Butyricicoccaceae	g__Agathobaculum	s__	82.33	0.67	100	1629583	8075
FMHFMAG078	PDJRT302.46		GCF_000332875.2	d__Bacteria;p__Firmicutes_A;c__Clostridia;o__Lachnospirales;f__Lachnospiraceae;g__Anaerostipes;s__Anaerostipes hadrus	98.23	p__Firmicutes_A	c__Clostridia	o__Lachnospirales	f__Lachnospiraceae	g__Anaerostipes	s__Anaerostipes hadrus	87.25	1.34	0	2393208	108449
FMHFMAG079	PDJRT302.58		GCA_003293635.1	d__Bacteria;p__Firmicutes_A;c__Clostridia;o__Oscillospirales;f__Ruminococcaceae;g__Faecalibacterium;s__Faecalibacterium prausnitzii_G	97.41	p__Firmicutes_A	c__Clostridia	o__Oscillospirales	f__Ruminococcaceae	g__Faecalibacterium	s__Faecalibacterium prausnitzii_G	81.04	3.57	66.67	2135043	35037
FMHFMAG080	PDJRT302.61		GCF_001404675.1	d__Bacteria;p__Firmicutes_A;c__Clostridia;o__Lachnospirales;f__Lachnospiraceae;g__Coprococcus;s__Coprococcus eutactus_A	98.61	p__Firmicutes_A	c__Clostridia	o__Lachnospirales	f__Lachnospiraceae	g__Coprococcus	s__Coprococcus eutactus_A	85.23	0.31	0	2710145	170807
FMHFMAG081	PDJRT302.64		GCA_000433715.1	d__Bacteria;p__Bacteroidota;c__Bacteroidia;o__Bacteroidales;f__Bacteroidaceae;g__Bacteroides_A;s__Bacteroides_A plebeius_A	96.07	p__Bacteroidota	c__Bacteroidia	o__Bacteroidales	f__Bacteroidaceae	g__Bacteroides_A	s__Bacteroides_A plebeius_A	94.22	0.47	66.67	3517216	59872
FMHFMAG082	PDJRT302.89	PDJRT302.89	GCF_000154245.1	d__Bacteria;p__Firmicutes_A;c__Clostridia;o__Lachnospirales;f__Lachnospiraceae;g__Coprococcus;s__Coprococcus sp000154245	98.68	p__Firmicutes_A	c__Clostridia	o__Lachnospirales	f__Lachnospiraceae	g__Coprococcus	s__Coprococcus sp000154245	94.94	0.9	20	2435662	33187
FMHFMAG083	PDJRT302.94	PDJRT302.94	N/A	N/A	N/A	p__Proteobacteria	c__Gammaproteobacteria	o__Enterobacterales	f__Pasteurellaceae	g__Haemophilus_D	s__	99.19	0.64	100	2055918	68527
FMHFMAG084	PDJRT304.106	PDJRT304.106	N/A	N/A	N/A	p__Firmicutes_A	c__Clostridia	o__Lachnospirales	f__Lachnospiraceae	g__Agathobacter	s__	92.35	0.34	0	2741315	42551
FMHFMAG085	PDJRT304.109		GCA_003491505.1	d__Bacteria;p__Firmicutes_A;c__Clostridia;o__Lachnospirales;f__Lachnospiraceae;g__Eubacterium_F;s__Eubacterium_F sp003491505	97.72	p__Firmicutes_A	c__Clostridia	o__Lachnospirales	f__Lachnospiraceae	g__Eubacterium_F	s__Eubacterium_F sp003491505	95.26	0.67	0	2533959	23066
FMHFMAG086	PDJRT304.130	PDJRT304.130	N/A	N/A	N/A	p__Firmicutes_A	c__Clostridia	o__Oscillospirales	f__Acutalibacteraceae	g__Ruminococcus_E	s__	94.34	2.07	80	1983779	15596
FMHFMAG087	PDJRT304.131	PDJRT304.131	GCA_003524945.1	d__Bacteria;p__Firmicutes_A;c__Clostridia;o__Lachnospirales;f__Lachnospiraceae;g__TF01-11;s__TF01-11 sp003524945	98.81	p__Firmicutes_A	c__Clostridia	o__Lachnospirales	f__Lachnospiraceae	g__TF01-11	s__TF01-11 sp003524945	96.31	0.02	0	2675146	27218
FMHFMAG088	PDJRT304.19	PDJRT304.19	GCA_001916965.1	d__Bacteria;p__Firmicutes_A;c__Clostridia;o__Lachnospirales;f__Lachnospiraceae;g__COE1;s__COE1 sp001916965	98.38	p__Firmicutes_A	c__Clostridia	o__Lachnospirales	f__Lachnospiraceae	g__COE1	s__COE1 sp001916965	90.69	1.63	0	3142203	84960
FMHFMAG089	PDJRT304.2	PDJRT304.2	GCA_000431515.1	d__Bacteria;p__Firmicutes_A;c__Clostridia;o__Lachnospirales;f__Lachnospiraceae;g__CAG-632;s__CAG-632 sp000431515	98.71	p__Firmicutes_A	c__Clostridia	o__Lachnospirales	f__Lachnospiraceae	g__CAG-632	s__CAG-632 sp000431515	99.33	0	0	2297081	152353
FMHFMAG090	PDJRT304.26	PDJRT304.26	N/A	N/A	N/A	p__Firmicutes_A	c__Clostridia	o__Lachnospirales	f__Lachnospiraceae	g__CAG-882	s__	97.76	0	0	2971733	63114
FMHFMAG091	PDJRT304.27	PDJRT304.27	GCA_000431815.1	d__Bacteria;p__Firmicutes_A;c__Clostridia;o__Lachnospirales;f__Lachnospiraceae;g__Butyrivibrio_A;s__Butyrivibrio_A sp000431815	97.62	p__Firmicutes_A	c__Clostridia	o__Lachnospirales	f__Lachnospiraceae	g__Butyrivibrio_A	s__Butyrivibrio_A sp000431815	96.64	0	0	2222519	138915
FMHFMAG092	PDJRT304.31	PDJRT304.31	GCF_000242435.1	d__Bacteria;p__Firmicutes_C;c__Negativicutes;o__Veillonellales;f__Dialisteraceae;g__Dialister;s__Dialister succinatiphilus	97.07	p__Firmicutes_C	c__Negativicutes	o__Veillonellales	f__Dialisteraceae	g__Dialister	s__Dialister succinatiphilus	94.62	0	0	2026911	38228
FMHFMAG093	PDJRT304.34		GCF_000752095.2	d__Bacteria;p__Firmicutes;c__Bacilli;o__Erysipelotrichales;f__Erysipelatoclostridiaceae;g__Erysipelatoclostridium;s__Erysipelatoclostridium sp000752095	96.02	p__Firmicutes	c__Bacilli	o__Erysipelotrichales	f__Erysipelatoclostridiaceae	g__Erysipelatoclostridium	s__Erysipelatoclostridium sp000752095	92.99	3.3	40	2546906	15945
FMHFMAG094	PDJRT304.38		GCF_000233955.1	d__Bacteria;p__Bacteroidota;c__Bacteroidia;o__Bacteroidales;f__Bacteroidaceae;g__Paraprevotella;s__Paraprevotella clara	98.1	p__Bacteroidota	c__Bacteroidia	o__Bacteroidales	f__Bacteroidaceae	g__Paraprevotella	s__Paraprevotella clara	95.49	0.74	50	3532472	43543
FMHFMAG095	PDJRT304.39		GCA_003531055.1	d__Bacteria;p__Firmicutes_A;c__Clostridia;o__Oscillospirales;f__Acutalibacteraceae;g__UBA1417;s__UBA1417 sp003531055	98.54	p__Firmicutes_A	c__Clostridia	o__Oscillospirales	f__Acutalibacteraceae	g__UBA1417	s__UBA1417 sp003531055	80.21	0.5	50	1698877	7795
FMHFMAG096	PDJRT304.4		GCA_000437595.1	d__Bacteria;p__Firmicutes_A;c__Clostridia;o__Christensenellales;f__CAG-74;g__UBA11524;s__UBA11524 sp000437595	97.21	p__Firmicutes_A	c__Clostridia	o__Christensenellales	f__CAG-74	g__UBA11524	s__UBA11524 sp000437595	97.55	1.28	0	2774017	18958
FMHFMAG097	PDJRT304.43		GCA_000436335.1	d__Bacteria;p__Firmicutes_A;c__Clostridia;o__Oscillospirales;f__Acutalibacteraceae;g__CAG-217;s__CAG-217 sp000436335	97	p__Firmicutes_A	c__Clostridia	o__Oscillospirales	f__Acutalibacteraceae	g__CAG-217	s__CAG-217 sp000436335	95.3	0.73	50	1730594	19659
FMHFMAG098	PDJRT304.5		N/A	N/A	N/A	p__Firmicutes	c__Bacilli	o__RF39	f__CAG-433	g__CAG-433	s__	93.82	2.97	0	1464585	96960
FMHFMAG099	PDJRT304.54		GCF_001405555.1	d__Bacteria;p__Firmicutes_A;c__Clostridia;o__Lachnospirales;f__Lachnospiraceae;g__Fusicatenibacter;s__Fusicatenibacter saccharivorans	98.03	p__Firmicutes_A	c__Clostridia	o__Lachnospirales	f__Lachnospiraceae	g__Fusicatenibacter	s__Fusicatenibacter saccharivorans	91.84	3.22	71.43	2446392	16963
FMHFMAG100	PDJRT304.59		GCF_002232035.1	d__Bacteria;p__Actinobacteriota;c__Coriobacteriia;o__Coriobacteriales;f__Coriobacteriaceae;g__Collinsella;s__Collinsella sp002232035	95.16	p__Actinobacteriota	c__Coriobacteriia	o__Coriobacteriales	f__Coriobacteriaceae	g__Collinsella	s__Collinsella sp002232035	97.98	1.61	0	2059997	17658
FMHFMAG101	PDJRT304.60		GCF_000374505.1	d__Bacteria;p__Bacteroidota;c__Bacteroidia;o__Bacteroidales;f__Rikenellaceae;g__Alistipes;s__Alistipes onderdonkii	98.55	p__Bacteroidota	c__Bacteroidia	o__Bacteroidales	f__Rikenellaceae	g__Alistipes	s__Alistipes onderdonkii	87.44	5.89	50	2877602	11154
FMHFMAG102	PDJRT304.74	PDJRT304.74	GCA_002102825.1	d__Bacteria;p__Cyanobacteria;c__Vampirovibrionia;o__Gastranaerophilales;f__Gastranaerophilaceae;g__Zag111;s__Zag111 sp002102825	98.8	p__Cyanobacteria	c__Vampirovibrionia	o__Gastranaerophilales	f__Gastranaerophilaceae	g__Zag111	s__Zag111 sp002102825	89.74	1.42	0	1917213	89230
FMHFMAG103	PDJRT304.75	PDJRT304.75	GCA_000437755.1	d__Bacteria;p__Firmicutes_A;c__Clostridia;o__Lachnospirales;f__Lachnospiraceae;g__CAG-303;s__CAG-303 sp000437755	98.27	p__Firmicutes_A	c__Clostridia	o__Lachnospirales	f__Lachnospiraceae	g__CAG-303	s__CAG-303 sp000437755	98.43	1.34	0	2961105	60077
FMHFMAG104	PDJRT304.78		GCA_900319515.1	d__Bacteria;p__Firmicutes_A;c__Clostridia;o__Lachnospirales;f__Lachnospiraceae;g__CAG-127;s__CAG-127 sp900319515	96.8	p__Firmicutes_A	c__Clostridia	o__Lachnospirales	f__Lachnospiraceae	g__CAG-127	s__CAG-127 sp900319515	83.42	1.51	66.67	1647855	8273
FMHFMAG105	PDJRT304.79	PDJRT304.79	N/A	N/A	N/A	p__Firmicutes_A	c__Clostridia	o__Lachnospirales	f__Lachnospiraceae	g__Eubacterium_F	s__	98.66	0	0	2779078	66870
FMHFMAG106	PDJRT304.82		GCA_900066115.1	d__Bacteria;p__Firmicutes_A;c__Clostridia;o__Lachnospirales;f__Lachnospiraceae;g__Coprococcus;s__Coprococcus sp900066115	97.99	p__Firmicutes_A	c__Clostridia	o__Lachnospirales	f__Lachnospiraceae	g__Coprococcus	s__Coprococcus sp900066115	89.6	0.89	100	2388364	12386
FMHFMAG107	PDJRT304.86		GCF_001405615.1	d__Bacteria;p__Firmicutes_A;c__Clostridia;o__Lachnospirales;f__Lachnospiraceae;g__Agathobacter;s__Agathobacter faecis	98.14	p__Firmicutes_A	c__Clostridia	o__Lachnospirales	f__Lachnospiraceae	g__Agathobacter	s__Agathobacter faecis	91.4	7.73	25	2832607	16507
FMHFMAG108	PDJRT304.89	PDJRT304.89	GCA_003447295.1	d__Bacteria;p__Firmicutes_A;c__Clostridia;o__Lachnospirales;f__Lachnospiraceae;g__Acetatifactor;s__Acetatifactor sp003447295	96.51	p__Firmicutes_A	c__Clostridia	o__Lachnospirales	f__Lachnospiraceae	g__Acetatifactor	s__Acetatifactor sp003447295	80.33	3.49	72.73	2127945	8691
FMHFMAG109	PDJRT304.9	PDJRT304.9	GCA_000436935.1	d__Bacteria;p__Firmicutes_A;c__Clostridia;o__Lachnospirales;f__Lachnospiraceae;g__Blautia;s__Blautia sp000436935	98.85	p__Firmicutes_A	c__Clostridia	o__Lachnospirales	f__Lachnospiraceae	g__Blautia	s__Blautia sp000436935	98.73	0	0	2987123	35589
FMHFMAG110	PDJRT304.90	PDJRT304.90	N/A	N/A	N/A	p__Proteobacteria	c__Alphaproteobacteria	o__RF32	f__CAG-239	g__	s__	94.2	3.23	0	1673803	22177
FMHFMAG111	PDJRT304.92	PDJRT304.92	N/A	N/A	N/A	p__Firmicutes_A	c__Clostridia	o__Lachnospirales	f__CAG-274	g__	s__	94.63	0.17	0	1932759	34014
FMHFMAG112	PDJRT304.94		GCF_000236865.1	d__Bacteria;p__Actinobacteriota;c__Coriobacteriia;o__Coriobacteriales;f__Eggerthellaceae;g__Senegalimassilia;s__Senegalimassilia anaerobia	96.57	p__Actinobacteriota	c__Coriobacteriia	o__Coriobacteriales	f__Eggerthellaceae	g__Senegalimassilia	s__Senegalimassilia anaerobia	98.39	0.4	0	2094131	79963
FMHFMAG113	PDJRT304.98	PDJRT304.98	GCF_000156375.1	d__Bacteria;p__Desulfobacterota_A;c__Desulfovibrionia;o__Desulfovibrionales;f__Desulfovibrionaceae;g__Desulfovibrio;s__Desulfovibrio piger	95.42	p__Desulfobacterota_A	c__Desulfovibrionia	o__Desulfovibrionales	f__Desulfovibrionaceae	g__Desulfovibrio	s__Desulfovibrio piger	88.18	0.89	33.33	2061929	9027
FMHFMAG114	PDRFL101.101		GCF_000752095.2	d__Bacteria;p__Firmicutes;c__Bacilli;o__Erysipelotrichales;f__Erysipelatoclostridiaceae;g__Erysipelatoclostridium;s__Erysipelatoclostridium sp000752095	96.14	p__Firmicutes	c__Bacilli	o__Erysipelotrichales	f__Erysipelatoclostridiaceae	g__Erysipelatoclostridium	s__Erysipelatoclostridium sp000752095	99.06	0	0	2749946	48300
FMHFMAG115	PDRFL101.17		N/A	N/A	N/A	p__Actinobacteriota	c__Coriobacteriia	o__Coriobacteriales	f__	g__	s__	82.73	1.46	25	3517052	8185
FMHFMAG116	PDRFL101.46		N/A	N/A	N/A	p__Firmicutes_A	c__Clostridia	o__Oscillospirales	f__Ruminococcaceae	g__Gemmiger	s__	85.02	2.55	55.56	2200031	25511
FMHFMAG117	PDRFL101.50		GCA_003293635.1	d__Bacteria;p__Firmicutes_A;c__Clostridia;o__Oscillospirales;f__Ruminococcaceae;g__Faecalibacterium;s__Faecalibacterium prausnitzii_G	98.18	p__Firmicutes_A	c__Clostridia	o__Oscillospirales	f__Ruminococcaceae	g__Faecalibacterium	s__Faecalibacterium prausnitzii_G	87.92	4.58	68.75	1983796	21911
FMHFMAG118	PDRFL101.54		GCA_900066985.1	d__Bacteria;p__Firmicutes_A;c__Clostridia;o__Lachnospirales;f__Lachnospiraceae;g__KLE1615;s__KLE1615 sp900066985	96.89	p__Firmicutes_A	c__Clostridia	o__Lachnospirales	f__Lachnospiraceae	g__KLE1615	s__KLE1615 sp900066985	88.43	2.22	0	3074913	10096
FMHFMAG119	PDRFL101.64		GCF_000010425.1	d__Bacteria;p__Actinobacteriota;c__Actinobacteria;o__Actinomycetales;f__Bifidobacteriaceae;g__Bifidobacterium;s__Bifidobacterium adolescentis	97.86	p__Actinobacteriota	c__Actinobacteria	o__Actinomycetales	f__Bifidobacteriaceae	g__Bifidobacterium	s__Bifidobacterium adolescentis	94.63	2.6	15.38	1984836	13221
FMHFMAG120	PDRFL101.68		GCA_900066215.1	d__Bacteria;p__Firmicutes_A;c__Clostridia;o__Monoglobales;f__UBA1381;g__CAG-41;s__CAG-41 sp900066215	97.85	p__Firmicutes_A	c__Clostridia	o__Monoglobales	f__UBA1381	g__CAG-41	s__CAG-41 sp900066215	93.62	0.67	0	2524532	38781
FMHFMAG121	PDRFL101.69		GCA_000437795.1	d__Bacteria;p__Bacteroidota;c__Bacteroidia;o__Bacteroidales;f__Muribaculaceae;g__CAG-279;s__CAG-279 sp000437795	98.01	p__Bacteroidota	c__Bacteroidia	o__Bacteroidales	f__Muribaculaceae	g__CAG-279	s__CAG-279 sp000437795	86.23	0	0	2268075	109530
FMHFMAG122	PDRFL101.71		GCF_000157935.1	d__Bacteria;p__Bacteroidota;c__Bacteroidia;o__Bacteroidales;f__Bacteroidaceae;g__Prevotella;s__Prevotella copri	96.13	p__Bacteroidota	c__Bacteroidia	o__Bacteroidales	f__Bacteroidaceae	g__Prevotella	s__Prevotella copri	87.75	1.09	40	2768129	15766
FMHFMAG123	PDRFL101.9		GCF_000723465.1	d__Bacteria;p__Firmicutes_A;c__Clostridia;o__Oscillospirales;f__Ruminococcaceae;g__Ruminococcus_D;s__Ruminococcus_D bicirculans	97.18	p__Firmicutes_A	c__Clostridia	o__Oscillospirales	f__Ruminococcaceae	g__Ruminococcus_D	s__Ruminococcus_D bicirculans	94.93	0	0	2185996	38689
FMHFMAG124	PDRFL102.106	PDRFL102.106	GCF_001404875.1	d__Bacteria;p__Firmicutes_A;c__Clostridia;o__Lachnospirales;f__Lachnospiraceae;g__Dorea;s__Dorea longicatena_B	97.15	p__Firmicutes_A	c__Clostridia	o__Lachnospirales	f__Lachnospiraceae	g__Dorea	s__Dorea longicatena_B	80.9	4.05	7.69	1937958	27762
FMHFMAG125	PDRFL102.12	PDRFL102.12	GCF_002834235.1	d__Bacteria;p__Firmicutes_A;c__Clostridia;o__Oscillospirales;f__Acutalibacteraceae;g__Ruminococcus_E;s__Ruminococcus_E bromii_B	97.49	p__Firmicutes_A	c__Clostridia	o__Oscillospirales	f__Acutalibacteraceae	g__Ruminococcus_E	s__Ruminococcus_E bromii_B	95.3	0.34	0	1960994	177629
FMHFMAG126	PDRFL102.17		GCA_900066535.1	d__Bacteria;p__Firmicutes_A;c__Clostridia;o__Lachnospirales;f__Lachnospiraceae;g__CAG-81;s__CAG-81 sp900066535	97.24	p__Firmicutes_A	c__Clostridia	o__Lachnospirales	f__Lachnospiraceae	g__CAG-81	s__CAG-81 sp900066535	89.18	2.55	40	2677182	16943
FMHFMAG127	PDRFL102.19		GCA_002950215.1	d__Bacteria;p__Proteobacteria;c__Gammaproteobacteria;o__Enterobacterales;f__Enterobacteriaceae;g__Escherichia;s__Escherichia flexneri	97.98	p__Proteobacteria	c__Gammaproteobacteria	o__Enterobacterales	f__Enterobacteriaceae	g__Escherichia	s__Escherichia flexneri	89.46	2.68	86.21	3920063	10425
FMHFMAG128	PDRFL102.43		GCF_000173975.1	d__Bacteria;p__Firmicutes_A;c__Clostridia;o__Lachnospirales;f__Lachnospiraceae;g__Eubacterium_E;s__Eubacterium_E hallii	98.25	p__Firmicutes_A	c__Clostridia	o__Lachnospirales	f__Lachnospiraceae	g__Eubacterium_E	s__Eubacterium_E hallii	99.33	4.7	7.69	3900149	28836
FMHFMAG129	PDRFL102.45		N/A	N/A	N/A	p__Proteobacteria	c__Gammaproteobacteria	o__Enterobacterales	f__Pasteurellaceae	g__Haemophilus_D	s__	85.25	3.93	93.33	1831071	27026
FMHFMAG130	PDRFL102.53	PDRFL102.53	GCF_001312505.1	d__Bacteria;p__Firmicutes_A;c__Clostridia;o__Lachnospirales;f__Lachnospiraceae;g__Faecalicatena;s__Faecalicatena faecis	96.32	p__Firmicutes_A	c__Clostridia	o__Lachnospirales	f__Lachnospiraceae	g__Faecalicatena	s__Faecalicatena faecis	82.55	1.46	100	2201544	20681
FMHFMAG131	PDRFL102.59		GCF_000020605.1	d__Bacteria;p__Firmicutes_A;c__Clostridia;o__Lachnospirales;f__Lachnospiraceae;g__Agathobacter;s__Agathobacter rectale	97.5	p__Firmicutes_A	c__Clostridia	o__Lachnospirales	f__Lachnospiraceae	g__Agathobacter	s__Agathobacter rectale	91.77	1.06	0	2749304	96840
FMHFMAG132	PDRFL103.20		GCF_001312505.1	d__Bacteria;p__Firmicutes_A;c__Clostridia;o__Lachnospirales;f__Lachnospiraceae;g__Faecalicatena;s__Faecalicatena faecis	96.34	p__Firmicutes_A	c__Clostridia	o__Lachnospirales	f__Lachnospiraceae	g__Faecalicatena	s__Faecalicatena faecis	97.37	5.48	26.09	2753321	37311
FMHFMAG133	PDRFL103.21	PDRFL103.21	GCA_000437715.1	d__Bacteria;p__Firmicutes;c__Bacilli;o__Erysipelotrichales;f__Erysipelatoclostridiaceae;g__Catenibacterium;s__Catenibacterium sp000437715	96.71	p__Firmicutes	c__Bacilli	o__Erysipelotrichales	f__Erysipelatoclostridiaceae	g__Catenibacterium	s__Catenibacterium sp000437715	95.28	0	0	2106998	27049
FMHFMAG134	PDRFL103.23		GCF_000154065.1	d__Bacteria;p__Firmicutes_A;c__Clostridia;o__Lachnospirales;f__Lachnospiraceae;g__Dorea;s__Dorea longicatena	98.6	p__Firmicutes_A	c__Clostridia	o__Lachnospirales	f__Lachnospiraceae	g__Dorea	s__Dorea longicatena	94.74	3.29	9.09	2694999	67791
FMHFMAG135	PDRFL103.24	PDRFL103.24	GCF_000468015.1	d__Bacteria;p__Firmicutes_A;c__Clostridia;o__Oscillospirales;f__Ruminococcaceae;g__Ruminococcus_C;s__Ruminococcus_C callidus	98.28	p__Firmicutes_A	c__Clostridia	o__Oscillospirales	f__Ruminococcaceae	g__Ruminococcus_C	s__Ruminococcus_C callidus	82.21	0	0	1994326	19073
FMHFMAG136	PDRFL103.30	PDRFL103.30	N/A	N/A	N/A	p__Firmicutes_A	c__Clostridia	o__Oscillospirales	f__Butyricicoccaceae	g__Agathobaculum	s__	89.13	1.01	66.67	1891775	13826
FMHFMAG137	PDRFL103.31		GCF_000010425.1	d__Bacteria;p__Actinobacteriota;c__Actinobacteria;o__Actinomycetales;f__Bifidobacteriaceae;g__Bifidobacterium;s__Bifidobacterium adolescentis	97.84	p__Actinobacteriota	c__Actinobacteria	o__Actinomycetales	f__Bifidobacteriaceae	g__Bifidobacterium	s__Bifidobacterium adolescentis	96.23	1.1	0	1886857	29166
FMHFMAG138	PDRFL103.36		N/A	N/A	N/A	p__Actinobacteriota	c__Coriobacteriia	o__Coriobacteriales	f__Coriobacteriaceae	g__Collinsella	s__	80.78	0	0	1792612	7669
FMHFMAG139	PDRFL103.47		GCF_000154205.1	d__Bacteria;p__Bacteroidota;c__Bacteroidia;o__Bacteroidales;f__Bacteroidaceae;g__Bacteroides;s__Bacteroides uniformis	96.49	p__Bacteroidota	c__Bacteroidia	o__Bacteroidales	f__Bacteroidaceae	g__Bacteroides	s__Bacteroides uniformis	88.1	0.91	50	3286731	92281
FMHFMAG140	PDRFL103.49	PDRFL103.49	GCF_000411335.1	d__Bacteria;p__Firmicutes_A;c__Clostridia;o__Lachnospirales;f__Lachnospiraceae;g__Tyzzerella;s__Tyzzerella sp000411335	99.02	p__Firmicutes_A	c__Clostridia	o__Lachnospirales	f__Lachnospiraceae	g__Tyzzerella	s__Tyzzerella sp000411335	81.52	1.48	0	2014692	50604
FMHFMAG141	PDRFL103.50		GCF_001405555.1	d__Bacteria;p__Firmicutes_A;c__Clostridia;o__Lachnospirales;f__Lachnospiraceae;g__Fusicatenibacter;s__Fusicatenibacter saccharivorans	98.05	p__Firmicutes_A	c__Clostridia	o__Lachnospirales	f__Lachnospiraceae	g__Fusicatenibacter	s__Fusicatenibacter saccharivorans	95.76	2.53	20	2648067	24351
FMHFMAG142	PDRFL103.51	PDRFL103.51	N/A	N/A	N/A	p__Firmicutes_A	c__Clostridia	o__Oscillospirales	f__Ruminococcaceae	g__Gemmiger	s__	96.88	1.02	25	2665634	38894
FMHFMAG143	PDRFL103.53		GCF_000332875.2	d__Bacteria;p__Firmicutes_A;c__Clostridia;o__Lachnospirales;f__Lachnospiraceae;g__Anaerostipes;s__Anaerostipes hadrus	98.56	p__Firmicutes_A	c__Clostridia	o__Lachnospirales	f__Lachnospiraceae	g__Anaerostipes	s__Anaerostipes hadrus	87.01	3.86	12.5	2137838	7664
FMHFMAG144	PDRFL103.60		GCF_003024715.1	d__Bacteria;p__Firmicutes_A;c__Clostridia;o__Lachnospirales;f__Lachnospiraceae;g__Clostridium_Q;s__Clostridium_Q sp003024715	98.5	p__Firmicutes_A	c__Clostridia	o__Lachnospirales	f__Lachnospiraceae	g__Clostridium_Q	s__Clostridium_Q sp003024715	89.77	1.9	0	2402857	17106
FMHFMAG145	PDRFL103.62		GCF_000162015.1	d__Bacteria;p__Firmicutes_A;c__Clostridia;o__Oscillospirales;f__Ruminococcaceae;g__Faecalibacterium;s__Faecalibacterium prausnitzii_C	97.13	p__Firmicutes_A	c__Clostridia	o__Oscillospirales	f__Ruminococcaceae	g__Faecalibacterium	s__Faecalibacterium prausnitzii_C	90.99	2.15	20	1859294	43005
FMHFMAG146	PDRFL103.69	PDRFL103.69	N/A	N/A	N/A	p__Firmicutes_A	c__Clostridia	o__Oscillospirales	f__Ruminococcaceae	g__Faecalibacterium	s__	91.57	4.2	88.89	2142671	46440
FMHFMAG147	PDRFL103.9		GCF_000296465.1	d__Bacteria;p__Bacteroidota;c__Bacteroidia;o__Bacteroidales;f__Barnesiellaceae;g__Barnesiella;s__Barnesiella intestinihominis	98.15	p__Bacteroidota	c__Bacteroidia	o__Bacteroidales	f__Barnesiellaceae	g__Barnesiella	s__Barnesiella intestinihominis	99.62	0.38	0	3129221	235159
FMHFMAG148	PDRFL104.101		GCA_900066215.1	d__Bacteria;p__Firmicutes_A;c__Clostridia;o__Monoglobales;f__UBA1381;g__CAG-41;s__CAG-41 sp900066215	97.74	p__Firmicutes_A	c__Clostridia	o__Monoglobales	f__UBA1381	g__CAG-41	s__CAG-41 sp900066215	97.32	1.01	0	2411143	51898
FMHFMAG149	PDRFL104.108	PDRFL104.108	GCA_000436335.1	d__Bacteria;p__Firmicutes_A;c__Clostridia;o__Oscillospirales;f__Acutalibacteraceae;g__CAG-217;s__CAG-217 sp000436335	97.62	p__Firmicutes_A	c__Clostridia	o__Oscillospirales	f__Acutalibacteraceae	g__CAG-217	s__CAG-217 sp000436335	97.32	0	0	1864759	476881
FMHFMAG150	PDRFL104.23	PDRFL104.23	GCA_900066565.1	d__Bacteria;p__Firmicutes_A;c__Clostridia;o__Lachnospirales;f__Lachnospiraceae;g__Acetatifactor;s__Acetatifactor sp900066565	97.94	p__Firmicutes_A	c__Clostridia	o__Lachnospirales	f__Lachnospiraceae	g__Acetatifactor	s__Acetatifactor sp900066565	95.41	1.1	0	3236898	68059
FMHFMAG151	PDRFL104.31		GCA_003096535.1	d__Bacteria;p__Firmicutes_A;c__Clostridia;o__Oscillospirales;f__Butyricicoccaceae;g__Agathobaculum;s__Agathobaculum butyriciproducens	96.09	p__Firmicutes_A	c__Clostridia	o__Oscillospirales	f__Butyricicoccaceae	g__Agathobaculum	s__Agathobaculum butyriciproducens	95.97	2.68	0	2509158	78321
FMHFMAG152	PDRFL104.43		N/A	N/A	N/A	p__Firmicutes_A	c__Clostridia	o__Oscillospirales	f__Acutalibacteraceae	g__Ruminococcus_E	s__	82.95	0.34	0	1704802	115970
FMHFMAG153	PDRFL104.46	PDRFL104.46	N/A	N/A	N/A	p__Firmicutes_A	c__Clostridia	o__Oscillospirales	f__Oscillospiraceae	g__CAG-103	s__	90.49	0.67	100	1898406	34616
FMHFMAG154	PDRFL104.50	PDRFL104.50	GCF_000577815.1	d__Bacteria;p__Firmicutes_A;c__Clostridia;o__Clostridiales;f__Clostridiaceae;g__Clostridium;s__Clostridium saudiense	99.29	p__Firmicutes_A	c__Clostridia	o__Clostridiales	f__Clostridiaceae	g__Clostridium	s__Clostridium saudiense	97.79	2.87	16.67	3450987	39188
FMHFMAG155	PDRFL104.55	PDRFL104.55	GCA_003491505.1	d__Bacteria;p__Firmicutes_A;c__Clostridia;o__Lachnospirales;f__Lachnospiraceae;g__Eubacterium_F;s__Eubacterium_F sp003491505	97.54	p__Firmicutes_A	c__Clostridia	o__Lachnospirales	f__Lachnospiraceae	g__Eubacterium_F	s__Eubacterium_F sp003491505	98.66	0	0	2742332	115885
FMHFMAG156	PDRFL104.57		GCF_000332875.2	d__Bacteria;p__Firmicutes_A;c__Clostridia;o__Lachnospirales;f__Lachnospiraceae;g__Anaerostipes;s__Anaerostipes hadrus	98.69	p__Firmicutes_A	c__Clostridia	o__Lachnospirales	f__Lachnospiraceae	g__Anaerostipes	s__Anaerostipes hadrus	94.25	2.68	0	2220282	19295
FMHFMAG157	PDRFL104.67	PDRFL104.67	GCA_003149875.1	d__Bacteria;p__Firmicutes_A;c__Clostridia;o__Lachnospirales;f__Lachnospiraceae;g__TF01-11;s__TF01-11 sp003149875	98.92	p__Firmicutes_A	c__Clostridia	o__Lachnospirales	f__Lachnospiraceae	g__TF01-11	s__TF01-11 sp003149875	97.99	0.02	0	2672102	122041
FMHFMAG158	PDRFL104.79	PDRFL104.79	GCF_001314995.1	d__Bacteria;p__Bacteroidota;c__Bacteroidia;o__Bacteroidales;f__Bacteroidaceae;g__Bacteroides;s__Bacteroides ovatus	97.06	p__Bacteroidota	c__Bacteroidia	o__Bacteroidales	f__Bacteroidaceae	g__Bacteroides	s__Bacteroides ovatus	95.87	1.7	36.36	6426164	109512
FMHFMAG159	PDRFL104.94		GCA_003529475.1	d__Bacteria;p__Firmicutes_A;c__Clostridia;o__Lachnospirales;f__Lachnospiraceae;g__TF01-11;s__TF01-11 sp003529475	98.22	p__Firmicutes_A	c__Clostridia	o__Lachnospirales	f__Lachnospiraceae	g__TF01-11	s__TF01-11 sp003529475	95.3	0	0	2564969	63415
FMHFMAG160	PDRFL104.95		GCF_900167555.1	d__Bacteria;p__Firmicutes_A;c__Clostridia;o__Oscillospirales;f__Ruminococcaceae;g__Gemmiger;s__Gemmiger formicilis	97.75	p__Firmicutes_A	c__Clostridia	o__Oscillospirales	f__Ruminococcaceae	g__Gemmiger	s__Gemmiger formicilis	93.88	0	0	2131431	62343
FMHFMAG161	PDRFL201.25	PDRFL201.25	GCA_900066365.1	d__Bacteria;p__Firmicutes_A;c__Clostridia;o__Lachnospirales;f__Lachnospiraceae;g__Acetatifactor;s__Acetatifactor sp900066365	97.05	p__Firmicutes_A	c__Clostridia	o__Lachnospirales	f__Lachnospiraceae	g__Acetatifactor	s__Acetatifactor sp900066365	94.09	1.69	0	2949655	43525
FMHFMAG162	PDRFL201.32		GCA_000433075.1	d__Bacteria;p__Firmicutes_A;c__Clostridia;o__Lachnospirales;f__Lachnospiraceae;g__Coprococcus;s__Coprococcus sp000433075	98.09	p__Firmicutes_A	c__Clostridia	o__Lachnospirales	f__Lachnospiraceae	g__Coprococcus	s__Coprococcus sp000433075	98.66	0	0	2397213	176550
FMHFMAG163	PDRFL201.39		GCF_000411515.1	d__Bacteria;p__Proteobacteria;c__Gammaproteobacteria;o__Burkholderiales;f__Burkholderiaceae;g__Sutterella;s__Sutterella wadsworthensis_B	97.9	p__Proteobacteria	c__Gammaproteobacteria	o__Burkholderiales	f__Burkholderiaceae	g__Sutterella	s__Sutterella wadsworthensis_B	91.3	0	0	2587684	91347
FMHFMAG164	PDRFL201.47	PDRFL201.47	GCF_000723465.1	d__Bacteria;p__Firmicutes_A;c__Clostridia;o__Oscillospirales;f__Ruminococcaceae;g__Ruminococcus_D;s__Ruminococcus_D bicirculans	97.32	p__Firmicutes_A	c__Clostridia	o__Oscillospirales	f__Ruminococcaceae	g__Ruminococcus_D	s__Ruminococcus_D bicirculans	96.58	0	0	2552331	126803
FMHFMAG165	PDRFL201.49		GCA_000434415.1	d__Bacteria;p__Firmicutes_A;c__Clostridia;o__Lachnospirales;f__Lachnospiraceae;g__Lachnospira;s__Lachnospira eligens_B	97.72	p__Firmicutes_A	c__Clostridia	o__Lachnospirales	f__Lachnospiraceae	g__Lachnospira	s__Lachnospira eligens_B	91.28	0	0	2623683	171238
FMHFMAG166	PDRFL202.101	PDRFL202.101	GCA_000432435.1	d__Bacteria;p__Firmicutes_A;c__Clostridia;o__Oscillospirales;f__Acutalibacteraceae;g__CAG-180;s__CAG-180 sp000432435	99.51	p__Firmicutes_A	c__Clostridia	o__Oscillospirales	f__Acutalibacteraceae	g__CAG-180	s__CAG-180 sp000432435	97.65	0.34	0	1967892	160411
FMHFMAG167	PDRFL202.102	PDRFL202.102	GCF_000153905.1	d__Bacteria;p__Firmicutes_A;c__Clostridia;o__Lachnospirales;f__Lachnospiraceae;g__Blautia_A;s__Blautia_A obeum	98.33	p__Firmicutes_A	c__Clostridia	o__Lachnospirales	f__Lachnospiraceae	g__Blautia_A	s__Blautia_A obeum	97.78	1.9	50	2979270	43560
FMHFMAG168	PDRFL202.105	PDRFL202.105	GCA_002329575.1	d__Bacteria;p__Proteobacteria;c__Gammaproteobacteria;o__Burkholderiales;f__Burkholderiaceae;g__CAG-521;s__CAG-521 sp002329575	98.29	p__Proteobacteria	c__Gammaproteobacteria	o__Burkholderiales	f__Burkholderiaceae	g__CAG-521	s__CAG-521 sp002329575	93.65	1.25	0	1779203	36495
FMHFMAG169	PDRFL202.117		GCF_000174195.1	d__Bacteria;p__Firmicutes_A;c__Clostridia;o__Lachnospirales;f__Lachnospiraceae;g__Roseburia;s__Roseburia inulinivorans	97.38	p__Firmicutes_A	c__Clostridia	o__Lachnospirales	f__Lachnospiraceae	g__Roseburia	s__Roseburia inulinivorans	85.7	1.93	0	3143924	35598
FMHFMAG170	PDRFL202.13		GCA_003491505.1	d__Bacteria;p__Firmicutes_A;c__Clostridia;o__Lachnospirales;f__Lachnospiraceae;g__Eubacterium_F;s__Eubacterium_F sp003491505	97.61	p__Firmicutes_A	c__Clostridia	o__Lachnospirales	f__Lachnospiraceae	g__Eubacterium_F	s__Eubacterium_F sp003491505	94.63	0	0	2523626	59766
FMHFMAG171	PDRFL202.2	PDRFL202.2	GCA_003526955.1	d__Bacteria;p__Firmicutes_A;c__Clostridia;o__Oscillospirales;f__Acutalibacteraceae;g__Ruminococcus_E;s__Ruminococcus_E sp003526955	98.27	p__Firmicutes_A	c__Clostridia	o__Oscillospirales	f__Acutalibacteraceae	g__Ruminococcus_E	s__Ruminococcus_E sp003526955	82.68	0.34	0	1699337	86289
FMHFMAG172	PDRFL202.29	PDRFL202.29	GCA_900066535.1	d__Bacteria;p__Firmicutes_A;c__Clostridia;o__Lachnospirales;f__Lachnospiraceae;g__CAG-81;s__CAG-81 sp900066535	97.47	p__Firmicutes_A	c__Clostridia	o__Lachnospirales	f__Lachnospiraceae	g__CAG-81	s__CAG-81 sp900066535	92.3	0.95	100	2588462	18683
FMHFMAG173	PDRFL202.49	PDRFL202.49	GCF_000332875.2	d__Bacteria;p__Firmicutes_A;c__Clostridia;o__Lachnospirales;f__Lachnospiraceae;g__Anaerostipes;s__Anaerostipes hadrus	98.41	p__Firmicutes_A	c__Clostridia	o__Lachnospirales	f__Lachnospiraceae	g__Anaerostipes	s__Anaerostipes hadrus	96.98	0.67	0	2514293	37911
FMHFMAG174	PDRFL202.54		GCF_000012845.1	d__Bacteria;p__Bacteroidota;c__Bacteroidia;o__Bacteroidales;f__Tannerellaceae;g__Parabacteroides;s__Parabacteroides distasonis	98.4	p__Bacteroidota	c__Bacteroidia	o__Bacteroidales	f__Tannerellaceae	g__Parabacteroides	s__Parabacteroides distasonis	94.07	1.28	20	4238628	49390
FMHFMAG175	PDRFL202.60	PDRFL202.60	GCA_000435655.1	d__Bacteria;p__Firmicutes_A;c__Clostridia;o__Lachnospirales;f__Lachnospiraceae;g__Clostridium_Q;s__Clostridium_Q sp000435655	98.79	p__Firmicutes_A	c__Clostridia	o__Lachnospirales	f__Lachnospiraceae	g__Clostridium_Q	s__Clostridium_Q sp000435655	80.82	1.64	50	2169563	12210
FMHFMAG176	PDRFL202.62	PDRFL202.62	GCF_000196555.1	d__Bacteria;p__Actinobacteriota;c__Actinobacteria;o__Actinomycetales;f__Bifidobacteriaceae;g__Bifidobacterium;s__Bifidobacterium longum	99.04	p__Actinobacteriota	c__Actinobacteria	o__Actinomycetales	f__Bifidobacteriaceae	g__Bifidobacterium	s__Bifidobacterium longum	96.71	0.46	0	1942530	27064
FMHFMAG177	PDRFL202.74		GCF_001405555.1	d__Bacteria;p__Firmicutes_A;c__Clostridia;o__Lachnospirales;f__Lachnospiraceae;g__Fusicatenibacter;s__Fusicatenibacter saccharivorans	97.87	p__Firmicutes_A	c__Clostridia	o__Lachnospirales	f__Lachnospiraceae	g__Fusicatenibacter	s__Fusicatenibacter saccharivorans	93.25	1.9	25	2721864	59479
FMHFMAG178	PDRFL202.78		GCF_000296465.1	d__Bacteria;p__Bacteroidota;c__Bacteroidia;o__Bacteroidales;f__Barnesiellaceae;g__Barnesiella;s__Barnesiella intestinihominis	98.44	p__Bacteroidota	c__Bacteroidia	o__Bacteroidales	f__Barnesiellaceae	g__Barnesiella	s__Barnesiella intestinihominis	95.85	0	0	3096434	296235
FMHFMAG179	PDRFL202.87	PDRFL202.87	GCF_000484655.1	d__Bacteria;p__Firmicutes_A;c__Clostridia;o__Lachnospirales;f__Lachnospiraceae;g__Blautia_A;s__Blautia_A wexlerae	97.69	p__Firmicutes_A	c__Clostridia	o__Lachnospirales	f__Lachnospiraceae	g__Blautia_A	s__Blautia_A wexlerae	93.2	0	0	3216857	30729
FMHFMAG180	PDRFL203.1	PDRFL203.1	GCA_900316325.1	d__Bacteria;p__Firmicutes_A;c__Clostridia;o__Lachnospirales;f__Lachnospiraceae;g__Lachnospira;s__Lachnospira sp900316325	98.64	p__Firmicutes_A	c__Clostridia	o__Lachnospirales	f__Lachnospiraceae	g__Lachnospira	s__Lachnospira sp900316325	98.32	0.67	0	2483982	84498
FMHFMAG181	PDRFL203.13		GCF_000020605.1	d__Bacteria;p__Firmicutes_A;c__Clostridia;o__Lachnospirales;f__Lachnospiraceae;g__Agathobacter;s__Agathobacter rectale	97.71	p__Firmicutes_A	c__Clostridia	o__Lachnospirales	f__Lachnospiraceae	g__Agathobacter	s__Agathobacter rectale	82.32	0.48	0	2408597	110900
FMHFMAG182	PDRFL203.18		GCF_001312505.1	d__Bacteria;p__Firmicutes_A;c__Clostridia;o__Lachnospirales;f__Lachnospiraceae;g__Faecalicatena;s__Faecalicatena faecis	96.69	p__Firmicutes_A	c__Clostridia	o__Lachnospirales	f__Lachnospiraceae	g__Faecalicatena	s__Faecalicatena faecis	83.57	3.27	58.33	2210222	21231
FMHFMAG183	PDRFL203.2		GCA_003486385.1	d__Bacteria;p__Firmicutes_A;c__Clostridia;o__Lachnospirales;f__Lachnospiraceae;g__CAG-882;s__CAG-882 sp003486385	98.33	p__Firmicutes_A	c__Clostridia	o__Lachnospirales	f__Lachnospiraceae	g__CAG-882	s__CAG-882 sp003486385	89.26	0.67	0	2962695	59426
FMHFMAG184	PDRFL203.21		GCF_000374505.1	d__Bacteria;p__Bacteroidota;c__Bacteroidia;o__Bacteroidales;f__Rikenellaceae;g__Alistipes;s__Alistipes onderdonkii	97.58	p__Bacteroidota	c__Bacteroidia	o__Bacteroidales	f__Rikenellaceae	g__Alistipes	s__Alistipes onderdonkii	93.51	0.48	0	2844675	177390
FMHFMAG185	PDRFL203.27	PDRFL203.27	GCA_900066055.1	d__Bacteria;p__Firmicutes_A;c__Clostridia;o__Lachnospirales;f__Lachnospiraceae;g__CAG-81;s__CAG-81 sp900066055	97.2	p__Firmicutes_A	c__Clostridia	o__Lachnospirales	f__Lachnospiraceae	g__CAG-81	s__CAG-81 sp900066055	92.22	2.11	50	2507458	19093
FMHFMAG186	PDRFL203.29	PDRFL203.29	GCA_000436475.1	d__Bacteria;p__Firmicutes_A;c__Clostridia;o__Lachnospirales;f__Lachnospiraceae;g__Lachnospira;s__Lachnospira sp000436475	97.96	p__Firmicutes_A	c__Clostridia	o__Lachnospirales	f__Lachnospiraceae	g__Lachnospira	s__Lachnospira sp000436475	95.13	0.67	0	2796152	79260
FMHFMAG187	PDRFL203.40	PDRFL203.40	GCA_000436375.1	d__Bacteria;p__Proteobacteria;c__Alphaproteobacteria;o__RF32;f__CAG-239;g__CAG-495;s__CAG-495 sp000436375	99.52	p__Proteobacteria	c__Alphaproteobacteria	o__RF32	f__CAG-239	g__CAG-495	s__CAG-495 sp000436375	94.62	0	0	1667048	52461
FMHFMAG188	PDRFL203.41		GCF_003024715.1	d__Bacteria;p__Firmicutes_A;c__Clostridia;o__Lachnospirales;f__Lachnospiraceae;g__Clostridium_Q;s__Clostridium_Q sp003024715	98.45	p__Firmicutes_A	c__Clostridia	o__Lachnospirales	f__Lachnospiraceae	g__Clostridium_Q	s__Clostridium_Q sp003024715	89.55	0.63	0	2417980	30631
FMHFMAG189	PDRFL203.45		GCF_000154105.1	d__Bacteria;p__Bacteroidota;c__Bacteroidia;o__Bacteroidales;f__Tannerellaceae;g__Parabacteroides;s__Parabacteroides merdae	97.94	p__Bacteroidota	c__Bacteroidia	o__Bacteroidales	f__Tannerellaceae	g__Parabacteroides	s__Parabacteroides merdae	97.03	0.77	0	4011270	61588
FMHFMAG190	PDRFL203.57	PDRFL203.57	N/A	N/A	N/A	p__Firmicutes_A	c__Clostridia	o__Oscillospirales	f__Oscillospiraceae	g__CAG-110	s__	90.47	1.01	0	2344015	18664
FMHFMAG191	PDRFL203.63		GCF_000174195.1	d__Bacteria;p__Firmicutes_A;c__Clostridia;o__Lachnospirales;f__Lachnospiraceae;g__Roseburia;s__Roseburia inulinivorans	97.66	p__Firmicutes_A	c__Clostridia	o__Lachnospirales	f__Lachnospiraceae	g__Roseburia	s__Roseburia inulinivorans	91.23	5.74	25	2579244	12402
FMHFMAG192	PDRFL203.64		GCF_000473955.1	d__Bacteria;p__Bacteroidota;c__Bacteroidia;o__Bacteroidales;f__Coprobacteraceae;g__Coprobacter;s__Coprobacter fastidiosus	97.13	p__Bacteroidota	c__Bacteroidia	o__Bacteroidales	f__Coprobacteraceae	g__Coprobacter	s__Coprobacter fastidiosus	94.71	4.8	0	3475632	14374
FMHFMAG193	PDRFL203.66		GCA_900319515.1	d__Bacteria;p__Firmicutes_A;c__Clostridia;o__Lachnospirales;f__Lachnospiraceae;g__CAG-127;s__CAG-127 sp900319515	96.66	p__Firmicutes_A	c__Clostridia	o__Lachnospirales	f__Lachnospiraceae	g__CAG-127	s__CAG-127 sp900319515	98.66	0.06	100	2644489	159589
FMHFMAG194	PDRFL203.68	PDRFL203.68	GCA_000437735.1	d__Bacteria;p__Firmicutes_A;c__Clostridia;o__Lachnospirales;f__Lachnospiraceae;g__Lachnospira;s__Lachnospira sp000437735	98.78	p__Firmicutes_A	c__Clostridia	o__Lachnospirales	f__Lachnospiraceae	g__Lachnospira	s__Lachnospira sp000437735	93.12	0	0	2638247	101907
FMHFMAG195	PDRFL203.75	PDRFL203.75	GCF_001414325.1	d__Bacteria;p__Firmicutes_A;c__Clostridia;o__Lachnospirales;f__Lachnospiraceae;g__TF01-11;s__TF01-11 sp001414325	98.2	p__Firmicutes_A	c__Clostridia	o__Lachnospirales	f__Lachnospiraceae	g__TF01-11	s__TF01-11 sp001414325	84.24	1.68	33.33	2850312	10533
FMHFMAG196	PDRFL205.100	PDRFL205.100	GCA_003529475.1	d__Bacteria;p__Firmicutes_A;c__Clostridia;o__Lachnospirales;f__Lachnospiraceae;g__TF01-11;s__TF01-11 sp003529475	98.3	p__Firmicutes_A	c__Clostridia	o__Lachnospirales	f__Lachnospiraceae	g__TF01-11	s__TF01-11 sp003529475	98.66	0	0	2675419	63980
FMHFMAG197	PDRFL205.103	PDRFL205.103	GCA_001917175.1	d__Bacteria;p__Proteobacteria;c__Alphaproteobacteria;o__RF32;f__CAG-239;g__51-20;s__51-20 sp001917175	98.85	p__Proteobacteria	c__Alphaproteobacteria	o__RF32	f__CAG-239	g__51-20	s__51-20 sp001917175	97.31	0	0	1835943	60840
FMHFMAG198	PDRFL205.113		GCF_000020605.1	d__Bacteria;p__Firmicutes_A;c__Clostridia;o__Lachnospirales;f__Lachnospiraceae;g__Agathobacter;s__Agathobacter rectale	96.84	p__Firmicutes_A	c__Clostridia	o__Lachnospirales	f__Lachnospiraceae	g__Agathobacter	s__Agathobacter rectale	93.8	0	0	2560634	99104
FMHFMAG199	PDRFL205.126		GCF_000154465.1	d__Bacteria;p__Bacteroidota;c__Bacteroidia;o__Bacteroidales;f__Rikenellaceae;g__Alistipes;s__Alistipes putredinis	98.88	p__Bacteroidota	c__Bacteroidia	o__Bacteroidales	f__Rikenellaceae	g__Alistipes	s__Alistipes putredinis	87.66	0.48	0	1879717	25549
FMHFMAG200	PDRFL205.129	PDRFL205.129	N/A	N/A	N/A	p__Verrucomicrobiota	c__Verrucomicrobiae	o__Opitutales	f__CAG-312	g__CAG-312	s__	93.24	1.35	0	2427045	70368
FMHFMAG201	PDRFL205.135		GCA_003524945.1	d__Bacteria;p__Firmicutes_A;c__Clostridia;o__Lachnospirales;f__Lachnospiraceae;g__TF01-11;s__TF01-11 sp003524945	98.75	p__Firmicutes_A	c__Clostridia	o__Lachnospirales	f__Lachnospiraceae	g__TF01-11	s__TF01-11 sp003524945	97.99	2.68	0	3138844	109202
FMHFMAG202	PDRFL205.136		GCF_000162015.1	d__Bacteria;p__Firmicutes_A;c__Clostridia;o__Oscillospirales;f__Ruminococcaceae;g__Faecalibacterium;s__Faecalibacterium prausnitzii_C	97.27	p__Firmicutes_A	c__Clostridia	o__Oscillospirales	f__Ruminococcaceae	g__Faecalibacterium	s__Faecalibacterium prausnitzii_C	84.49	0.68	100	1743475	58029
FMHFMAG203	PDRFL205.146	PDRFL205.146	GCA_003539625.1	d__Bacteria;p__Firmicutes;c__Bacilli;o__ML615J-28;f__CAG-313;g__CAG-313;s__CAG-313 sp003539625	98.81	p__Firmicutes	c__Bacilli	o__ML615J-28	f__CAG-313	g__CAG-313	s__CAG-313 sp003539625	100	1.44	0	1754590	111177
FMHFMAG204	PDRFL205.168	PDRFL205.168	GCA_000980375.1	d__Bacteria;p__Cyanobacteria;c__Vampirovibrionia;o__Gastranaerophilales;f__Gastranaerophilaceae;g__CAG-306;s__CAG-306 sp000980375	98.65	p__Cyanobacteria	c__Vampirovibrionia	o__Gastranaerophilales	f__Gastranaerophilaceae	g__CAG-306	s__CAG-306 sp000980375	85.04	2.56	0	2027899	21137
FMHFMAG205	PDRFL205.169	PDRFL205.169	GCA_000434835.1	d__Bacteria;p__Firmicutes;c__Bacilli;o__RF39;f__CAG-433;g__CAG-594;s__CAG-594 sp000434835	97.44	p__Firmicutes	c__Bacilli	o__RF39	f__CAG-433	g__CAG-594	s__CAG-594 sp000434835	92.42	1.12	0	1109637	323311
FMHFMAG206	PDRFL205.175		GCA_000437735.1	d__Bacteria;p__Firmicutes_A;c__Clostridia;o__Lachnospirales;f__Lachnospiraceae;g__Lachnospira;s__Lachnospira sp000437735	98.71	p__Firmicutes_A	c__Clostridia	o__Lachnospirales	f__Lachnospiraceae	g__Lachnospira	s__Lachnospira sp000437735	90.62	0	0	2300636	103284
FMHFMAG207	PDRFL205.20	PDRFL205.20	GCA_000435475.1	d__Bacteria;p__Actinobacteriota;c__Coriobacteriia;o__Coriobacteriales;f__Eggerthellaceae;g__CAG-1427;s__CAG-1427 sp000435475	96.35	p__Actinobacteriota	c__Coriobacteriia	o__Coriobacteriales	f__Eggerthellaceae	g__CAG-1427	s__CAG-1427 sp000435475	99.19	0.12	0	1947324	130027
FMHFMAG208	PDRFL205.23	PDRFL205.23	GCA_000434215.1	d__Bacteria;p__Bacteroidota;c__Bacteroidia;o__Bacteroidales;f__UBA11471;g__UBA11471;s__UBA11471 sp000434215	99.14	p__Bacteroidota	c__Bacteroidia	o__Bacteroidales	f__UBA11471	g__UBA11471	s__UBA11471 sp000434215	93.58	0	0	2383478	210807
FMHFMAG209	PDRFL205.24	PDRFL205.24	GCF_000701705.1	d__Bacteria;p__Desulfobacterota_A;c__Desulfovibrionia;o__Desulfovibrionales;f__Desulfovibrionaceae;g__Bilophila;s__Bilophila wadsworthia	98.73	p__Desulfobacterota_A	c__Desulfovibrionia	o__Desulfovibrionales	f__Desulfovibrionaceae	g__Bilophila	s__Bilophila wadsworthia	99.41	0	0	4057754	39293
FMHFMAG210	PDRFL205.39		GCF_000156535.1	d__Bacteria;p__Firmicutes_A;c__Clostridia;o__Lachnospirales;f__Lachnospiraceae;g__Roseburia;s__Roseburia intestinalis	98.42	p__Firmicutes_A	c__Clostridia	o__Lachnospirales	f__Lachnospiraceae	g__Roseburia	s__Roseburia intestinalis	98.23	1.33	25	3375379	97950
FMHFMAG211	PDRFL205.53	PDRFL205.53	GCA_003486385.1	d__Bacteria;p__Firmicutes_A;c__Clostridia;o__Lachnospirales;f__Lachnospiraceae;g__CAG-882;s__CAG-882 sp003486385	98.42	p__Firmicutes_A	c__Clostridia	o__Lachnospirales	f__Lachnospiraceae	g__CAG-882	s__CAG-882 sp003486385	93.74	0.67	0	2933214	63243
FMHFMAG212	PDRFL205.55		GCF_000012845.1	d__Bacteria;p__Bacteroidota;c__Bacteroidia;o__Bacteroidales;f__Tannerellaceae;g__Parabacteroides;s__Parabacteroides distasonis	98.79	p__Bacteroidota	c__Bacteroidia	o__Bacteroidales	f__Tannerellaceae	g__Parabacteroides	s__Parabacteroides distasonis	97.08	0.38	0	4517202	124064
FMHFMAG213	PDRFL205.56		GCF_001405615.1	d__Bacteria;p__Firmicutes_A;c__Clostridia;o__Lachnospirales;f__Lachnospiraceae;g__Agathobacter;s__Agathobacter faecis	98.15	p__Firmicutes_A	c__Clostridia	o__Lachnospirales	f__Lachnospiraceae	g__Agathobacter	s__Agathobacter faecis	93.72	1.37	0	2620845	90221
FMHFMAG214	PDRFL205.62	PDRFL205.62	N/A	N/A	N/A	p__Firmicutes_A	c__Clostridia	o__4C28d-15	f__	g__	s__	89.89	0.83	0	1689226	55953
FMHFMAG215	PDRFL205.64	PDRFL205.64	GCA_003476825.1	d__Bacteria;p__Firmicutes_A;c__Clostridia;o__Oscillospirales;f__Ruminococcaceae;g__Gemmiger;s__Gemmiger sp003476825	98.45	p__Firmicutes_A	c__Clostridia	o__Oscillospirales	f__Ruminococcaceae	g__Gemmiger	s__Gemmiger sp003476825	99.32	0.68	0	2573867	15190
FMHFMAG216	PDRFL205.72		N/A	N/A	N/A	p__Firmicutes_A	c__Clostridia	o__Oscillospirales	f__Oscillospiraceae	g__CAG-103	s__	85.98	1.68	75	1777744	18568
FMHFMAG217	PDRFL205.81		GCF_000468015.1	d__Bacteria;p__Firmicutes_A;c__Clostridia;o__Oscillospirales;f__Ruminococcaceae;g__Ruminococcus_C;s__Ruminococcus_C callidus	98.34	p__Firmicutes_A	c__Clostridia	o__Oscillospirales	f__Ruminococcaceae	g__Ruminococcus_C	s__Ruminococcus_C callidus	81.21	0	0	1939167	17286
FMHFMAG218	PDRFL205.82	PDRFL205.82	GCF_002998355.1	d__Bacteria;p__Verrucomicrobiota;c__Lentisphaeria;o__Victivallales;f__Victivallaceae;g__Victivallis;s__Victivallis sp002998355	98.76	p__Verrucomicrobiota	c__Lentisphaeria	o__Victivallales	f__Victivallaceae	g__Victivallis	s__Victivallis sp002998355	93.58	2.7	0	4391022	56723
FMHFMAG219	PDRFL205.84		GCF_003024715.1	d__Bacteria;p__Firmicutes_A;c__Clostridia;o__Lachnospirales;f__Lachnospiraceae;g__Clostridium_Q;s__Clostridium_Q sp003024715	98.56	p__Firmicutes_A	c__Clostridia	o__Lachnospirales	f__Lachnospiraceae	g__Clostridium_Q	s__Clostridium_Q sp003024715	90.4	1.11	66.67	2264018	17153
FMHFMAG220	PDRFL205.86		GCF_000765235.1	d__Bacteria;p__Firmicutes_A;c__Clostridia;o__Oscillospirales;f__Oscillospiraceae;g__ER4;s__ER4 sp000765235	97.14	p__Firmicutes_A	c__Clostridia	o__Oscillospirales	f__Oscillospiraceae	g__ER4	s__ER4 sp000765235	91.72	4.03	25	1861044	34900
FMHFMAG221	PDRFL205.87	PDRFL205.87	N/A	N/A	N/A	p__Firmicutes_A	c__Clostridia	o__Oscillospirales	f__Oscillospiraceae	g__CAG-170	s__	92.91	1.34	0	2628315	71850
FMHFMAG222	PDRFL205.90	PDRFL205.90	GCA_001917125.1	d__Bacteria;p__Proteobacteria;c__Alphaproteobacteria;o__RF32;f__CAG-239;g__CAG-495;s__CAG-495 sp001917125	99.07	p__Proteobacteria	c__Alphaproteobacteria	o__RF32	f__CAG-239	g__CAG-495	s__CAG-495 sp001917125	95.7	0	0	1693944	62898
FMHFMAG223	PDRFT109.102		GCF_002232035.1	d__Bacteria;p__Actinobacteriota;c__Coriobacteriia;o__Coriobacteriales;f__Coriobacteriaceae;g__Collinsella;s__Collinsella sp002232035	95.29	p__Actinobacteriota	c__Coriobacteriia	o__Coriobacteriales	f__Coriobacteriaceae	g__Collinsella	s__Collinsella sp002232035	100	1.61	50	2063843	54807
FMHFMAG224	PDRFT109.11		N/A	N/A	N/A	p__Firmicutes_A	c__Clostridia	o__Oscillospirales	f__CAG-272	g__	s__	87.02	0	0	2098031	130544
FMHFMAG225	PDRFT109.18	PDRFT109.18	GCF_001405555.1	d__Bacteria;p__Firmicutes_A;c__Clostridia;o__Lachnospirales;f__Lachnospiraceae;g__Fusicatenibacter;s__Fusicatenibacter saccharivorans	97.89	p__Firmicutes_A	c__Clostridia	o__Lachnospirales	f__Lachnospiraceae	g__Fusicatenibacter	s__Fusicatenibacter saccharivorans	98.29	0.63	0	2999769	121899
FMHFMAG226	PDRFT109.19	PDRFT109.19	GCA_000433035.1	d__Bacteria;p__Firmicutes;c__Bacilli;o__ML615J-28;f__CAG-313;g__CAG-313;s__CAG-313 sp000433035	99.47	p__Firmicutes	c__Bacilli	o__ML615J-28	f__CAG-313	g__CAG-313	s__CAG-313 sp000433035	98.67	1.44	0	1669578	312214
FMHFMAG227	PDRFT109.21		GCF_000374505.1	d__Bacteria;p__Bacteroidota;c__Bacteroidia;o__Bacteroidales;f__Rikenellaceae;g__Alistipes;s__Alistipes onderdonkii	97.33	p__Bacteroidota	c__Bacteroidia	o__Bacteroidales	f__Rikenellaceae	g__Alistipes	s__Alistipes onderdonkii	94.47	2.4	16.67	2860643	188560
FMHFMAG228	PDRFT109.24		GCF_000723465.1	d__Bacteria;p__Firmicutes_A;c__Clostridia;o__Oscillospirales;f__Ruminococcaceae;g__Ruminococcus_D;s__Ruminococcus_D bicirculans	98.48	p__Firmicutes_A	c__Clostridia	o__Oscillospirales	f__Ruminococcaceae	g__Ruminococcus_D	s__Ruminococcus_D bicirculans	94.52	0	0	2335049	96713
FMHFMAG229	PDRFT109.25	PDRFT109.25	GCF_000020225.1	d__Bacteria;p__Verrucomicrobiota;c__Verrucomicrobiae;o__Verrucomicrobiales;f__Akkermansiaceae;g__Akkermansia;s__Akkermansia muciniphila	97.5	p__Verrucomicrobiota	c__Verrucomicrobiae	o__Verrucomicrobiales	f__Akkermansiaceae	g__Akkermansia	s__Akkermansia muciniphila	97.96	0	0	2658224	78942
FMHFMAG230	PDRFT109.26	PDRFT109.26	GCA_000435555.1	d__Bacteria;p__Firmicutes_A;c__Clostridia;o__Oscillospirales;f__Oscillospiraceae;g__CAG-83;s__CAG-83 sp000435555	97.98	p__Firmicutes_A	c__Clostridia	o__Oscillospirales	f__Oscillospiraceae	g__CAG-83	s__CAG-83 sp000435555	88.59	0.67	0	1884229	64839
FMHFMAG231	PDRFT109.31	PDRFT109.31	GCA_002404795.1	d__Bacteria;p__Firmicutes_A;c__Clostridia;o__Oscillospirales;f__Oscillospiraceae;g__CAG-170;s__CAG-170 sp002404795	95.65	p__Firmicutes_A	c__Clostridia	o__Oscillospirales	f__Oscillospiraceae	g__CAG-170	s__CAG-170 sp002404795	89.37	1.17	33.33	2211054	33091
FMHFMAG232	PDRFT109.38	PDRFT109.38	N/A	N/A	N/A	p__Firmicutes_A	c__Clostridia	o__Oscillospirales	f__Acutalibacteraceae	g__	s__	93.96	0.67	0	2156586	39824
FMHFMAG233	PDRFT109.39	PDRFT109.39	N/A	N/A	N/A	p__Firmicutes_A	c__Clostridia	o__Christensenellales	f__CAG-74	g__	s__	96.94	2.69	20	2869526	17572
FMHFMAG234	PDRFT109.43	PDRFT109.43	GCF_900240235.1	d__Bacteria;p__Bacteroidota;c__Bacteroidia;o__Bacteroidales;f__Rikenellaceae;g__Alistipes_A;s__Alistipes_A sp900240235	99.38	p__Bacteroidota	c__Bacteroidia	o__Bacteroidales	f__Rikenellaceae	g__Alistipes_A	s__Alistipes_A sp900240235	100	0.72	0	2892302	213275
FMHFMAG235	PDRFT109.46	PDRFT109.46	N/A	N/A	N/A	p__Firmicutes_A	c__Clostridia	o__Oscillospirales	f__UBA644	g__UBA644	s__	92.2	0	0	2027548	50896
FMHFMAG236	PDRFT109.49	PDRFT109.49	GCA_003531055.1	d__Bacteria;p__Firmicutes_A;c__Clostridia;o__Oscillospirales;f__Acutalibacteraceae;g__UBA1417;s__UBA1417 sp003531055	97.63	p__Firmicutes_A	c__Clostridia	o__Oscillospirales	f__Acutalibacteraceae	g__UBA1417	s__UBA1417 sp003531055	98.66	0.89	50	2290433	59791
FMHFMAG237	PDRFT109.5	PDRFT109.5	GCA_003522945.1	d__Bacteria;p__Firmicutes_A;c__Clostridia;o__Oscillospirales;f__Oscillospiraceae;g__UBA738;s__UBA738 sp003522945	97.63	p__Firmicutes_A	c__Clostridia	o__Oscillospirales	f__Oscillospiraceae	g__UBA738	s__UBA738 sp003522945	89.93	0.67	0	2348827	132252
FMHFMAG238	PDRFT109.52	PDRFT109.52	GCA_001916855.1	d__Bacteria;p__Firmicutes_A;c__Clostridia;o__Oscillospirales;f__Oscillospiraceae;g__CAG-83;s__CAG-83 sp001916855	95.67	p__Firmicutes_A	c__Clostridia	o__Oscillospirales	f__Oscillospiraceae	g__CAG-83	s__CAG-83 sp001916855	86.24	0	0	1788743	59582
FMHFMAG239	PDRFT109.56		GCA_000437595.1	d__Bacteria;p__Firmicutes_A;c__Clostridia;o__Christensenellales;f__CAG-74;g__UBA11524;s__UBA11524 sp000437595	97.31	p__Firmicutes_A	c__Clostridia	o__Christensenellales	f__CAG-74	g__UBA11524	s__UBA11524 sp000437595	99.3	1.17	0	2987319	46802
FMHFMAG240	PDRFT109.6		GCF_900291955.1	d__Bacteria;p__Firmicutes_A;c__Clostridia;o__Oscillospirales;f__Acutalibacteraceae;g__GCA-900066995;s__GCA-900066995 sp900291955	98.49	p__Firmicutes_A	c__Clostridia	o__Oscillospirales	f__Acutalibacteraceae	g__GCA-900066995	s__GCA-900066995 sp900291955	93.4	0.34	0	1939008	25775
FMHFMAG241	PDRFT109.64	PDRFT109.64	GCA_003150215.1	d__Bacteria;p__Firmicutes_A;c__Clostridia;o__Oscillospirales;f__CAG-382;g__UCG-010;s__UCG-010 sp003150215	98.36	p__Firmicutes_A	c__Clostridia	o__Oscillospirales	f__CAG-382	g__UCG-010	s__UCG-010 sp003150215	94.61	0.67	0	2239474	47525
FMHFMAG242	PDRFT109.76		GCA_900066565.1	d__Bacteria;p__Firmicutes_A;c__Clostridia;o__Lachnospirales;f__Lachnospiraceae;g__Acetatifactor;s__Acetatifactor sp900066565	97.75	p__Firmicutes_A	c__Clostridia	o__Lachnospirales	f__Lachnospiraceae	g__Acetatifactor	s__Acetatifactor sp900066565	95.85	2.46	25	3342982	45047
FMHFMAG243	PDRFT109.78	PDRFT109.78	GCA_002299315.1	d__Bacteria;p__Firmicutes;c__Bacilli;o__Erysipelotrichales;f__Erysipelotrichaceae;g__Holdemanella;s__Holdemanella sp002299315	96.9	p__Firmicutes	c__Bacilli	o__Erysipelotrichales	f__Erysipelotrichaceae	g__Holdemanella	s__Holdemanella sp002299315	95.42	0.71	0	2190172	20529
FMHFMAG244	PDRFT109.82	PDRFT109.82	GCA_000431795.1	d__Bacteria;p__Firmicutes;c__Bacilli;o__RF39;f__CAG-302;g__CAG-302;s__CAG-302 sp000431795	98.68	p__Firmicutes	c__Bacilli	o__RF39	f__CAG-302	g__CAG-302	s__CAG-302 sp000431795	91.29	1.12	0	1264588	214586
FMHFMAG245	PDRFT109.84		GCF_000225345.1	d__Bacteria;p__Firmicutes_A;c__Clostridia;o__Lachnospirales;f__Lachnospiraceae;g__Roseburia;s__Roseburia hominis	98	p__Firmicutes_A	c__Clostridia	o__Lachnospirales	f__Lachnospiraceae	g__Roseburia	s__Roseburia hominis	92.36	1.43	60	2722861	28838
FMHFMAG246	PDRFT109.85	PDRFT109.85	GCA_900066115.1	d__Bacteria;p__Firmicutes_A;c__Clostridia;o__Lachnospirales;f__Lachnospiraceae;g__Coprococcus;s__Coprococcus sp900066115	98.43	p__Firmicutes_A	c__Clostridia	o__Lachnospirales	f__Lachnospiraceae	g__Coprococcus	s__Coprococcus sp900066115	96.64	0	0	2586844	212914
FMHFMAG247	PDRFT109.92		GCF_000296465.1	d__Bacteria;p__Bacteroidota;c__Bacteroidia;o__Bacteroidales;f__Barnesiellaceae;g__Barnesiella;s__Barnesiella intestinihominis	98.27	p__Bacteroidota	c__Bacteroidia	o__Bacteroidales	f__Barnesiellaceae	g__Barnesiella	s__Barnesiella intestinihominis	99.62	0	0	3003594	99993
FMHFMAG248	PDRFT109.93		GCA_003514385.1	d__Bacteria;p__Firmicutes_A;c__Clostridia;o__Oscillospirales;f__Acutalibacteraceae;g__CAG-177;s__CAG-177 sp003514385	96.25	p__Firmicutes_A	c__Clostridia	o__Oscillospirales	f__Acutalibacteraceae	g__CAG-177	s__CAG-177 sp003514385	93.29	0	0	2198728	185057
FMHFMAG249	PDRFT109.97	PDRFT109.97	GCA_000435055.1	d__Bacteria;p__Firmicutes_A;c__Clostridia;o__Christensenellales;f__CAG-138;g__PeH17;s__PeH17 sp000435055	98.14	p__Firmicutes_A	c__Clostridia	o__Christensenellales	f__CAG-138	g__PeH17	s__PeH17 sp000435055	92.6	1.34	0	1984843	75909
FMHFMAG250	PDRFT109.98	PDRFT109.98	N/A	N/A	N/A	p__Firmicutes_A	c__Clostridia	o__Oscillospirales	f__Acutalibacteraceae	g__	s__	95.41	0.67	0	2863110	24632
FMHFMAG251	PDRFT109.99	PDRFT109.99	N/A	N/A	N/A	p__Firmicutes_A	c__Clostridia	o__Oscillospirales	f__	g__	s__	88.93	1.34	0	1820453	68662
FMHFMAG252	PDRFT1S301.20	PDRFT1S301.20	GCF_001025135.1	d__Bacteria;p__Actinobacteriota;c__Actinobacteria;o__Actinomycetales;f__Bifidobacteriaceae;g__Bifidobacterium;s__Bifidobacterium bifidum	99.07	p__Actinobacteriota	c__Actinobacteria	o__Actinomycetales	f__Bifidobacteriaceae	g__Bifidobacterium	s__Bifidobacterium bifidum	88.49	3.92	26.32	2019931	12063
FMHFMAG253	PDRFT1S301.24		GCF_000478885.1	d__Bacteria;p__Actinobacteriota;c__Coriobacteriia;o__Coriobacteriales;f__Eggerthellaceae;g__Adlercreutzia;s__Adlercreutzia equolifaciens	96.74	p__Actinobacteriota	c__Coriobacteriia	o__Coriobacteriales	f__Eggerthellaceae	g__Adlercreutzia	s__Adlercreutzia equolifaciens	100	1.61	11.11	2603774	31414
FMHFMAG254	PDRFT1S301.25	PDRFT1S301.25	GCF_000236865.1	d__Bacteria;p__Actinobacteriota;c__Coriobacteriia;o__Coriobacteriales;f__Eggerthellaceae;g__Senegalimassilia;s__Senegalimassilia anaerobia	95.32	p__Actinobacteriota	c__Coriobacteriia	o__Coriobacteriales	f__Eggerthellaceae	g__Senegalimassilia	s__Senegalimassilia anaerobia	99.19	0	0	2256783	84502
FMHFMAG255	PDRFT1S301.29	PDRFT1S301.29	N/A	N/A	N/A	p__Firmicutes_A	c__Clostridia	o__Oscillospirales	f__Acutalibacteraceae	g__UBA737	s__	95.97	0	0	1533963	75443
FMHFMAG256	PDRFT1S301.52	PDRFT1S301.52	GCF_900106845.1	d__Bacteria;p__Firmicutes_A;c__Clostridia;o__Peptostreptococcales;f__Peptostreptococcaceae;g__Romboutsia;s__Romboutsia timonensis	98.45	p__Firmicutes_A	c__Clostridia	o__Peptostreptococcales	f__Peptostreptococcaceae	g__Romboutsia	s__Romboutsia timonensis	95.09	1.41	50	2688065	13651
FMHFMAG257	PDRFT1S301.58	PDRFT1S301.58	GCF_001543345.1	d__Bacteria;p__Firmicutes;c__Bacilli;o__Haloplasmatales;f__Turicibacteraceae;g__Turicibacter;s__Turicibacter sp001543345	98.43	p__Firmicutes	c__Bacilli	o__Haloplasmatales	f__Turicibacteraceae	g__Turicibacter	s__Turicibacter sp001543345	87.73	3.04	37.5	2419341	9735
FMHFMAG258	PDRFT1S301.6		GCF_001404675.1	d__Bacteria;p__Firmicutes_A;c__Clostridia;o__Lachnospirales;f__Lachnospiraceae;g__Coprococcus;s__Coprococcus eutactus_A	98.22	p__Firmicutes_A	c__Clostridia	o__Lachnospirales	f__Lachnospiraceae	g__Coprococcus	s__Coprococcus eutactus_A	99.33	0.34	0	2849548	208480
FMHFMAG259	PDRFT1S301.61		N/A	N/A	N/A	p__Firmicutes_A	c__Clostridia	o__Oscillospirales	f__Butyricicoccaceae	g__Agathobaculum	s__	83.23	0.89	0	1653366	7611
FMHFMAG260	PDRFT1S301.63		GCF_900167555.1	d__Bacteria;p__Firmicutes_A;c__Clostridia;o__Oscillospirales;f__Ruminococcaceae;g__Gemmiger;s__Gemmiger formicilis	97.97	p__Firmicutes_A	c__Clostridia	o__Oscillospirales	f__Ruminococcaceae	g__Gemmiger	s__Gemmiger formicilis	89.91	2.29	80	2050294	8047
FMHFMAG261	PDRFT1S301.65	PDRFT1S301.65	N/A	N/A	N/A	p__Firmicutes_A	c__Clostridia	o__Lachnospirales	f__Lachnospiraceae	g__Clostridium_M	s__	93.04	0	0	2887256	31654
FMHFMAG262	PDRFT1S301.74	PDRFT1S301.74	GCF_900112995.1	d__Bacteria;p__Firmicutes_A;c__Clostridia;o__Lachnospirales;f__Lachnospiraceae;g__Lachnospira;s__Lachnospira rogosae	99.14	p__Firmicutes_A	c__Clostridia	o__Lachnospirales	f__Lachnospiraceae	g__Lachnospira	s__Lachnospira rogosae	96.64	0.67	0	2507287	65385
FMHFMAG263	PDRFT1S301.79		GCA_000434635.1	d__Bacteria;p__Firmicutes_A;c__Clostridia;o__Oscillospirales;f__Oscillospiraceae;g__CAG-110;s__CAG-110 sp000434635	97.09	p__Firmicutes_A	c__Clostridia	o__Oscillospirales	f__Oscillospiraceae	g__CAG-110	s__CAG-110 sp000434635	95.08	2.24	40	2459981	19265
FMHFMAG264	PDRFT1S302.14	PDRFT1S302.14	GCF_000154445.1	d__Bacteria;p__Firmicutes_A;c__Clostridia;o__Peptostreptococcales;f__Peptostreptococcaceae;g__Intestinibacter;s__Intestinibacter bartlettii	99.34	p__Firmicutes_A	c__Clostridia	o__Peptostreptococcales	f__Peptostreptococcaceae	g__Intestinibacter	s__Intestinibacter bartlettii	97.18	0.88	0	2972064	185096
FMHFMAG265	PDRFT1S302.18		GCA_003096535.1	d__Bacteria;p__Firmicutes_A;c__Clostridia;o__Oscillospirales;f__Butyricicoccaceae;g__Agathobaculum;s__Agathobaculum butyriciproducens	97.33	p__Firmicutes_A	c__Clostridia	o__Oscillospirales	f__Butyricicoccaceae	g__Agathobaculum	s__Agathobaculum butyriciproducens	92.28	0.67	100	2193465	32713
FMHFMAG266	PDRFT1S302.39		GCA_900066165.1	d__Bacteria;p__Firmicutes_A;c__Clostridia;o__Lachnospirales;f__Lachnospiraceae;g__Blautia_A;s__Blautia_A sp900066165	98.11	p__Firmicutes_A	c__Clostridia	o__Lachnospirales	f__Lachnospiraceae	g__Blautia_A	s__Blautia_A sp900066165	86.42	4.35	27.27	2888244	9135
FMHFMAG267	PDRFT1S302.40		GCA_002299315.1	d__Bacteria;p__Firmicutes;c__Bacilli;o__Erysipelotrichales;f__Erysipelotrichaceae;g__Holdemanella;s__Holdemanella sp002299315	95.83	p__Firmicutes	c__Bacilli	o__Erysipelotrichales	f__Erysipelotrichaceae	g__Holdemanella	s__Holdemanella sp002299315	80.28	2.02	28.57	1695500	11280
FMHFMAG268	PDRFT1S302.56		GCF_000236865.1	d__Bacteria;p__Actinobacteriota;c__Coriobacteriia;o__Coriobacteriales;f__Eggerthellaceae;g__Senegalimassilia;s__Senegalimassilia anaerobia	95.71	p__Actinobacteriota	c__Coriobacteriia	o__Coriobacteriales	f__Eggerthellaceae	g__Senegalimassilia	s__Senegalimassilia anaerobia	99.19	0	0	2119602	53935
FMHFMAG269	PDRFT1S302.59	PDRFT1S302.59	GCF_001435955.1	d__Bacteria;p__Firmicutes;c__Bacilli;o__Lactobacillales;f__Lactobacillaceae;g__Lactobacillus_B;s__Lactobacillus_B salivarius	97.83	p__Firmicutes	c__Bacilli	o__Lactobacillales	f__Lactobacillaceae	g__Lactobacillus_B	s__Lactobacillus_B salivarius	90.42	3.05	71.43	1598062	12850
FMHFMAG270	PDRFT1S302.67	PDRFT1S302.67	GCA_000435835.1	d__Bacteria;p__Firmicutes_A;c__Clostridia;o__Clostridiales;f__Clostridiaceae;g__Clostridium;s__Clostridium sp000435835	99.16	p__Firmicutes_A	c__Clostridia	o__Clostridiales	f__Clostridiaceae	g__Clostridium	s__Clostridium sp000435835	80.62	0.81	0	2791134	109650
FMHFMAG271	PDRFT1S302.69	PDRFT1S302.69	N/A	N/A	N/A	p__Firmicutes	c__Bacilli	o__Lactobacillales	f__Streptococcaceae	g__Streptococcus	s__	86.48	2.93	21.74	1731509	37270
FMHFMAG272	PDRFT1S302.71	PDRFT1S302.71	GCA_002395695.1	d__Bacteria;p__Firmicutes_A;c__Clostridia;o__Oscillospirales;f__Butyricicoccaceae;g__Butyricicoccus_A;s__Butyricicoccus_A sp002395695	98.09	p__Firmicutes_A	c__Clostridia	o__Oscillospirales	f__Butyricicoccaceae	g__Butyricicoccus_A	s__Butyricicoccus_A sp002395695	85.53	0.78	50	1851947	13731
FMHFMAG273	PDRFT1S302.74	PDRFT1S302.74	GCF_003024715.1	d__Bacteria;p__Firmicutes_A;c__Clostridia;o__Lachnospirales;f__Lachnospiraceae;g__Clostridium_Q;s__Clostridium_Q sp003024715	98.37	p__Firmicutes_A	c__Clostridia	o__Lachnospirales	f__Lachnospiraceae	g__Clostridium_Q	s__Clostridium_Q sp003024715	99.37	0.63	0	2600833	98090
FMHFMAG274	PDRFT1S302.81		GCF_000478885.1	d__Bacteria;p__Actinobacteriota;c__Coriobacteriia;o__Coriobacteriales;f__Eggerthellaceae;g__Adlercreutzia;s__Adlercreutzia equolifaciens	96.9	p__Actinobacteriota	c__Coriobacteriia	o__Coriobacteriales	f__Eggerthellaceae	g__Adlercreutzia	s__Adlercreutzia equolifaciens	97.18	0.81	100	2447950	15229
FMHFMAG275	PDRFT1S302.84		GCF_002834235.1	d__Bacteria;p__Firmicutes_A;c__Clostridia;o__Oscillospirales;f__Acutalibacteraceae;g__Ruminococcus_E;s__Ruminococcus_E bromii_B	97.53	p__Firmicutes_A	c__Clostridia	o__Oscillospirales	f__Acutalibacteraceae	g__Ruminococcus_E	s__Ruminococcus_E bromii_B	98.66	1.01	0	2069004	132222
FMHFMAG276	PDRFT1S302.88	PDRFT1S302.88	N/A	N/A	N/A	p__Firmicutes_A	c__Clostridia	o__Oscillospirales	f__Acutalibacteraceae	g__	s__	89.49	0	0	1660490	205060
FMHFMAG277	PDRFT1S302.89	PDRFT1S302.89	GCF_001042595.1	d__Bacteria;p__Actinobacteriota;c__Actinobacteria;o__Actinomycetales;f__Bifidobacteriaceae;g__Bifidobacterium;s__Bifidobacterium dentium	98.53	p__Actinobacteriota	c__Actinobacteria	o__Actinomycetales	f__Bifidobacteriaceae	g__Bifidobacterium	s__Bifidobacterium dentium	88.91	1.23	20	2147180	18173
FMHFMAG278	PDRFT1S303.107	PDRFT1S303.107	N/A	N/A	N/A	p__Actinobacteriota	c__Actinobacteria	o__Actinomycetales	f__Micrococcaceae	g__Kocuria	s__	95.39	0	0	2985793	30274
FMHFMAG279	PDRFT1S303.14		GCA_000436935.1	d__Bacteria;p__Firmicutes_A;c__Clostridia;o__Lachnospirales;f__Lachnospiraceae;g__Blautia;s__Blautia sp000436935	98.29	p__Firmicutes_A	c__Clostridia	o__Lachnospirales	f__Lachnospiraceae	g__Blautia	s__Blautia sp000436935	96.67	1.51	0	2895368	39691
FMHFMAG280	PDRFT1S303.25		N/A	N/A	N/A	p__Actinobacteriota	c__Actinobacteria	o__Actinomycetales	f__Dermabacteraceae	g__Brachybacterium	s__	97.56	7.07	73.91	4403451	12632
FMHFMAG281	PDRFT1S303.42	PDRFT1S303.42	N/A	N/A	N/A	p__Bacteroidota	c__Bacteroidia	o__Flavobacteriales	f__Flavobacteriaceae	g__Gelidibacter	s__	97.51	2.76	7.69	4592911	20810
FMHFMAG282	PDRFT1S303.69	PDRFT1S303.69	N/A	N/A	N/A	p__Firmicutes_A	c__Clostridia	o__Lachnospirales	f__Lachnospiraceae	g__Clostridium_M	s__	92.08	1.27	0	2885362	19999
FMHFMAG283	PDRFT1S303.90	PDRFT1S303.90	GCA_000436615.1	d__Bacteria;p__Firmicutes_A;c__Clostridia;o__Lachnospirales;f__Lachnospiraceae;g__Blautia_A;s__Blautia_A sp000436615	98.92	p__Firmicutes_A	c__Clostridia	o__Lachnospirales	f__Lachnospiraceae	g__Blautia_A	s__Blautia_A sp000436615	93.2	0.32	100	2822604	43470
FMHFMAG284	PDRFT1S405.17		GCF_000332875.2	d__Bacteria;p__Firmicutes_A;c__Clostridia;o__Lachnospirales;f__Lachnospiraceae;g__Anaerostipes;s__Anaerostipes hadrus	98.15	p__Firmicutes_A	c__Clostridia	o__Lachnospirales	f__Lachnospiraceae	g__Anaerostipes	s__Anaerostipes hadrus	91.05	4.03	18.18	2442831	31974
FMHFMAG285	PDRFT1S405.20	PDRFT1S405.20	GCA_003269275.1	d__Bacteria;p__Firmicutes_C;c__Negativicutes;o__Acidaminococcales;f__Acidaminococcaceae;g__Phascolarctobacterium;s__Phascolarctobacterium faecium	98.92	p__Firmicutes_C	c__Negativicutes	o__Acidaminococcales	f__Acidaminococcaceae	g__Phascolarctobacterium	s__Phascolarctobacterium faecium	99.98	1.5	0	2342843	111241
FMHFMAG286	PDRFT1S405.24		GCF_000154205.1	d__Bacteria;p__Bacteroidota;c__Bacteroidia;o__Bacteroidales;f__Bacteroidaceae;g__Bacteroides;s__Bacteroides uniformis	99.12	p__Bacteroidota	c__Bacteroidia	o__Bacteroidales	f__Bacteroidaceae	g__Bacteroides	s__Bacteroides uniformis	80.34	0.86	100	3970483	131609
FMHFMAG287	PDRFT1S405.28	PDRFT1S405.28	GCA_000431375.1	d__Bacteria;p__Firmicutes_A;c__Clostridia;o__Lachnospirales;f__Lachnospiraceae;g__Clostridium_M;s__Clostridium_M sp000431375	99.17	p__Firmicutes_A	c__Clostridia	o__Lachnospirales	f__Lachnospiraceae	g__Clostridium_M	s__Clostridium_M sp000431375	94.84	1.27	50	3162774	31860
FMHFMAG288	PDRFT1S405.30	PDRFT1S405.30	GCA_000433715.1	d__Bacteria;p__Bacteroidota;c__Bacteroidia;o__Bacteroidales;f__Bacteroidaceae;g__Bacteroides_A;s__Bacteroides_A plebeius_A	96.18	p__Bacteroidota	c__Bacteroidia	o__Bacteroidales	f__Bacteroidaceae	g__Bacteroides_A	s__Bacteroides_A plebeius_A	94.15	0.09	100	3375811	82931
FMHFMAG289	PDRFT1S405.31	PDRFT1S405.31	GCF_000154105.1	d__Bacteria;p__Bacteroidota;c__Bacteroidia;o__Bacteroidales;f__Tannerellaceae;g__Parabacteroides;s__Parabacteroides merdae	98.94	p__Bacteroidota	c__Bacteroidia	o__Bacteroidales	f__Tannerellaceae	g__Parabacteroides	s__Parabacteroides merdae	98.65	0.02	100	3929094	78229
FMHFMAG290	PDRFT1S405.35		GCF_001487165.1	d__Bacteria;p__Firmicutes_A;c__Clostridia;o__Lachnospirales;f__Lachnospiraceae;g__Blautia_A;s__Blautia_A massiliensis	98.2	p__Firmicutes_A	c__Clostridia	o__Lachnospirales	f__Lachnospiraceae	g__Blautia_A	s__Blautia_A massiliensis	82.47	2.27	50	2114228	7339
FMHFMAG291	PDRFT1S405.4	PDRFT1S405.4	GCA_000436835.1	d__Bacteria;p__Firmicutes_A;c__Clostridia;o__Oscillospirales;f__Acutalibacteraceae;g__Eubacterium_R;s__Eubacterium_R sp000436835	97.96	p__Firmicutes_A	c__Clostridia	o__Oscillospirales	f__Acutalibacteraceae	g__Eubacterium_R	s__Eubacterium_R sp000436835	98.66	0	0	1916107	203757
FMHFMAG292	PDRFT1S405.40	PDRFT1S405.40	GCA_001916835.1	d__Bacteria;p__Firmicutes_A;c__Clostridia;o__Oscillospirales;f__Oscillospiraceae;g__Oscillibacter;s__Oscillibacter sp001916835	97.22	p__Firmicutes_A	c__Clostridia	o__Oscillospirales	f__Oscillospiraceae	g__Oscillibacter	s__Oscillibacter sp001916835	91.28	1.14	25	2048474	14868
FMHFMAG293	PDRFT1S405.41	PDRFT1S405.41	GCA_000210555.1	d__Bacteria;p__Firmicutes_A;c__Clostridia;o__Lachnospirales;f__Lachnospiraceae;g__Coprococcus_A;s__Coprococcus_A catus	98.67	p__Firmicutes_A	c__Clostridia	o__Lachnospirales	f__Lachnospiraceae	g__Coprococcus_A	s__Coprococcus_A catus	92.06	0	0	2609600	16506
FMHFMAG294	PDRFT1S405.44		GCF_003024715.1	d__Bacteria;p__Firmicutes_A;c__Clostridia;o__Lachnospirales;f__Lachnospiraceae;g__Clostridium_Q;s__Clostridium_Q sp003024715	98.97	p__Firmicutes_A	c__Clostridia	o__Lachnospirales	f__Lachnospiraceae	g__Clostridium_Q	s__Clostridium_Q sp003024715	88.71	0.95	100	2072475	10726
FMHFMAG295	PDRFT1S405.45	PDRFT1S405.45	GCF_000012825.1	d__Bacteria;p__Bacteroidota;c__Bacteroidia;o__Bacteroidales;f__Bacteroidaceae;g__Bacteroides_B;s__Bacteroides_B vulgatus	98.81	p__Bacteroidota	c__Bacteroidia	o__Bacteroidales	f__Bacteroidaceae	g__Bacteroides_B	s__Bacteroides_B vulgatus	95.51	0	0	4113781	43376
FMHFMAG296	PDRFT1S405.57		N/A	N/A	N/A	p__Firmicutes_A	c__Clostridia	o__Oscillospirales	f__Ruminococcaceae	g__Faecalibacterium	s__	81.59	3.57	100	2101804	28081
FMHFMAG297	PDRFT1S405.59	PDRFT1S405.59	GCF_000174195.1	d__Bacteria;p__Firmicutes_A;c__Clostridia;o__Lachnospirales;f__Lachnospiraceae;g__Roseburia;s__Roseburia inulinivorans	97.15	p__Firmicutes_A	c__Clostridia	o__Lachnospirales	f__Lachnospiraceae	g__Roseburia	s__Roseburia inulinivorans	96.26	2.66	14.29	3880412	30178
FMHFMAG298	PDRFT1S405.62	PDRFT1S405.62	GCF_000153885.1	d__Bacteria;p__Firmicutes_A;c__Clostridia;o__Lachnospirales;f__Lachnospiraceae;g__Eubacterium_G;s__Eubacterium_G ventriosum	98.09	p__Firmicutes_A	c__Clostridia	o__Lachnospirales	f__Lachnospiraceae	g__Eubacterium_G	s__Eubacterium_G ventriosum	98.99	1.34	0	2495324	65840
FMHFMAG299	PDRFT1S405.64		GCF_000765235.1	d__Bacteria;p__Firmicutes_A;c__Clostridia;o__Oscillospirales;f__Oscillospiraceae;g__ER4;s__ER4 sp000765235	97.19	p__Firmicutes_A	c__Clostridia	o__Oscillospirales	f__Oscillospiraceae	g__ER4	s__ER4 sp000765235	93.79	0.67	0	1773604	14631
FMHFMAG300	PDRFT1S406.101		GCA_000436335.1	d__Bacteria;p__Firmicutes_A;c__Clostridia;o__Oscillospirales;f__Acutalibacteraceae;g__CAG-217;s__CAG-217 sp000436335	97.27	p__Firmicutes_A	c__Clostridia	o__Oscillospirales	f__Acutalibacteraceae	g__CAG-217	s__CAG-217 sp000436335	93.62	0	0	1773339	166951
FMHFMAG301	PDRFT1S406.113	PDRFT1S406.113	N/A	N/A	N/A	p__Firmicutes_A	c__Clostridia	o__Oscillospirales	f__CAG-272	g__	s__	95.75	0	0	1948332	31379
FMHFMAG302	PDRFT1S406.114		GCA_003476825.1	d__Bacteria;p__Firmicutes_A;c__Clostridia;o__Oscillospirales;f__Ruminococcaceae;g__Gemmiger;s__Gemmiger sp003476825	98.38	p__Firmicutes_A	c__Clostridia	o__Oscillospirales	f__Ruminococcaceae	g__Gemmiger	s__Gemmiger sp003476825	96.26	2.72	0	2431446	16589
FMHFMAG303	PDRFT1S406.116		GCA_900066775.1	d__Bacteria;p__Firmicutes_A;c__Clostridia;o__Lachnospirales;f__Lachnospiraceae;g__Eisenbergiella;s__Eisenbergiella sp900066775	97.58	p__Firmicutes_A	c__Clostridia	o__Lachnospirales	f__Lachnospiraceae	g__Eisenbergiella	s__Eisenbergiella sp900066775	88.38	4.6	9.09	2485696	12879
FMHFMAG304	PDRFT1S406.14		GCF_000020225.1	d__Bacteria;p__Verrucomicrobiota;c__Verrucomicrobiae;o__Verrucomicrobiales;f__Akkermansiaceae;g__Akkermansia;s__Akkermansia muciniphila	98.76	p__Verrucomicrobiota	c__Verrucomicrobiae	o__Verrucomicrobiales	f__Akkermansiaceae	g__Akkermansia	s__Akkermansia muciniphila	93.88	1.36	0	2549057	55543
FMHFMAG305	PDRFT1S406.18	PDRFT1S406.18	GCA_003150355.1	d__Bacteria;p__Firmicutes_A;c__Clostridia;o__Oscillospirales;f__Oscillospiraceae;g__UBA1777;s__UBA1777 sp003150355	97.52	p__Firmicutes_A	c__Clostridia	o__Oscillospirales	f__Oscillospiraceae	g__UBA1777	s__UBA1777 sp003150355	85.94	2.35	0	2236790	22001
FMHFMAG306	PDRFT1S406.19		GCA_000434635.1	d__Bacteria;p__Firmicutes_A;c__Clostridia;o__Oscillospirales;f__Oscillospiraceae;g__CAG-110;s__CAG-110 sp000434635	97.2	p__Firmicutes_A	c__Clostridia	o__Oscillospirales	f__Oscillospiraceae	g__CAG-110	s__CAG-110 sp000434635	92.06	0	0	2355859	53400
FMHFMAG307	PDRFT1S406.31	PDRFT1S406.31	GCA_000433315.1	d__Bacteria;p__Firmicutes;c__Bacilli;o__RFN20;f__CAG-288;g__CAG-345;s__CAG-345 sp000433315	99.47	p__Firmicutes	c__Bacilli	o__RFN20	f__CAG-288	g__CAG-345	s__CAG-345 sp000433315	96.63	0	0	1585107	64805
FMHFMAG308	PDRFT1S406.33	PDRFT1S406.33	GCA_002950215.1	d__Bacteria;p__Proteobacteria;c__Gammaproteobacteria;o__Enterobacterales;f__Enterobacteriaceae;g__Escherichia;s__Escherichia flexneri	97.67	p__Proteobacteria	c__Gammaproteobacteria	o__Enterobacterales	f__Enterobacteriaceae	g__Escherichia	s__Escherichia flexneri	92.57	0.8	16.67	3837643	11806
FMHFMAG309	PDRFT1S406.34	PDRFT1S406.34	GCF_000296465.1	d__Bacteria;p__Bacteroidota;c__Bacteroidia;o__Bacteroidales;f__Barnesiellaceae;g__Barnesiella;s__Barnesiella intestinihominis	97.98	p__Bacteroidota	c__Bacteroidia	o__Bacteroidales	f__Barnesiellaceae	g__Barnesiella	s__Barnesiella intestinihominis	99.62	0	0	2764597	140382
FMHFMAG310	PDRFT1S406.37	PDRFT1S406.37	GCF_000225345.1	d__Bacteria;p__Firmicutes_A;c__Clostridia;o__Lachnospirales;f__Lachnospiraceae;g__Roseburia;s__Roseburia hominis	98.13	p__Firmicutes_A	c__Clostridia	o__Lachnospirales	f__Lachnospiraceae	g__Roseburia	s__Roseburia hominis	97.09	0.24	0	2955917	100266
FMHFMAG311	PDRFT1S406.39		GCF_000174195.1	d__Bacteria;p__Firmicutes_A;c__Clostridia;o__Lachnospirales;f__Lachnospiraceae;g__Roseburia;s__Roseburia inulinivorans	97.43	p__Firmicutes_A	c__Clostridia	o__Lachnospirales	f__Lachnospiraceae	g__Roseburia	s__Roseburia inulinivorans	98.9	9.17	37.1	4294486	39268
FMHFMAG312	PDRFT1S406.44		GCA_000210075.1	d__Bacteria;p__Bacteroidota;c__Bacteroidia;o__Bacteroidales;f__Bacteroidaceae;g__Bacteroides;s__Bacteroides xylanisolvens	97.22	p__Bacteroidota	c__Bacteroidia	o__Bacteroidales	f__Bacteroidaceae	g__Bacteroides	s__Bacteroides xylanisolvens	91.33	4.41	21.21	5981499	33780
FMHFMAG313	PDRFT1S406.46	PDRFT1S406.46	GCF_000020605.1	d__Bacteria;p__Firmicutes_A;c__Clostridia;o__Lachnospirales;f__Lachnospiraceae;g__Agathobacter;s__Agathobacter rectale	96.95	p__Firmicutes_A	c__Clostridia	o__Lachnospirales	f__Lachnospiraceae	g__Agathobacter	s__Agathobacter rectale	97.98	0	0	2286785	57267
FMHFMAG314	PDRFT1S406.60		N/A	N/A	N/A	p__Firmicutes_A	c__Clostridia	o__Oscillospirales	f__Oscillospiraceae	g__CAG-110	s__	83	0	0	1882472	53066
FMHFMAG315	PDRFT1S406.71		GCA_000432435.1	d__Bacteria;p__Firmicutes_A;c__Clostridia;o__Oscillospirales;f__Acutalibacteraceae;g__CAG-180;s__CAG-180 sp000432435	98.14	p__Firmicutes_A	c__Clostridia	o__Oscillospirales	f__Acutalibacteraceae	g__CAG-180	s__CAG-180 sp000432435	82.82	2.01	15.38	1535424	6094
FMHFMAG316	PDRFT1S406.72		GCF_000332875.2	d__Bacteria;p__Firmicutes_A;c__Clostridia;o__Lachnospirales;f__Lachnospiraceae;g__Anaerostipes;s__Anaerostipes hadrus	98.53	p__Firmicutes_A	c__Clostridia	o__Lachnospirales	f__Lachnospiraceae	g__Anaerostipes	s__Anaerostipes hadrus	93.43	0.67	0	2292919	20141
FMHFMAG317	PDRFT1S406.74	PDRFT1S406.74	N/A	N/A	N/A	p__Firmicutes_A	c__Clostridia	o__Oscillospirales	f__Oscillospiraceae	g__CAG-170	s__	88.55	5.54	16.67	2594159	8677
FMHFMAG318	PDRFT1S406.76	PDRFT1S406.76	GCA_900066105.1	d__Bacteria;p__Firmicutes_A;c__Clostridia;o__Lachnospirales;f__Lachnospiraceae;g__CAG-603;s__CAG-603 sp900066105	98.25	p__Firmicutes_A	c__Clostridia	o__Lachnospirales	f__Lachnospiraceae	g__CAG-603	s__CAG-603 sp900066105	97.99	0	0	2511981	97797
FMHFMAG319	PDRFT1S406.89	PDRFT1S406.89	GCA_003534295.1	d__Bacteria;p__Firmicutes_A;c__Clostridia;o__TANB77;f__CAG-508;g__CAG-273;s__CAG-273 sp003534295	98.55	p__Firmicutes_A	c__Clostridia	o__TANB77	f__CAG-508	g__CAG-273	s__CAG-273 sp003534295	80.16	1.4	0	1320382	88065
FMHFMAG320	PDRFT1S406.91		GCA_000433715.1	d__Bacteria;p__Bacteroidota;c__Bacteroidia;o__Bacteroidales;f__Bacteroidaceae;g__Bacteroides_A;s__Bacteroides_A plebeius_A	96.26	p__Bacteroidota	c__Bacteroidia	o__Bacteroidales	f__Bacteroidaceae	g__Bacteroides_A	s__Bacteroides_A plebeius_A	83.96	0.09	100	2910110	30042
FMHFMAG321	PDRFT1S406.94	PDRFT1S406.94	N/A	N/A	N/A	p__Firmicutes_A	c__Clostridia	o__Oscillospirales	f__Oscillospiraceae	g__CAG-83	s__	86.8	2.35	25	1767670	10798
FMHFMAG322	PDRFT1S406.95		N/A	N/A	N/A	p__Firmicutes_A	c__Clostridia	o__Oscillospirales	f__Ruminococcaceae	g__Angelakisella	s__	87.36	0	0	1985284	64732
FMHFMAG323	PDRFT1S407.10	PDRFT1S407.10	N/A	N/A	N/A	p__Bacteroidota	c__Bacteroidia	o__Flavobacteriales	f__Flavobacteriaceae	g__Flavobacterium	s__	98.57	0	0	2634064	148999
FMHFMAG324	PDRFT1S407.17	PDRFT1S407.17	GCF_002234575.2	d__Bacteria;p__Firmicutes_A;c__Clostridia;o__Lachnospirales;f__Lachnospiraceae;g__Clostridium_M;s__Clostridium_M bolteae	97.86	p__Firmicutes_A	c__Clostridia	o__Lachnospirales	f__Lachnospiraceae	g__Clostridium_M	s__Clostridium_M bolteae	87.23	2.45	83.33	5007292	8704
FMHFMAG325	PDRFT1S407.34	PDRFT1S407.34	GCF_000154065.1	d__Bacteria;p__Firmicutes_A;c__Clostridia;o__Lachnospirales;f__Lachnospiraceae;g__Dorea;s__Dorea longicatena	98.78	p__Firmicutes_A	c__Clostridia	o__Lachnospirales	f__Lachnospiraceae	g__Dorea	s__Dorea longicatena	90.64	0.58	0	2285758	78926
FMHFMAG326	PDRFT1S407.40	PDRFT1S407.40	GCA_000433815.1	d__Bacteria;p__Firmicutes_A;c__Clostridia;o__Lachnospirales;f__Lachnospiraceae;g__Blautia_A;s__Blautia_A sp000433815	97.24	p__Firmicutes_A	c__Clostridia	o__Lachnospirales	f__Lachnospiraceae	g__Blautia_A	s__Blautia_A sp000433815	96.62	0.04	50	2789295	75765
FMHFMAG327	PDRFT1S407.48	PDRFT1S407.48	N/A	N/A	N/A	p__Actinobacteriota	c__Actinobacteria	o__Actinomycetales	f__Dermabacteraceae	g__Brachybacterium	s__	91.42	5.26	71.43	3715937	6681
FMHFMAG328	PDRFT1S407.51		GCA_003096535.1	d__Bacteria;p__Firmicutes_A;c__Clostridia;o__Oscillospirales;f__Butyricicoccaceae;g__Agathobaculum;s__Agathobaculum butyriciproducens	96.19	p__Firmicutes_A	c__Clostridia	o__Oscillospirales	f__Butyricicoccaceae	g__Agathobaculum	s__Agathobaculum butyriciproducens	96.64	1.68	66.67	2321645	22247
FMHFMAG329	PDRFT1S407.56		GCF_002834235.1	d__Bacteria;p__Firmicutes_A;c__Clostridia;o__Oscillospirales;f__Acutalibacteraceae;g__Ruminococcus_E;s__Ruminococcus_E bromii_B	97.71	p__Firmicutes_A	c__Clostridia	o__Oscillospirales	f__Acutalibacteraceae	g__Ruminococcus_E	s__Ruminococcus_E bromii_B	85.91	0.34	0	1507742	119607
FMHFMAG330	PDRFT1S407.58		GCA_000436335.1	d__Bacteria;p__Firmicutes_A;c__Clostridia;o__Oscillospirales;f__Acutalibacteraceae;g__CAG-217;s__CAG-217 sp000436335	97.13	p__Firmicutes_A	c__Clostridia	o__Oscillospirales	f__Acutalibacteraceae	g__CAG-217	s__CAG-217 sp000436335	95.64	0	0	1822408	318652
FMHFMAG331	PDRFT1S407.6		GCA_000437735.1	d__Bacteria;p__Firmicutes_A;c__Clostridia;o__Lachnospirales;f__Lachnospiraceae;g__Lachnospira;s__Lachnospira sp000437735	98.83	p__Firmicutes_A	c__Clostridia	o__Lachnospirales	f__Lachnospiraceae	g__Lachnospira	s__Lachnospira sp000437735	82.74	0	0	2367515	12353
FMHFMAG332	PDRFT1S407.64		GCF_000156535.1	d__Bacteria;p__Firmicutes_A;c__Clostridia;o__Lachnospirales;f__Lachnospiraceae;g__Roseburia;s__Roseburia intestinalis	98.7	p__Firmicutes_A	c__Clostridia	o__Lachnospirales	f__Lachnospiraceae	g__Roseburia	s__Roseburia intestinalis	90.82	0.24	0	2847426	66776
FMHFMAG333	PDRFT1S408.11		GCA_000437595.1	d__Bacteria;p__Firmicutes_A;c__Clostridia;o__Christensenellales;f__CAG-74;g__UBA11524;s__UBA11524 sp000437595	97.38	p__Firmicutes_A	c__Clostridia	o__Christensenellales	f__CAG-74	g__UBA11524	s__UBA11524 sp000437595	99.3	1.17	0	3045610	51942
FMHFMAG334	PDRFT1S408.15	PDRFT1S408.15	GCF_001404675.1	d__Bacteria;p__Firmicutes_A;c__Clostridia;o__Lachnospirales;f__Lachnospiraceae;g__Coprococcus;s__Coprococcus eutactus_A	98.48	p__Firmicutes_A	c__Clostridia	o__Lachnospirales	f__Lachnospiraceae	g__Coprococcus	s__Coprococcus eutactus_A	98.66	0	0	2771136	125210
FMHFMAG335	PDRFT1S408.17		N/A	N/A	N/A	p__Firmicutes_A	c__Clostridia	o__Oscillospirales	f__Ruminococcaceae	g__Gemmiger	s__	95.15	1.36	66.67	2242567	21103
FMHFMAG336	PDRFT1S408.18	PDRFT1S408.18	GCA_000980705.1	d__Bacteria;p__Firmicutes_A;c__Clostridia;o__Oscillospirales;f__Ruminococcaceae;g__Ruminococcus_C;s__Ruminococcus_C sp000980705	98.78	p__Firmicutes_A	c__Clostridia	o__Oscillospirales	f__Ruminococcaceae	g__Ruminococcus_C	s__Ruminococcus_C sp000980705	91.28	0.17	0	2197180	25608
FMHFMAG337	PDRFT1S408.2		GCF_002549755.1	d__Bacteria;p__Firmicutes_A;c__Clostridia;o__Oscillospirales;f__Ruminococcaceae;g__Faecalibacterium;s__Faecalibacterium prausnitzii_D	97.53	p__Firmicutes_A	c__Clostridia	o__Oscillospirales	f__Ruminococcaceae	g__Faecalibacterium	s__Faecalibacterium prausnitzii_D	98.13	1.53	100	2218857	60684
FMHFMAG338	PDRFT1S408.23	PDRFT1S408.23	GCA_000210015.1	d__Bacteria;p__Firmicutes_A;c__Clostridia;o__Lachnospirales;f__Lachnospiraceae;g__Blautia_A;s__Blautia_A obeum_B	98.86	p__Firmicutes_A	c__Clostridia	o__Lachnospirales	f__Lachnospiraceae	g__Blautia_A	s__Blautia_A obeum_B	93.18	2.95	44.44	2813033	62705
FMHFMAG339	PDRFT1S408.26		GCF_000332875.2	d__Bacteria;p__Firmicutes_A;c__Clostridia;o__Lachnospirales;f__Lachnospiraceae;g__Anaerostipes;s__Anaerostipes hadrus	98.46	p__Firmicutes_A	c__Clostridia	o__Lachnospirales	f__Lachnospiraceae	g__Anaerostipes	s__Anaerostipes hadrus	97.99	3.15	57.14	2354753	11056
FMHFMAG340	PDRFT1S408.34	PDRFT1S408.34	GCF_002550035.1	d__Bacteria;p__Firmicutes_A;c__Clostridia;o__Oscillospirales;f__Ruminococcaceae;g__Faecalibacterium;s__Faecalibacterium prausnitzii_E	97.69	p__Firmicutes_A	c__Clostridia	o__Oscillospirales	f__Ruminococcaceae	g__Faecalibacterium	s__Faecalibacterium prausnitzii_E	87.88	2.89	80	1900370	30846
FMHFMAG341	PDRFT1S408.44	PDRFT1S408.44	GCF_002088015.1	d__Bacteria;p__Firmicutes;c__Bacilli;o__Lactobacillales;f__Lactobacillaceae;g__Lactobacillus;s__Lactobacillus crispatus	96.38	p__Firmicutes	c__Bacilli	o__Lactobacillales	f__Lactobacillaceae	g__Lactobacillus	s__Lactobacillus crispatus	99.03	0.09	0	2302079	81450
FMHFMAG342	PDRFT1S408.45		GCF_000154065.1	d__Bacteria;p__Firmicutes_A;c__Clostridia;o__Lachnospirales;f__Lachnospiraceae;g__Dorea;s__Dorea longicatena	98.72	p__Firmicutes_A	c__Clostridia	o__Lachnospirales	f__Lachnospiraceae	g__Dorea	s__Dorea longicatena	97.08	1.97	50	2354460	21372
FMHFMAG343	PDRFT1S408.5		GCA_000210555.1	d__Bacteria;p__Firmicutes_A;c__Clostridia;o__Lachnospirales;f__Lachnospiraceae;g__Coprococcus_A;s__Coprococcus_A catus	98.29	p__Firmicutes_A	c__Clostridia	o__Lachnospirales	f__Lachnospiraceae	g__Coprococcus_A	s__Coprococcus_A catus	84.68	1.34	0	2154444	9567
FMHFMAG344	PDRFT1S408.51	PDRFT1S408.51	GCA_000435295.1	d__Bacteria;p__Firmicutes_A;c__Clostridia;o__Oscillospirales;f__Oscillospiraceae;g__Ruminiclostridium_C;s__Ruminiclostridium_C sp000435295	98.89	p__Firmicutes_A	c__Clostridia	o__Oscillospirales	f__Oscillospiraceae	g__Ruminiclostridium_C	s__Ruminiclostridium_C sp000435295	82.55	0	0	1659560	39047
FMHFMAG345	PDRFT1S408.60	PDRFT1S408.60	GCA_003096535.1	d__Bacteria;p__Firmicutes_A;c__Clostridia;o__Oscillospirales;f__Butyricicoccaceae;g__Agathobaculum;s__Agathobaculum butyriciproducens	96.98	p__Firmicutes_A	c__Clostridia	o__Oscillospirales	f__Butyricicoccaceae	g__Agathobaculum	s__Agathobaculum butyriciproducens	95.97	0.67	0	2235546	31588
FMHFMAG346	PDRFT1S408.72		GCA_000436335.1	d__Bacteria;p__Firmicutes_A;c__Clostridia;o__Oscillospirales;f__Acutalibacteraceae;g__CAG-217;s__CAG-217 sp000436335	97.2	p__Firmicutes_A	c__Clostridia	o__Oscillospirales	f__Acutalibacteraceae	g__CAG-217	s__CAG-217 sp000436335	87.25	0	0	1713862	176033
FMHFMAG347	PDRFT1S408.79	PDRFT1S408.79	N/A	N/A	N/A	p__Actinobacteriota	c__Coriobacteriia	o__Coriobacteriales	f__	g__	s__	88.39	1.34	0	3655991	16168
FMHFMAG348	PDRFT207.10	PDRFT207.10	GCF_000239295.1	d__Bacteria;p__Firmicutes_A;c__Clostridia;o__Oscillospirales;f__Oscillospiraceae;g__Flavonifractor;s__Flavonifractor plautii	98.47	p__Firmicutes_A	c__Clostridia	o__Oscillospirales	f__Oscillospiraceae	g__Flavonifractor	s__Flavonifractor plautii	92.54	1.64	83.33	2750267	11890
FMHFMAG349	PDRFT207.111		GCF_900209925.1	d__Bacteria;p__Firmicutes_A;c__Clostridia;o__Lachnospirales;f__Lachnospiraceae;g__Eubacterium_E;s__Eubacterium_E hallii_A	97.15	p__Firmicutes_A	c__Clostridia	o__Lachnospirales	f__Lachnospiraceae	g__Eubacterium_E	s__Eubacterium_E hallii_A	82.44	2.53	0	2496035	23542
FMHFMAG350	PDRFT207.3	PDRFT207.3	GCF_003122485.1	d__Bacteria;p__Firmicutes_A;c__Clostridia;o__Lachnospirales;f__Lachnospiraceae;g__Eubacterium_I;s__Eubacterium_I ramulus_A	98.9	p__Firmicutes_A	c__Clostridia	o__Lachnospirales	f__Lachnospiraceae	g__Eubacterium_I	s__Eubacterium_I ramulus_A	94.34	1.44	0	2886132	29180
FMHFMAG351	PDRFT207.36	PDRFT207.36	N/A	N/A	N/A	p__Firmicutes_A	c__Clostridia	o__Lachnospirales	f__Lachnospiraceae	g__Tyzzerella	s__	94.56	1.9	25	2529072	58058
FMHFMAG352	PDRFT207.38	PDRFT207.38	GCA_003293635.1	d__Bacteria;p__Firmicutes_A;c__Clostridia;o__Oscillospirales;f__Ruminococcaceae;g__Faecalibacterium;s__Faecalibacterium prausnitzii_G	96.89	p__Firmicutes_A	c__Clostridia	o__Oscillospirales	f__Ruminococcaceae	g__Faecalibacterium	s__Faecalibacterium prausnitzii_G	97.32	0.51	50	2096626	63157
FMHFMAG353	PDRFT207.59	PDRFT207.59	GCF_001311035.1	d__Bacteria;p__Firmicutes_A;c__Clostridia;o__Lachnospirales;f__Lachnospiraceae;g__Faecalicatena;s__Faecalicatena glycyrrhizinilyticum	98.31	p__Firmicutes_A	c__Clostridia	o__Lachnospirales	f__Lachnospiraceae	g__Faecalicatena	s__Faecalicatena glycyrrhizinilyticum	98.83	0	0	2828708	118505
FMHFMAG354	PDRFT207.60	PDRFT207.60	N/A	N/A	N/A	p__Firmicutes_A	c__Clostridia	o__Lachnospirales	f__Lachnospiraceae	g__Blautia	s__	92.68	0.16	0	2582650	31407
FMHFMAG355	PDRFT207.65		GCF_003024715.1	d__Bacteria;p__Firmicutes_A;c__Clostridia;o__Lachnospirales;f__Lachnospiraceae;g__Clostridium_Q;s__Clostridium_Q sp003024715	98.48	p__Firmicutes_A	c__Clostridia	o__Lachnospirales	f__Lachnospiraceae	g__Clostridium_Q	s__Clostridium_Q sp003024715	82.99	0	0	2256027	20529
FMHFMAG356	PDRFT207.78	PDRFT207.78	GCA_900066165.1	d__Bacteria;p__Firmicutes_A;c__Clostridia;o__Lachnospirales;f__Lachnospiraceae;g__Blautia_A;s__Blautia_A sp900066165	97.88	p__Firmicutes_A	c__Clostridia	o__Lachnospirales	f__Lachnospiraceae	g__Blautia_A	s__Blautia_A sp900066165	91.77	2.13	13.33	3461694	25482
FMHFMAG357	PDRFT207.82	PDRFT207.82	GCF_000154525.1	d__Bacteria;p__Bacteroidota;c__Bacteroidia;o__Bacteroidales;f__Bacteroidaceae;g__Bacteroides;s__Bacteroides stercoris	98.24	p__Bacteroidota	c__Bacteroidia	o__Bacteroidales	f__Bacteroidaceae	g__Bacteroides	s__Bacteroides stercoris	98.39	0.93	0	3462922	120454
FMHFMAG358	PDRFT207.84	PDRFT207.84	GCF_000153925.1	d__Bacteria;p__Firmicutes_A;c__Clostridia;o__Lachnospirales;f__Lachnospiraceae;g__Faecalicatena;s__Faecalicatena torques	99.6	p__Firmicutes_A	c__Clostridia	o__Lachnospirales	f__Lachnospiraceae	g__Faecalicatena	s__Faecalicatena torques	94.74	0	0	2264893	105830
FMHFMAG359	PDRFT207.88	PDRFT207.88	GCF_000024265.1	d__Bacteria;p__Actinobacteriota;c__Coriobacteriia;o__Coriobacteriales;f__Eggerthellaceae;g__Eggerthella;s__Eggerthella lenta	98.42	p__Actinobacteriota	c__Coriobacteriia	o__Coriobacteriales	f__Eggerthellaceae	g__Eggerthella	s__Eggerthella lenta	96.77	0	0	3046744	19751
FMHFMAG360	PDRFT207.96	PDRFT207.96	GCF_002549755.1	d__Bacteria;p__Firmicutes_A;c__Clostridia;o__Oscillospirales;f__Ruminococcaceae;g__Faecalibacterium;s__Faecalibacterium prausnitzii_D	97.28	p__Firmicutes_A	c__Clostridia	o__Oscillospirales	f__Ruminococcaceae	g__Faecalibacterium	s__Faecalibacterium prausnitzii_D	96.41	0.85	100	2288085	84256
FMHFMAG361	PDRFT2S301.13		GCF_000024265.1	d__Bacteria;p__Actinobacteriota;c__Coriobacteriia;o__Coriobacteriales;f__Eggerthellaceae;g__Eggerthella;s__Eggerthella lenta	99.24	p__Actinobacteriota	c__Coriobacteriia	o__Coriobacteriales	f__Eggerthellaceae	g__Eggerthella	s__Eggerthella lenta	89.82	0.4	0	2800378	8723
FMHFMAG362	PDRFT2S301.27		GCF_000225345.1	d__Bacteria;p__Firmicutes_A;c__Clostridia;o__Lachnospirales;f__Lachnospiraceae;g__Roseburia;s__Roseburia hominis	98.06	p__Firmicutes_A	c__Clostridia	o__Lachnospirales	f__Lachnospiraceae	g__Roseburia	s__Roseburia hominis	94.67	0.48	0	2862966	92974
FMHFMAG363	PDRFT2S301.30		GCA_003476825.1	d__Bacteria;p__Firmicutes_A;c__Clostridia;o__Oscillospirales;f__Ruminococcaceae;g__Gemmiger;s__Gemmiger sp003476825	98.42	p__Firmicutes_A	c__Clostridia	o__Oscillospirales	f__Ruminococcaceae	g__Gemmiger	s__Gemmiger sp003476825	97.18	0.68	0	2382330	13592
FMHFMAG364	PDRFT2S301.31	PDRFT2S301.31	GCF_900167555.1	d__Bacteria;p__Firmicutes_A;c__Clostridia;o__Oscillospirales;f__Ruminococcaceae;g__Gemmiger;s__Gemmiger formicilis	97.57	p__Firmicutes_A	c__Clostridia	o__Oscillospirales	f__Ruminococcaceae	g__Gemmiger	s__Gemmiger formicilis	93.88	0	0	2335813	70055
FMHFMAG365	PDRFT2S301.38		GCF_000156535.1	d__Bacteria;p__Firmicutes_A;c__Clostridia;o__Lachnospirales;f__Lachnospiraceae;g__Roseburia;s__Roseburia intestinalis	98.53	p__Firmicutes_A	c__Clostridia	o__Lachnospirales	f__Lachnospiraceae	g__Roseburia	s__Roseburia intestinalis	97.58	0.85	0	3235897	68327
FMHFMAG366	PDRFT2S301.54		GCF_000233955.1	d__Bacteria;p__Bacteroidota;c__Bacteroidia;o__Bacteroidales;f__Bacteroidaceae;g__Paraprevotella;s__Paraprevotella clara	97.36	p__Bacteroidota	c__Bacteroidia	o__Bacteroidales	f__Bacteroidaceae	g__Paraprevotella	s__Paraprevotella clara	93.87	0	0	3496088	113090
FMHFMAG367	PDRFT2S301.56		N/A	N/A	N/A	p__Firmicutes_A	c__Clostridia	o__Oscillospirales	f__Butyricicoccaceae	g__Agathobaculum	s__	90.6	0.67	100	1988365	31366
FMHFMAG368	PDRFT2S301.8	PDRFT2S301.8	GCA_900066775.1	d__Bacteria;p__Firmicutes_A;c__Clostridia;o__Lachnospirales;f__Lachnospiraceae;g__Eisenbergiella;s__Eisenbergiella sp900066775	97.59	p__Firmicutes_A	c__Clostridia	o__Lachnospirales	f__Lachnospiraceae	g__Eisenbergiella	s__Eisenbergiella sp900066775	88.09	0.37	0	2629984	24071
FMHFMAG369	PDRFT2S301.86		GCA_900066215.1	d__Bacteria;p__Firmicutes_A;c__Clostridia;o__Monoglobales;f__UBA1381;g__CAG-41;s__CAG-41 sp900066215	97.83	p__Firmicutes_A	c__Clostridia	o__Monoglobales	f__UBA1381	g__CAG-41	s__CAG-41 sp900066215	92.28	0.67	0	2543856	74022
FMHFMAG370	PDRFT2S301.87		GCF_000723465.1	d__Bacteria;p__Firmicutes_A;c__Clostridia;o__Oscillospirales;f__Ruminococcaceae;g__Ruminococcus_D;s__Ruminococcus_D bicirculans	97.05	p__Firmicutes_A	c__Clostridia	o__Oscillospirales	f__Ruminococcaceae	g__Ruminococcus_D	s__Ruminococcus_D bicirculans	96.58	0	0	2668739	99051
FMHFMAG371	PDRFT2S301.93	PDRFT2S301.93	GCF_001405615.1	d__Bacteria;p__Firmicutes_A;c__Clostridia;o__Lachnospirales;f__Lachnospiraceae;g__Agathobacter;s__Agathobacter faecis	97.99	p__Firmicutes_A	c__Clostridia	o__Lachnospirales	f__Lachnospiraceae	g__Agathobacter	s__Agathobacter faecis	97.18	1.69	0	2821701	104564
FMHFMAG372	PDRFT2S302.105	PDRFT2S302.105	N/A	N/A	N/A	p__Firmicutes_A	c__Clostridia	o__Oscillospirales	f__CAG-272	g__	s__	90.21	0	0	2095054	38148
FMHFMAG373	PDRFT2S302.109		GCF_000154105.1	d__Bacteria;p__Bacteroidota;c__Bacteroidia;o__Bacteroidales;f__Tannerellaceae;g__Parabacteroides;s__Parabacteroides merdae	98.82	p__Bacteroidota	c__Bacteroidia	o__Bacteroidales	f__Tannerellaceae	g__Parabacteroides	s__Parabacteroides merdae	83.54	2.88	87.5	3096623	9221
FMHFMAG374	PDRFT2S302.114		N/A	N/A	N/A	p__Firmicutes_A	c__Clostridia	o__Oscillospirales	f__Oscillospiraceae	g__CAG-103	s__	88.91	2.18	50	1799408	14894
FMHFMAG375	PDRFT2S302.119	PDRFT2S302.119	N/A	N/A	N/A	p__Firmicutes_A	c__Clostridia	o__Oscillospirales	f__Oscillospiraceae	g__Ruminiclostridium_C	s__	87.25	0.67	0	1984750	100259
FMHFMAG376	PDRFT2S302.12		GCA_001916855.1	d__Bacteria;p__Firmicutes_A;c__Clostridia;o__Oscillospirales;f__Oscillospiraceae;g__CAG-83;s__CAG-83 sp001916855	95.67	p__Firmicutes_A	c__Clostridia	o__Oscillospirales	f__Oscillospiraceae	g__CAG-83	s__CAG-83 sp001916855	83.45	1.68	0	1588973	11853
FMHFMAG377	PDRFT2S302.121	PDRFT2S302.121	GCF_000765235.1	d__Bacteria;p__Firmicutes_A;c__Clostridia;o__Oscillospirales;f__Oscillospiraceae;g__ER4;s__ER4 sp000765235	96.97	p__Firmicutes_A	c__Clostridia	o__Oscillospirales	f__Oscillospiraceae	g__ER4	s__ER4 sp000765235	95.75	0	0	2332573	78376
FMHFMAG378	PDRFT2S302.124	PDRFT2S302.124	N/A	N/A	N/A	p__Firmicutes_A	c__Clostridia	o__Lachnospirales	f__Lachnospiraceae	g__Eubacterium_E	s__	91.56	2.03	0	3767870	21362
FMHFMAG379	PDRFT2S302.27	PDRFT2S302.27	N/A	N/A	N/A	p__Firmicutes_A	c__Clostridia	o__Peptostreptococcales	f__Anaerovoracaceae	g__UBA1191	s__	91.03	0.71	0	1937247	25791
FMHFMAG380	PDRFT2S302.37		GCA_000210555.1	d__Bacteria;p__Firmicutes_A;c__Clostridia;o__Lachnospirales;f__Lachnospiraceae;g__Coprococcus_A;s__Coprococcus_A catus	98.22	p__Firmicutes_A	c__Clostridia	o__Lachnospirales	f__Lachnospiraceae	g__Coprococcus_A	s__Coprococcus_A catus	91.65	1.34	0	2572448	18168
FMHFMAG381	PDRFT2S302.41		GCA_003514385.1	d__Bacteria;p__Firmicutes_A;c__Clostridia;o__Oscillospirales;f__Acutalibacteraceae;g__CAG-177;s__CAG-177 sp003514385	97.2	p__Firmicutes_A	c__Clostridia	o__Oscillospirales	f__Acutalibacteraceae	g__CAG-177	s__CAG-177 sp003514385	83.18	0	0	1760401	213503
FMHFMAG382	PDRFT2S302.44		GCF_000154205.1	d__Bacteria;p__Bacteroidota;c__Bacteroidia;o__Bacteroidales;f__Bacteroidaceae;g__Bacteroides;s__Bacteroides uniformis	98.38	p__Bacteroidota	c__Bacteroidia	o__Bacteroidales	f__Bacteroidaceae	g__Bacteroides	s__Bacteroides uniformis	97.06	4.46	54.55	4247819	94817
FMHFMAG383	PDRFT2S302.56		GCF_000752095.2	d__Bacteria;p__Firmicutes;c__Bacilli;o__Erysipelotrichales;f__Erysipelatoclostridiaceae;g__Erysipelatoclostridium;s__Erysipelatoclostridium sp000752095	96.61	p__Firmicutes	c__Bacilli	o__Erysipelotrichales	f__Erysipelatoclostridiaceae	g__Erysipelatoclostridium	s__Erysipelatoclostridium sp000752095	97.17	0	0	2206232	13332
FMHFMAG384	PDRFT2S302.58		GCA_900066165.1	d__Bacteria;p__Firmicutes_A;c__Clostridia;o__Lachnospirales;f__Lachnospiraceae;g__Blautia_A;s__Blautia_A sp900066165	97.79	p__Firmicutes_A	c__Clostridia	o__Lachnospirales	f__Lachnospiraceae	g__Blautia_A	s__Blautia_A sp900066165	93.31	7.81	37.5	4084585	14923
FMHFMAG385	PDRFT2S302.64	PDRFT2S302.64	N/A	N/A	N/A	p__Actinobacteriota	c__Coriobacteriia	o__Coriobacteriales	f__Eggerthellaceae	g__	s__	100	0	0	2092838	56429
FMHFMAG386	PDRFT2S302.74	PDRFT2S302.74	GCF_000321205.1	d__Bacteria;p__Bacteroidota;c__Bacteroidia;o__Bacteroidales;f__Rikenellaceae;g__Alistipes_A;s__Alistipes_A ihumii	98.43	p__Bacteroidota	c__Bacteroidia	o__Bacteroidales	f__Rikenellaceae	g__Alistipes_A	s__Alistipes_A ihumii	87.98	3.45	44.44	2160097	7608
FMHFMAG387	PDRFT2S302.78		GCA_003312465.1	d__Bacteria;p__Firmicutes_A;c__Clostridia;o__Oscillospirales;f__Ruminococcaceae;g__Faecalibacterium;s__Faecalibacterium prausnitzii_K	97.07	p__Firmicutes_A	c__Clostridia	o__Oscillospirales	f__Ruminococcaceae	g__Faecalibacterium	s__Faecalibacterium prausnitzii_K	89.24	3.71	75	1966674	8842
FMHFMAG388	PDRFT2S302.84		GCA_000432375.1	d__Bacteria;p__Firmicutes_A;c__Clostridia;o__Oscillospirales;f__Oscillospiraceae;g__CAG-103;s__CAG-103 sp000432375	97.99	p__Firmicutes_A	c__Clostridia	o__Oscillospirales	f__Oscillospiraceae	g__CAG-103	s__CAG-103 sp000432375	90.88	1.09	100	1900149	32703
FMHFMAG389	PDRFT2S302.90	PDRFT2S302.90	GCA_000434415.1	d__Bacteria;p__Firmicutes_A;c__Clostridia;o__Lachnospirales;f__Lachnospiraceae;g__Lachnospira;s__Lachnospira eligens_B	98.46	p__Firmicutes_A	c__Clostridia	o__Lachnospirales	f__Lachnospiraceae	g__Lachnospira	s__Lachnospira eligens_B	95.64	0	0	2580234	42311
FMHFMAG390	PDRFT2S302.98	PDRFT2S302.98	GCF_000231275.1	d__Bacteria;p__Bacteroidota;c__Bacteroidia;o__Bacteroidales;f__Rikenellaceae;g__Alistipes_A;s__Alistipes_A indistinctus	99.33	p__Bacteroidota	c__Bacteroidia	o__Bacteroidales	f__Rikenellaceae	g__Alistipes_A	s__Alistipes_A indistinctus	100	0	0	2792852	393680
FMHFMAG391	PDRFT2S303.11		GCA_000433715.1	d__Bacteria;p__Bacteroidota;c__Bacteroidia;o__Bacteroidales;f__Bacteroidaceae;g__Bacteroides_A;s__Bacteroides_A plebeius_A	96.22	p__Bacteroidota	c__Bacteroidia	o__Bacteroidales	f__Bacteroidaceae	g__Bacteroides_A	s__Bacteroides_A plebeius_A	97.91	2.05	55.56	3652789	67429
FMHFMAG392	PDRFT2S303.16		GCF_000020605.1	d__Bacteria;p__Firmicutes_A;c__Clostridia;o__Lachnospirales;f__Lachnospiraceae;g__Agathobacter;s__Agathobacter rectale	97.82	p__Firmicutes_A	c__Clostridia	o__Lachnospirales	f__Lachnospiraceae	g__Agathobacter	s__Agathobacter rectale	98.79	0.48	0	2773674	114270
FMHFMAG393	PDRFT2S303.17	PDRFT2S303.17	GCF_001487165.1	d__Bacteria;p__Firmicutes_A;c__Clostridia;o__Lachnospirales;f__Lachnospiraceae;g__Blautia_A;s__Blautia_A massiliensis	98.02	p__Firmicutes_A	c__Clostridia	o__Lachnospirales	f__Lachnospiraceae	g__Blautia_A	s__Blautia_A massiliensis	90.07	3.66	30	2304796	28250
FMHFMAG394	PDRFT2S303.29		GCF_000154525.1	d__Bacteria;p__Bacteroidota;c__Bacteroidia;o__Bacteroidales;f__Bacteroidaceae;g__Bacteroides;s__Bacteroides stercoris	98.51	p__Bacteroidota	c__Bacteroidia	o__Bacteroidales	f__Bacteroidaceae	g__Bacteroides	s__Bacteroides stercoris	98.04	2.23	25	3424204	31630
FMHFMAG395	PDRFT2S303.3		GCA_000436335.1	d__Bacteria;p__Firmicutes_A;c__Clostridia;o__Oscillospirales;f__Acutalibacteraceae;g__CAG-217;s__CAG-217 sp000436335	97.21	p__Firmicutes_A	c__Clostridia	o__Oscillospirales	f__Acutalibacteraceae	g__CAG-217	s__CAG-217 sp000436335	97.32	0	0	1905349	226734
FMHFMAG396	PDRFT2S303.30	PDRFT2S303.30	N/A	N/A	N/A	p__Firmicutes_A	c__Clostridia	o__Lachnospirales	f__Lachnospiraceae	g__Hungatella_A	s__	87.19	3.43	37.5	2397956	6968
FMHFMAG397	PDRFT2S303.34		GCF_001405615.1	d__Bacteria;p__Firmicutes_A;c__Clostridia;o__Lachnospirales;f__Lachnospiraceae;g__Agathobacter;s__Agathobacter faecis	98.22	p__Firmicutes_A	c__Clostridia	o__Lachnospirales	f__Lachnospiraceae	g__Agathobacter	s__Agathobacter faecis	88.09	4.25	15.38	2401543	16291
FMHFMAG398	PDRFT2S303.36		GCF_000156655.1	d__Bacteria;p__Firmicutes;c__Bacilli;o__Erysipelotrichales;f__Erysipelotrichaceae;g__Holdemanella;s__Holdemanella biformis	96.34	p__Firmicutes	c__Bacilli	o__Erysipelotrichales	f__Erysipelotrichaceae	g__Holdemanella	s__Holdemanella biformis	80.24	8.49	70.59	2097191	12727
FMHFMAG399	PDRFT2S303.38	PDRFT2S303.38	GCA_900066985.1	d__Bacteria;p__Firmicutes_A;c__Clostridia;o__Lachnospirales;f__Lachnospiraceae;g__KLE1615;s__KLE1615 sp900066985	97.29	p__Firmicutes_A	c__Clostridia	o__Lachnospirales	f__Lachnospiraceae	g__KLE1615	s__KLE1615 sp900066985	96.84	2.25	50	2972327	16304
FMHFMAG400	PDRFT2S303.44		GCF_001405555.1	d__Bacteria;p__Firmicutes_A;c__Clostridia;o__Lachnospirales;f__Lachnospiraceae;g__Fusicatenibacter;s__Fusicatenibacter saccharivorans	98.24	p__Firmicutes_A	c__Clostridia	o__Lachnospirales	f__Lachnospiraceae	g__Fusicatenibacter	s__Fusicatenibacter saccharivorans	85.67	2.43	80	2156137	11376
FMHFMAG401	PDRFT2S303.49	PDRFT2S303.49	GCF_000742135.1	d__Bacteria;p__Proteobacteria;c__Gammaproteobacteria;o__Enterobacterales;f__Enterobacteriaceae;g__Klebsiella;s__Klebsiella pneumoniae	99.03	p__Proteobacteria	c__Gammaproteobacteria	o__Enterobacterales	f__Enterobacteriaceae	g__Klebsiella	s__Klebsiella pneumoniae	96.51	0.69	66.67	4948751	65698
FMHFMAG402	PDRFT2S303.59		GCF_000484655.1	d__Bacteria;p__Firmicutes_A;c__Clostridia;o__Lachnospirales;f__Lachnospiraceae;g__Blautia_A;s__Blautia_A wexlerae	96.68	p__Firmicutes_A	c__Clostridia	o__Lachnospirales	f__Lachnospiraceae	g__Blautia_A	s__Blautia_A wexlerae	86.32	7.9	20.69	2970861	8663
FMHFMAG403	PDRFT2S303.66	PDRFT2S303.66	GCA_003507655.1	d__Bacteria;p__Firmicutes_A;c__Clostridia;o__Lachnospirales;f__Lachnospiraceae;g__UBA11774;s__UBA11774 sp003507655	98.1	p__Firmicutes_A	c__Clostridia	o__Lachnospirales	f__Lachnospiraceae	g__UBA11774	s__UBA11774 sp003507655	89.18	3.33	40	1957344	96984
FMHFMAG404	PDRFT2S303.67		GCF_000225345.1	d__Bacteria;p__Firmicutes_A;c__Clostridia;o__Lachnospirales;f__Lachnospiraceae;g__Roseburia;s__Roseburia hominis	97.96	p__Firmicutes_A	c__Clostridia	o__Lachnospirales	f__Lachnospiraceae	g__Roseburia	s__Roseburia hominis	84.86	1.79	0	2533326	10614
FMHFMAG405	PDRFT2S303.69	PDRFT2S303.69	N/A	N/A	N/A	p__Firmicutes_A	c__Clostridia	o__Oscillospirales	f__Oscillospiraceae	g__CAG-103	s__	93.96	1.34	50	2056966	97544
FMHFMAG406	PDRFT2S303.8		GCF_000155875.1	d__Bacteria;p__Firmicutes_A;c__Clostridia;o__Lachnospirales;f__Lachnospiraceae;g__Coprococcus_B;s__Coprococcus_B comes	98.5	p__Firmicutes_A	c__Clostridia	o__Lachnospirales	f__Lachnospiraceae	g__Coprococcus_B	s__Coprococcus_B comes	81.98	7.66	18.18	2206823	16461
FMHFMAG407	PDRFT2S404.1		GCF_001405615.1	d__Bacteria;p__Firmicutes_A;c__Clostridia;o__Lachnospirales;f__Lachnospiraceae;g__Agathobacter;s__Agathobacter faecis	97.95	p__Firmicutes_A	c__Clostridia	o__Lachnospirales	f__Lachnospiraceae	g__Agathobacter	s__Agathobacter faecis	91.45	5.07	6.25	2906889	72909
FMHFMAG408	PDRFT2S404.27		GCA_000980495.1	d__Bacteria;p__Proteobacteria;c__Gammaproteobacteria;o__Burkholderiales;f__Burkholderiaceae;g__Parasutterella;s__Parasutterella sp000980495	98.79	p__Proteobacteria	c__Gammaproteobacteria	o__Burkholderiales	f__Burkholderiaceae	g__Parasutterella	s__Parasutterella sp000980495	89.24	0.11	0	1682439	81991
FMHFMAG409	PDRFT2S404.40	PDRFT2S404.40	GCA_000210075.1	d__Bacteria;p__Bacteroidota;c__Bacteroidia;o__Bacteroidales;f__Bacteroidaceae;g__Bacteroides;s__Bacteroides xylanisolvens	98.74	p__Bacteroidota	c__Bacteroidia	o__Bacteroidales	f__Bacteroidaceae	g__Bacteroides	s__Bacteroides xylanisolvens	94.26	4.34	40	5641980	19324
FMHFMAG410	PDRFT2S404.41	PDRFT2S404.41	GCF_000169235.1	d__Bacteria;p__Firmicutes_A;c__Clostridia;o__Lachnospirales;f__Lachnospiraceae;g__Dorea;s__Dorea formicigenerans	98.26	p__Firmicutes_A	c__Clostridia	o__Lachnospirales	f__Lachnospiraceae	g__Dorea	s__Dorea formicigenerans	80.11	4.09	26.67	2259557	7412
FMHFMAG411	PDRFT2S404.44		GCA_900066985.1	d__Bacteria;p__Firmicutes_A;c__Clostridia;o__Lachnospirales;f__Lachnospiraceae;g__KLE1615;s__KLE1615 sp900066985	96.99	p__Firmicutes_A	c__Clostridia	o__Lachnospirales	f__Lachnospiraceae	g__KLE1615	s__KLE1615 sp900066985	82.46	0	0	3270793	78874
FMHFMAG412	PDRFT2S404.53	PDRFT2S404.53	GCF_000156655.1	d__Bacteria;p__Firmicutes;c__Bacilli;o__Erysipelotrichales;f__Erysipelotrichaceae;g__Holdemanella;s__Holdemanella biformis	96.91	p__Firmicutes	c__Bacilli	o__Erysipelotrichales	f__Erysipelotrichaceae	g__Holdemanella	s__Holdemanella biformis	91.64	0.84	25	2184858	47214
FMHFMAG413	PDRFT2S404.57	PDRFT2S404.57	GCA_000432375.1	d__Bacteria;p__Firmicutes_A;c__Clostridia;o__Oscillospirales;f__Oscillospiraceae;g__CAG-103;s__CAG-103 sp000432375	98.13	p__Firmicutes_A	c__Clostridia	o__Oscillospirales	f__Oscillospiraceae	g__CAG-103	s__CAG-103 sp000432375	90.6	0	0	1988257	94138
FMHFMAG414	PDRFT2S404.80	PDRFT2S404.80	N/A	N/A	N/A	p__Firmicutes_A	c__Clostridia	o__Oscillospirales	f__Butyricicoccaceae	g__Agathobaculum	s__	91.52	0.67	100	1903084	30172
FMHFMAG415	PDRFT2S405.11	PDRFT2S405.11	N/A	N/A	N/A	p__Firmicutes_A	c__Clostridia	o__Lachnospirales	f__Lachnospiraceae	g__Agathobacter	s__	92.98	1.85	36.36	2460744	47022
FMHFMAG416	PDRFT2S405.2		GCA_900066365.1	d__Bacteria;p__Firmicutes_A;c__Clostridia;o__Lachnospirales;f__Lachnospiraceae;g__Acetatifactor;s__Acetatifactor sp900066365	97.61	p__Firmicutes_A	c__Clostridia	o__Lachnospirales	f__Lachnospiraceae	g__Acetatifactor	s__Acetatifactor sp900066365	94.93	1.93	50	2722708	61879
FMHFMAG417	PDRFT2S405.24	PDRFT2S405.24	GCA_900066885.1	d__Bacteria;p__Firmicutes_A;c__Clostridia;o__Oscillospirales;f__Ruminococcaceae;g__CAG-353;s__CAG-353 sp900066885	98.58	p__Firmicutes_A	c__Clostridia	o__Oscillospirales	f__Ruminococcaceae	g__CAG-353	s__CAG-353 sp900066885	97.32	0	0	2402666	45381
FMHFMAG418	PDRFT2S405.25	PDRFT2S405.25	GCA_900066615.1	d__Bacteria;p__Firmicutes_A;c__Clostridia;o__Lachnospirales;f__Lachnospiraceae;g__CAG-56;s__CAG-56 sp900066615	98.5	p__Firmicutes_A	c__Clostridia	o__Lachnospirales	f__Lachnospiraceae	g__CAG-56	s__CAG-56 sp900066615	94.3	0	0	2214382	50932
FMHFMAG419	PDRFT2S405.27		GCA_000437595.1	d__Bacteria;p__Firmicutes_A;c__Clostridia;o__Christensenellales;f__CAG-74;g__UBA11524;s__UBA11524 sp000437595	97.19	p__Firmicutes_A	c__Clostridia	o__Christensenellales	f__CAG-74	g__UBA11524	s__UBA11524 sp000437595	94.29	1.63	33.33	2882471	23005
FMHFMAG420	PDRFT2S405.33		GCF_000484655.1	d__Bacteria;p__Firmicutes_A;c__Clostridia;o__Lachnospirales;f__Lachnospiraceae;g__Blautia_A;s__Blautia_A wexlerae	97.16	p__Firmicutes_A	c__Clostridia	o__Lachnospirales	f__Lachnospiraceae	g__Blautia_A	s__Blautia_A wexlerae	87.08	9.75	23.26	3110131	10524
FMHFMAG421	PDRFT2S405.34		GCF_000752095.2	d__Bacteria;p__Firmicutes;c__Bacilli;o__Erysipelotrichales;f__Erysipelatoclostridiaceae;g__Erysipelatoclostridium;s__Erysipelatoclostridium sp000752095	96.18	p__Firmicutes	c__Bacilli	o__Erysipelotrichales	f__Erysipelatoclostridiaceae	g__Erysipelatoclostridium	s__Erysipelatoclostridium sp000752095	91.74	3.3	0	2374295	14663
FMHFMAG422	PDRFT2S405.45	PDRFT2S405.45	GCF_002232035.1	d__Bacteria;p__Actinobacteriota;c__Coriobacteriia;o__Coriobacteriales;f__Coriobacteriaceae;g__Collinsella;s__Collinsella sp002232035	95.05	p__Actinobacteriota	c__Coriobacteriia	o__Coriobacteriales	f__Coriobacteriaceae	g__Collinsella	s__Collinsella sp002232035	100	0.81	0	2169143	60496
FMHFMAG423	PDRFT2S405.46		GCA_003293635.1	d__Bacteria;p__Firmicutes_A;c__Clostridia;o__Oscillospirales;f__Ruminococcaceae;g__Faecalibacterium;s__Faecalibacterium prausnitzii_G	97.55	p__Firmicutes_A	c__Clostridia	o__Oscillospirales	f__Ruminococcaceae	g__Faecalibacterium	s__Faecalibacterium prausnitzii_G	81.79	3.53	90	1785421	8846
FMHFMAG424	PDRFT2S405.47		GCF_000173975.1	d__Bacteria;p__Firmicutes_A;c__Clostridia;o__Lachnospirales;f__Lachnospiraceae;g__Eubacterium_E;s__Eubacterium_E hallii	98.2	p__Firmicutes_A	c__Clostridia	o__Lachnospirales	f__Lachnospiraceae	g__Eubacterium_E	s__Eubacterium_E hallii	97.99	8.69	9.52	5053029	15536
FMHFMAG425	PDRFT2S405.51	PDRFT2S405.51	GCF_900291955.1	d__Bacteria;p__Firmicutes_A;c__Clostridia;o__Oscillospirales;f__Acutalibacteraceae;g__GCA-900066995;s__GCA-900066995 sp900291955	98.56	p__Firmicutes_A	c__Clostridia	o__Oscillospirales	f__Acutalibacteraceae	g__GCA-900066995	s__GCA-900066995 sp900291955	97.09	0.34	0	1998976	24468
FMHFMAG426	PDRFT2S405.55		N/A	N/A	N/A	p__Firmicutes_A	c__Clostridia	o__Oscillospirales	f__Ruminococcaceae	g__Faecalibacterium	s__	84.88	9.82	66.67	2104440	26607
FMHFMAG427	PDRFT2S405.6	PDRFT2S405.6	GCF_000190535.1	d__Bacteria;p__Bacteroidota;c__Bacteroidia;o__Bacteroidales;f__Marinifilaceae;g__Odoribacter;s__Odoribacter splanchnicus	99.21	p__Bacteroidota	c__Bacteroidia	o__Bacteroidales	f__Marinifilaceae	g__Odoribacter	s__Odoribacter splanchnicus	99.46	0	0	4041163	72583
FMHFMAG428	PDRFT2S405.8	PDRFT2S405.8	GCF_000265365.1	d__Bacteria;p__Bacteroidota;c__Bacteroidia;o__Bacteroidales;f__Rikenellaceae;g__Alistipes;s__Alistipes finegoldii	99.25	p__Bacteroidota	c__Bacteroidia	o__Bacteroidales	f__Rikenellaceae	g__Alistipes	s__Alistipes finegoldii	97.53	0.72	100	2650811	114536
FMHFMAG429	PDRFT2S405.94	PDRFT2S405.94	GCF_000233955.1	d__Bacteria;p__Bacteroidota;c__Bacteroidia;o__Bacteroidales;f__Bacteroidaceae;g__Paraprevotella;s__Paraprevotella clara	98.21	p__Bacteroidota	c__Bacteroidia	o__Bacteroidales	f__Bacteroidaceae	g__Paraprevotella	s__Paraprevotella clara	97.7	0	0	3610594	159894
FMHFMAG430	PDRFT2S406.1		GCF_000154845.1	d__Bacteria;p__Bacteroidota;c__Bacteroidia;o__Bacteroidales;f__Bacteroidaceae;g__Bacteroides_A;s__Bacteroides_A coprocola	97.95	p__Bacteroidota	c__Bacteroidia	o__Bacteroidales	f__Bacteroidaceae	g__Bacteroides_A	s__Bacteroides_A coprocola	82.76	0	0	3229073	55006
FMHFMAG431	PDRFT2S406.10		GCF_000020225.1	d__Bacteria;p__Verrucomicrobiota;c__Verrucomicrobiae;o__Verrucomicrobiales;f__Akkermansiaceae;g__Akkermansia;s__Akkermansia muciniphila	97.42	p__Verrucomicrobiota	c__Verrucomicrobiae	o__Verrucomicrobiales	f__Akkermansiaceae	g__Akkermansia	s__Akkermansia muciniphila	97.96	0.68	0	2685499	95735
FMHFMAG432	PDRFT2S406.17		GCA_900066215.1	d__Bacteria;p__Firmicutes_A;c__Clostridia;o__Monoglobales;f__UBA1381;g__CAG-41;s__CAG-41 sp900066215	97.93	p__Firmicutes_A	c__Clostridia	o__Monoglobales	f__UBA1381	g__CAG-41	s__CAG-41 sp900066215	95.5	1.12	33.33	2403938	18686
FMHFMAG433	PDRFT2S406.22	PDRFT2S406.22	GCA_000433635.1	d__Bacteria;p__Firmicutes_A;c__Clostridia;o__Oscillospirales;f__Ruminococcaceae;g__Ruminococcus_C;s__Ruminococcus_C sp000433635	97.62	p__Firmicutes_A	c__Clostridia	o__Oscillospirales	f__Ruminococcaceae	g__Ruminococcus_C	s__Ruminococcus_C sp000433635	85.23	0	0	1735413	66695
FMHFMAG434	PDRFT2S406.23	PDRFT2S406.23	GCA_003312465.1	d__Bacteria;p__Firmicutes_A;c__Clostridia;o__Oscillospirales;f__Ruminococcaceae;g__Faecalibacterium;s__Faecalibacterium prausnitzii_K	97.07	p__Firmicutes_A	c__Clostridia	o__Oscillospirales	f__Ruminococcaceae	g__Faecalibacterium	s__Faecalibacterium prausnitzii_K	90.11	0	0	1911880	37117
FMHFMAG435	PDRFT2S406.26		GCF_001405615.1	d__Bacteria;p__Firmicutes_A;c__Clostridia;o__Lachnospirales;f__Lachnospiraceae;g__Agathobacter;s__Agathobacter faecis	98.11	p__Firmicutes_A	c__Clostridia	o__Lachnospirales	f__Lachnospiraceae	g__Agathobacter	s__Agathobacter faecis	95.89	4.19	0	2618375	69350
FMHFMAG436	PDRFT2S406.32		GCF_000478885.1	d__Bacteria;p__Actinobacteriota;c__Coriobacteriia;o__Coriobacteriales;f__Eggerthellaceae;g__Adlercreutzia;s__Adlercreutzia equolifaciens	95.5	p__Actinobacteriota	c__Coriobacteriia	o__Coriobacteriales	f__Eggerthellaceae	g__Adlercreutzia	s__Adlercreutzia equolifaciens	97.98	0	0	2526230	61015
FMHFMAG437	PDRFT2S406.47		GCA_003491505.1	d__Bacteria;p__Firmicutes_A;c__Clostridia;o__Lachnospirales;f__Lachnospiraceae;g__Eubacterium_F;s__Eubacterium_F sp003491505	97.61	p__Firmicutes_A	c__Clostridia	o__Lachnospirales	f__Lachnospiraceae	g__Eubacterium_F	s__Eubacterium_F sp003491505	98.66	0.67	0	2703450	82771
FMHFMAG438	PDRFT2S406.53		GCF_000723465.1	d__Bacteria;p__Firmicutes_A;c__Clostridia;o__Oscillospirales;f__Ruminococcaceae;g__Ruminococcus_D;s__Ruminococcus_D bicirculans	97.53	p__Firmicutes_A	c__Clostridia	o__Oscillospirales	f__Ruminococcaceae	g__Ruminococcus_D	s__Ruminococcus_D bicirculans	95.89	0	0	2637277	49020
FMHFMAG439	PDRFT2S406.59	PDRFT2S406.59	GCF_000245775.1	d__Bacteria;p__Firmicutes_C;c__Negativicutes;o__Selenomonadales;f__Selenomonadaceae;g__Megamonas;s__Megamonas funiformis	97.75	p__Firmicutes_C	c__Negativicutes	o__Selenomonadales	f__Selenomonadaceae	g__Megamonas	s__Megamonas funiformis	95.74	0.71	33.33	2268365	18250
FMHFMAG440	PDRFT2S406.6	PDRFT2S406.6	GCF_000154205.1	d__Bacteria;p__Bacteroidota;c__Bacteroidia;o__Bacteroidales;f__Bacteroidaceae;g__Bacteroides;s__Bacteroides uniformis	96.26	p__Bacteroidota	c__Bacteroidia	o__Bacteroidales	f__Bacteroidaceae	g__Bacteroides	s__Bacteroides uniformis	98.88	0.37	0	3962304	161221
FMHFMAG441	PDRFT2S406.73	PDRFT2S406.73	GCF_000156535.1	d__Bacteria;p__Firmicutes_A;c__Clostridia;o__Lachnospirales;f__Lachnospiraceae;g__Roseburia;s__Roseburia intestinalis	98.43	p__Firmicutes_A	c__Clostridia	o__Lachnospirales	f__Lachnospiraceae	g__Roseburia	s__Roseburia intestinalis	98.55	0.36	0	3540070	89624
FMHFMAG442	PDRFT2S406.75	PDRFT2S406.75	N/A	N/A	N/A	p__Actinobacteriota	c__Coriobacteriia	o__Coriobacteriales	f__Coriobacteriaceae	g__Collinsella	s__	85.16	3.23	50	1981835	23994
FMHFMAG443	PDRFT2S406.76	PDRFT2S406.76	GCF_000210575.1	d__Bacteria;p__Bacteroidota;c__Bacteroidia;o__Bacteroidales;f__Rikenellaceae;g__Alistipes;s__Alistipes shahii	99.02	p__Bacteroidota	c__Bacteroidia	o__Bacteroidales	f__Rikenellaceae	g__Alistipes	s__Alistipes shahii	99.02	0.24	0	2703522	83255
FMHFMAG444	PDRFT2S406.96	PDRFT2S406.96	GCF_000374505.1	d__Bacteria;p__Bacteroidota;c__Bacteroidia;o__Bacteroidales;f__Rikenellaceae;g__Alistipes;s__Alistipes onderdonkii	97.38	p__Bacteroidota	c__Bacteroidia	o__Bacteroidales	f__Rikenellaceae	g__Alistipes	s__Alistipes onderdonkii	98.32	0.51	50	2772354	153375
FMHFMAG445	PDRFYL105.101	PDRFYL105.101	N/A	N/A	N/A	p__Cyanobacteria	c__Vampirovibrionia	o__Gastranaerophilales	f__Gastranaerophilaceae	g__QAMI01	s__	88.03	0.85	0	1913766	26828
FMHFMAG446	PDRFYL105.11		GCF_000374505.1	d__Bacteria;p__Bacteroidota;c__Bacteroidia;o__Bacteroidales;f__Rikenellaceae;g__Alistipes;s__Alistipes onderdonkii	97.08	p__Bacteroidota	c__Bacteroidia	o__Bacteroidales	f__Rikenellaceae	g__Alistipes	s__Alistipes onderdonkii	91.51	2.64	0	2637075	129300
FMHFMAG447	PDRFYL105.12	PDRFYL105.12	GCF_000473955.1	d__Bacteria;p__Bacteroidota;c__Bacteroidia;o__Bacteroidales;f__Coprobacteraceae;g__Coprobacter;s__Coprobacter fastidiosus	98.28	p__Bacteroidota	c__Bacteroidia	o__Bacteroidales	f__Coprobacteraceae	g__Coprobacter	s__Coprobacter fastidiosus	93.21	0.38	0	3016933	46664
FMHFMAG448	PDRFYL105.13	PDRFYL105.13	GCA_900317525.1	d__Bacteria;p__Firmicutes_A;c__Clostridia;o__Oscillospirales;f__Oscillospiraceae;g__ER4;s__ER4 sp900317525	97.57	p__Firmicutes_A	c__Clostridia	o__Oscillospirales	f__Oscillospiraceae	g__ER4	s__ER4 sp900317525	90.49	1.47	11.11	1660815	17202
FMHFMAG449	PDRFYL105.14	PDRFYL105.14	N/A	N/A	N/A	p__Firmicutes_A	c__Clostridia	o__Christensenellales	f__CAG-138	g__	s__	98.39	2.71	20	1675351	22780
FMHFMAG450	PDRFYL105.3	PDRFYL105.3	GCF_000010425.1	d__Bacteria;p__Actinobacteriota;c__Actinobacteria;o__Actinomycetales;f__Bifidobacteriaceae;g__Bifidobacterium;s__Bifidobacterium adolescentis	98.08	p__Actinobacteriota	c__Actinobacteria	o__Actinomycetales	f__Bifidobacteriaceae	g__Bifidobacterium	s__Bifidobacterium adolescentis	93.6	0.32	100	1870543	33520
FMHFMAG451	PDRFYL105.39		GCA_003312465.1	d__Bacteria;p__Firmicutes_A;c__Clostridia;o__Oscillospirales;f__Ruminococcaceae;g__Faecalibacterium;s__Faecalibacterium prausnitzii_K	96.74	p__Firmicutes_A	c__Clostridia	o__Oscillospirales	f__Ruminococcaceae	g__Faecalibacterium	s__Faecalibacterium prausnitzii_K	91.07	3.83	69.23	2386276	33050
FMHFMAG452	PDRFYL105.5		GCA_900066215.1	d__Bacteria;p__Firmicutes_A;c__Clostridia;o__Monoglobales;f__UBA1381;g__CAG-41;s__CAG-41 sp900066215	97.9	p__Firmicutes_A	c__Clostridia	o__Monoglobales	f__UBA1381	g__CAG-41	s__CAG-41 sp900066215	96.64	1.23	33.33	2507561	39582
FMHFMAG453	PDRFYL105.61		GCA_900066365.1	d__Bacteria;p__Firmicutes_A;c__Clostridia;o__Lachnospirales;f__Lachnospiraceae;g__Acetatifactor;s__Acetatifactor sp900066365	97.48	p__Firmicutes_A	c__Clostridia	o__Lachnospirales	f__Lachnospiraceae	g__Acetatifactor	s__Acetatifactor sp900066365	88.36	3.54	60	2504605	14181
FMHFMAG454	PDRFYL105.65		GCA_900319515.1	d__Bacteria;p__Firmicutes_A;c__Clostridia;o__Lachnospirales;f__Lachnospiraceae;g__CAG-127;s__CAG-127 sp900319515	96.41	p__Firmicutes_A	c__Clostridia	o__Lachnospirales	f__Lachnospiraceae	g__CAG-127	s__CAG-127 sp900319515	94.63	4.7	0	2622540	45787
FMHFMAG455	PDRFYL105.68	PDRFYL105.68	GCA_000433975.1	d__Bacteria;p__Firmicutes_A;c__Clostridia;o__Oscillospirales;f__Acutalibacteraceae;g__Eubacterium_R;s__Eubacterium_R sp000433975	98.55	p__Firmicutes_A	c__Clostridia	o__Oscillospirales	f__Acutalibacteraceae	g__Eubacterium_R	s__Eubacterium_R sp000433975	87.58	0.67	0	1685713	261511
FMHFMAG456	PDRFYL105.74	PDRFYL105.74	N/A	N/A	N/A	p__Firmicutes_A	c__Clostridia	o__Christensenellales	f__QALW01	g__QALW01	s__	93.01	0.81	0	1939739	36821
FMHFMAG457	PDRFYL105.79	PDRFYL105.79	GCF_000382445.1	d__Bacteria;p__Bacteroidota;c__Bacteroidia;o__Bacteroidales;f__Bacteroidaceae;g__Bacteroides_B;s__Bacteroides_B massiliensis	98.86	p__Bacteroidota	c__Bacteroidia	o__Bacteroidales	f__Bacteroidaceae	g__Bacteroides_B	s__Bacteroides_B massiliensis	94.06	3.07	50	3474293	57325
FMHFMAG458	PDRFYL105.85		GCA_003293635.1	d__Bacteria;p__Firmicutes_A;c__Clostridia;o__Oscillospirales;f__Ruminococcaceae;g__Faecalibacterium;s__Faecalibacterium prausnitzii_G	97.15	p__Firmicutes_A	c__Clostridia	o__Oscillospirales	f__Ruminococcaceae	g__Faecalibacterium	s__Faecalibacterium prausnitzii_G	80.71	6.25	100	2299842	39152
FMHFMAG459	PDRFYL105.87	PDRFYL105.87	GCA_003522145.1	d__Bacteria;p__Firmicutes_A;c__Clostridia;o__Oscillospirales;f__CAG-272;g__UBA11512;s__UBA11512 sp003522145	99.33	p__Firmicutes_A	c__Clostridia	o__Oscillospirales	f__CAG-272	g__UBA11512	s__UBA11512 sp003522145	90.95	1.06	0	1727607	12170
FMHFMAG460	PDRFYL105.88	PDRFYL105.88	GCF_000311925.1	d__Bacteria;p__Bacteroidota;c__Bacteroidia;o__Bacteroidales;f__Rikenellaceae;g__Alistipes;s__Alistipes obesi	98.78	p__Bacteroidota	c__Bacteroidia	o__Bacteroidales	f__Rikenellaceae	g__Alistipes	s__Alistipes obesi	98.61	0	0	2730080	60610
FMHFMAG461	PDRFYL105.89	PDRFYL105.89	GCA_000434635.1	d__Bacteria;p__Firmicutes_A;c__Clostridia;o__Oscillospirales;f__Oscillospiraceae;g__CAG-110;s__CAG-110 sp000434635	97.1	p__Firmicutes_A	c__Clostridia	o__Oscillospirales	f__Oscillospiraceae	g__CAG-110	s__CAG-110 sp000434635	95.75	0.39	100	2380512	22849
FMHFMAG462	PDRFYL105.90		GCA_000434415.1	d__Bacteria;p__Firmicutes_A;c__Clostridia;o__Lachnospirales;f__Lachnospiraceae;g__Lachnospira;s__Lachnospira eligens_B	97.58	p__Firmicutes_A	c__Clostridia	o__Lachnospirales	f__Lachnospiraceae	g__Lachnospira	s__Lachnospira eligens_B	97.55	0.67	0	2575250	72011
FMHFMAG463	PDTFL302.12		GCA_000436375.1	d__Bacteria;p__Proteobacteria;c__Alphaproteobacteria;o__RF32;f__CAG-239;g__CAG-495;s__CAG-495 sp000436375	97.08	p__Proteobacteria	c__Alphaproteobacteria	o__RF32	f__CAG-239	g__CAG-495	s__CAG-495 sp000436375	88.21	1.61	0	1637103	7946
FMHFMAG464	PDTFL302.13	PDTFL302.13	N/A	N/A	N/A	p__Proteobacteria	c__Gammaproteobacteria	o__Burkholderiales	f__Burkholderiaceae	g__Duodenibacillus	s__	96.42	1.25	0	2329764	41465
FMHFMAG465	PDTFL302.2	PDTFL302.2	GCA_001916135.1	d__Bacteria;p__Firmicutes_A;c__Clostridia;o__Lachnospirales;f__Lachnospiraceae;g__TF01-11;s__TF01-11 sp001916135	98.86	p__Firmicutes_A	c__Clostridia	o__Lachnospirales	f__Lachnospiraceae	g__TF01-11	s__TF01-11 sp001916135	96.06	2.1	17.65	2903223	32806
FMHFMAG466	PDTFL302.27		GCF_000233955.1	d__Bacteria;p__Bacteroidota;c__Bacteroidia;o__Bacteroidales;f__Bacteroidaceae;g__Paraprevotella;s__Paraprevotella clara	97.12	p__Bacteroidota	c__Bacteroidia	o__Bacteroidales	f__Bacteroidaceae	g__Paraprevotella	s__Paraprevotella clara	96.53	0	0	3495820	72099
FMHFMAG467	PDTFL302.29	PDTFL302.29	N/A	N/A	N/A	p__Bacteroidota	c__Bacteroidia	o__Bacteroidales	f__Muribaculaceae	g__UBA7173	s__	82.43	1.13	0	2116942	22927
FMHFMAG468	PDTFL302.31		GCA_000433715.1	d__Bacteria;p__Bacteroidota;c__Bacteroidia;o__Bacteroidales;f__Bacteroidaceae;g__Bacteroides_A;s__Bacteroides_A plebeius_A	96.01	p__Bacteroidota	c__Bacteroidia	o__Bacteroidales	f__Bacteroidaceae	g__Bacteroides_A	s__Bacteroides_A plebeius_A	85.34	1.49	50	3290730	87635
FMHFMAG469	PDTFL302.35		GCF_000162015.1	d__Bacteria;p__Firmicutes_A;c__Clostridia;o__Oscillospirales;f__Ruminococcaceae;g__Faecalibacterium;s__Faecalibacterium prausnitzii_C	96.95	p__Firmicutes_A	c__Clostridia	o__Oscillospirales	f__Ruminococcaceae	g__Faecalibacterium	s__Faecalibacterium prausnitzii_C	90.36	6.73	84.62	2326370	17286
FMHFMAG470	PDTFL302.40		GCF_002834235.1	d__Bacteria;p__Firmicutes_A;c__Clostridia;o__Oscillospirales;f__Acutalibacteraceae;g__Ruminococcus_E;s__Ruminococcus_E bromii_B	98.05	p__Firmicutes_A	c__Clostridia	o__Oscillospirales	f__Acutalibacteraceae	g__Ruminococcus_E	s__Ruminococcus_E bromii_B	85.64	2.85	37.5	1741796	7015
FMHFMAG471	PDTFL302.44		GCF_000245775.1	d__Bacteria;p__Firmicutes_C;c__Negativicutes;o__Selenomonadales;f__Selenomonadaceae;g__Megamonas;s__Megamonas funiformis	98.54	p__Firmicutes_C	c__Negativicutes	o__Selenomonadales	f__Selenomonadaceae	g__Megamonas	s__Megamonas funiformis	88.61	0.63	0	2057401	47171
FMHFMAG472	PDTFL302.5	PDTFL302.5	GCA_000433075.1	d__Bacteria;p__Firmicutes_A;c__Clostridia;o__Lachnospirales;f__Lachnospiraceae;g__Coprococcus;s__Coprococcus sp000433075	99	p__Firmicutes_A	c__Clostridia	o__Lachnospirales	f__Lachnospiraceae	g__Coprococcus	s__Coprococcus sp000433075	99.33	0	0	2388876	135949
FMHFMAG473	PDTFL302.51	PDTFL302.51	GCA_000433475.1	d__Bacteria;p__Firmicutes;c__Bacilli;o__RF39;f__CAG-1000;g__CAG-605;s__CAG-605 sp000433475	97.92	p__Firmicutes	c__Bacilli	o__RF39	f__CAG-1000	g__CAG-605	s__CAG-605 sp000433475	91.01	5.06	0	1653587	18813
FMHFMAG474	PDTFL302.53		GCF_000020605.1	d__Bacteria;p__Firmicutes_A;c__Clostridia;o__Lachnospirales;f__Lachnospiraceae;g__Agathobacter;s__Agathobacter rectale	96.82	p__Firmicutes_A	c__Clostridia	o__Lachnospirales	f__Lachnospiraceae	g__Agathobacter	s__Agathobacter rectale	89.42	5.29	50	2360181	13545
FMHFMAG475	PDTFL302.54		GCF_001405615.1	d__Bacteria;p__Firmicutes_A;c__Clostridia;o__Lachnospirales;f__Lachnospiraceae;g__Agathobacter;s__Agathobacter faecis	98.14	p__Firmicutes_A	c__Clostridia	o__Lachnospirales	f__Lachnospiraceae	g__Agathobacter	s__Agathobacter faecis	92.55	2.01	16.67	2614805	55483
FMHFMAG476	PDTFL302.57		GCA_000436835.1	d__Bacteria;p__Firmicutes_A;c__Clostridia;o__Oscillospirales;f__Acutalibacteraceae;g__Eubacterium_R;s__Eubacterium_R sp000436835	97.71	p__Firmicutes_A	c__Clostridia	o__Oscillospirales	f__Acutalibacteraceae	g__Eubacterium_R	s__Eubacterium_R sp000436835	90.66	1.68	0	1814656	11723
FMHFMAG477	PDTFL302.60	PDTFL302.60	GCA_000431215.1	d__Bacteria;p__Bacteroidota;c__Bacteroidia;o__Bacteroidales;f__Muribaculaceae;g__CAG-1031;s__CAG-1031 sp000431215	98.97	p__Bacteroidota	c__Bacteroidia	o__Bacteroidales	f__Muribaculaceae	g__CAG-1031	s__CAG-1031 sp000431215	89.06	0	0	2223768	57653
FMHFMAG478	PDTFL302.67	PDTFL302.67	GCF_000157915.1	d__Bacteria;p__Bacteroidota;c__Bacteroidia;o__Bacteroidales;f__Bacteroidaceae;g__Bacteroides_A;s__Bacteroides_A coprophilus	99.08	p__Bacteroidota	c__Bacteroidia	o__Bacteroidales	f__Bacteroidaceae	g__Bacteroides_A	s__Bacteroides_A coprophilus	81.63	1.62	0	2533975	110532
FMHFMAG479	PDTFL302.73		GCA_000435555.1	d__Bacteria;p__Firmicutes_A;c__Clostridia;o__Oscillospirales;f__Oscillospiraceae;g__CAG-83;s__CAG-83 sp000435555	97.71	p__Firmicutes_A	c__Clostridia	o__Oscillospirales	f__Oscillospiraceae	g__CAG-83	s__CAG-83 sp000435555	90.56	1.7	78.95	2150594	64058
FMHFMAG480	PDTFL302.74		GCA_000432135.1	d__Bacteria;p__Firmicutes_A;c__Clostridia;o__Oscillospirales;f__Oscillospiraceae;g__CAG-170;s__CAG-170 sp000432135	97.84	p__Firmicutes_A	c__Clostridia	o__Oscillospirales	f__Oscillospiraceae	g__CAG-170	s__CAG-170 sp000432135	83.29	1.51	0	2404889	8155
FMHFMAG481	PDTFL302.78	PDTFL302.78	GCA_000436095.1	d__Bacteria;p__Firmicutes_C;c__Negativicutes;o__Acidaminococcales;f__Acidaminococcaceae;g__Phascolarctobacterium;s__Phascolarctobacterium sp000436095	96.71	p__Firmicutes_C	c__Negativicutes	o__Acidaminococcales	f__Acidaminococcaceae	g__Phascolarctobacterium	s__Phascolarctobacterium sp000436095	95.21	0.6	0	1721946	104484
FMHFMAG482	PDTFL302.87		GCA_900066365.1	d__Bacteria;p__Firmicutes_A;c__Clostridia;o__Lachnospirales;f__Lachnospiraceae;g__Acetatifactor;s__Acetatifactor sp900066365	97.46	p__Firmicutes_A	c__Clostridia	o__Lachnospirales	f__Lachnospiraceae	g__Acetatifactor	s__Acetatifactor sp900066365	93	1.49	16.67	2598571	58082
FMHFMAG483	PDTFL302.93	PDTFL302.93	GCA_000437595.1	d__Bacteria;p__Firmicutes_A;c__Clostridia;o__Christensenellales;f__CAG-74;g__UBA11524;s__UBA11524 sp000437595	97.39	p__Firmicutes_A	c__Clostridia	o__Christensenellales	f__CAG-74	g__UBA11524	s__UBA11524 sp000437595	96.37	0.49	0	2991285	41322
FMHFMAG484	PDTFL305.16	PDTFL305.16	GCF_000154345.1	d__Bacteria;p__Firmicutes_A;c__Clostridia;o__Oscillospirales;f__Acutalibacteraceae;g__Clostridium_A;s__Clostridium_A leptum	98.55	p__Firmicutes_A	c__Clostridia	o__Oscillospirales	f__Acutalibacteraceae	g__Clostridium_A	s__Clostridium_A leptum	99.33	0	0	2958917	266116
FMHFMAG485	PDTFL305.18	PDTFL305.18	GCA_000432155.1	d__Bacteria;p__Firmicutes_A;c__Clostridia;o__Lachnospirales;f__CAG-274;g__CAG-274;s__CAG-274 sp000432155	98.92	p__Firmicutes_A	c__Clostridia	o__Lachnospirales	f__CAG-274	g__CAG-274	s__CAG-274 sp000432155	95.97	0.67	0	2230082	24727
FMHFMAG486	PDTFL305.21	PDTFL305.21	N/A	N/A	N/A	p__Firmicutes_A	c__Clostridia	o__Oscillospirales	f__Acutalibacteraceae	g__	s__	97.99	0	0	2017017	28010
FMHFMAG487	PDTFL305.22		GCF_000723465.1	d__Bacteria;p__Firmicutes_A;c__Clostridia;o__Oscillospirales;f__Ruminococcaceae;g__Ruminococcus_D;s__Ruminococcus_D bicirculans	97.17	p__Firmicutes_A	c__Clostridia	o__Oscillospirales	f__Ruminococcaceae	g__Ruminococcus_D	s__Ruminococcus_D bicirculans	94.52	0.02	0	2384144	60993
FMHFMAG488	PDTFL305.27	PDTFL305.27	GCF_002959615.1	d__Bacteria;p__Firmicutes_A;c__Clostridia;o__Lachnospirales;f__Lachnospiraceae;g__Faecalicatena;s__Faecalicatena gnavus	99.26	p__Firmicutes_A	c__Clostridia	o__Lachnospirales	f__Lachnospiraceae	g__Faecalicatena	s__Faecalicatena gnavus	86.66	2.05	28.57	2448775	20122
FMHFMAG489	PDTFL305.29		GCA_900066215.1	d__Bacteria;p__Firmicutes_A;c__Clostridia;o__Monoglobales;f__UBA1381;g__CAG-41;s__CAG-41 sp900066215	97.98	p__Firmicutes_A	c__Clostridia	o__Monoglobales	f__UBA1381	g__CAG-41	s__CAG-41 sp900066215	84.43	1.01	0	2046772	6883
FMHFMAG490	PDTFL305.38		GCF_000156655.1	d__Bacteria;p__Firmicutes;c__Bacilli;o__Erysipelotrichales;f__Erysipelotrichaceae;g__Holdemanella;s__Holdemanella biformis	97.01	p__Firmicutes	c__Bacilli	o__Erysipelotrichales	f__Erysipelotrichaceae	g__Holdemanella	s__Holdemanella biformis	85.98	0.84	25	2185754	28146
FMHFMAG491	PDTFL305.40	PDTFL305.40	GCF_900291475.1	d__Bacteria;p__Firmicutes_C;c__Negativicutes;o__Acidaminococcales;f__Acidaminococcaceae;g__Acidaminococcus;s__Acidaminococcus sp900291475	99.49	p__Firmicutes_C	c__Negativicutes	o__Acidaminococcales	f__Acidaminococcaceae	g__Acidaminococcus	s__Acidaminococcus sp900291475	88.66	2.59	0	1921425	11134
FMHFMAG492	PDTFL305.42	PDTFL305.42	GCA_900066485.1	d__Bacteria;p__Firmicutes_C;c__Negativicutes;o__Veillonellales;f__Megasphaeraceae;g__Megasphaera;s__Megasphaera sp900066485	97.36	p__Firmicutes_C	c__Negativicutes	o__Veillonellales	f__Megasphaeraceae	g__Megasphaera	s__Megasphaera sp900066485	89.82	0.72	0	2166403	80401
FMHFMAG493	PDTFL305.45		N/A	N/A	N/A	p__Firmicutes_A	c__Clostridia	o__Oscillospirales	f__Oscillospiraceae	g__CAG-103	s__	92.62	1.17	20	1945806	30989
FMHFMAG494	PDTFL305.5	PDTFL305.5	GCF_000949455.1	d__Bacteria;p__Firmicutes_A;c__Clostridia;o__Oscillospirales;f__Ruminococcaceae;g__Ruthenibacterium;s__Ruthenibacterium lactatiformans	99	p__Firmicutes_A	c__Clostridia	o__Oscillospirales	f__Ruminococcaceae	g__Ruthenibacterium	s__Ruthenibacterium lactatiformans	93.2	0	0	2995732	45333
FMHFMAG495	PDTFL305.51	PDTFL305.51	GCA_000431575.1	d__Bacteria;p__Firmicutes_A;c__Clostridia;o__Oscillospirales;f__Oscillospiraceae;g__CAG-83;s__CAG-83 sp000431575	97.27	p__Firmicutes_A	c__Clostridia	o__Oscillospirales	f__Oscillospiraceae	g__CAG-83	s__CAG-83 sp000431575	81.54	1.34	0	1633897	23487
FMHFMAG496	PDTFL305.6		GCF_002549755.1	d__Bacteria;p__Firmicutes_A;c__Clostridia;o__Oscillospirales;f__Ruminococcaceae;g__Faecalibacterium;s__Faecalibacterium prausnitzii_D	97.1	p__Firmicutes_A	c__Clostridia	o__Oscillospirales	f__Ruminococcaceae	g__Faecalibacterium	s__Faecalibacterium prausnitzii_D	91.12	2.04	33.33	2177590	59147
FMHFMAG497	PDTFL305.68	PDTFL305.68	GCF_001556435.1	d__Bacteria;p__Firmicutes;c__Bacilli;o__Lactobacillales;f__Streptococcaceae;g__Streptococcus;s__Streptococcus sp001556435	96.04	p__Firmicutes	c__Bacilli	o__Lactobacillales	f__Streptococcaceae	g__Streptococcus	s__Streptococcus sp001556435	84.51	3.29	58.82	1708713	9469
FMHFMAG498	PDTFL305.76	PDTFL305.76	N/A	N/A	N/A	p__Actinobacteriota	c__Coriobacteriia	o__Coriobacteriales	f__Coriobacteriaceae	g__Collinsella	s__	99.19	2.42	75	2136874	71224
FMHFMAG499	PDTFL305.81	PDTFL305.81	N/A	N/A	N/A	p__Firmicutes_A	c__Clostridia	o__Oscillospirales	f__Butyricicoccaceae	g__	s__	86.69	0.67	0	2135840	6629
FMHFMAG500	PDTFL305.9	PDTFL305.9	N/A	N/A	N/A	p__Proteobacteria	c__Gammaproteobacteria	o__Burkholderiales	f__Burkholderiaceae	g__Dakarella	s__	80	0	0	1470194	79749
FMHFMAG501	PDTFT301.13	PDTFT301.13	GCF_003011855.1	d__Bacteria;p__Firmicutes_A;c__Clostridia;o__Lachnospirales;f__Lachnospiraceae;g__Ruminococcus_A;s__Ruminococcus_A sp003011855	97.34	p__Firmicutes_A	c__Clostridia	o__Lachnospirales	f__Lachnospiraceae	g__Ruminococcus_A	s__Ruminococcus_A sp003011855	94.43	3.8	7.69	2626186	39078
FMHFMAG502	PDTFT301.30		GCF_000332875.2	d__Bacteria;p__Firmicutes_A;c__Clostridia;o__Lachnospirales;f__Lachnospiraceae;g__Anaerostipes;s__Anaerostipes hadrus	98.38	p__Firmicutes_A	c__Clostridia	o__Lachnospirales	f__Lachnospiraceae	g__Anaerostipes	s__Anaerostipes hadrus	96.2	1.51	33.33	2533340	41749
FMHFMAG503	PDTFT301.33		N/A	N/A	N/A	p__Firmicutes_A	c__Clostridia	o__Oscillospirales	f__Ruminococcaceae	g__Gemmiger	s__	94.83	2.2	66.67	2332545	31589
FMHFMAG504	PDTFT301.39		GCA_003476825.1	d__Bacteria;p__Firmicutes_A;c__Clostridia;o__Oscillospirales;f__Ruminococcaceae;g__Gemmiger;s__Gemmiger sp003476825	98.44	p__Firmicutes_A	c__Clostridia	o__Oscillospirales	f__Ruminococcaceae	g__Gemmiger	s__Gemmiger sp003476825	94.94	1.36	0	2316849	12043
FMHFMAG505	PDTFT301.46		GCF_000153905.1	d__Bacteria;p__Firmicutes_A;c__Clostridia;o__Lachnospirales;f__Lachnospiraceae;g__Blautia_A;s__Blautia_A obeum	98.54	p__Firmicutes_A	c__Clostridia	o__Lachnospirales	f__Lachnospiraceae	g__Blautia_A	s__Blautia_A obeum	89.46	1.73	37.5	2791631	15286
FMHFMAG506	PDTFT301.48	PDTFT301.48	GCF_000162015.1	d__Bacteria;p__Firmicutes_A;c__Clostridia;o__Oscillospirales;f__Ruminococcaceae;g__Faecalibacterium;s__Faecalibacterium prausnitzii_C	97.11	p__Firmicutes_A	c__Clostridia	o__Oscillospirales	f__Ruminococcaceae	g__Faecalibacterium	s__Faecalibacterium prausnitzii_C	87.29	1.21	100	1986042	30065
FMHFMAG507	PDTFT301.56	PDTFT301.56	GCA_000435815.1	d__Bacteria;p__Firmicutes_A;c__Clostridia;o__Lachnospirales;f__Lachnospiraceae;g__Eubacterium_G;s__Eubacterium_G sp000435815	97.87	p__Firmicutes_A	c__Clostridia	o__Lachnospirales	f__Lachnospiraceae	g__Eubacterium_G	s__Eubacterium_G sp000435815	100	0	0	2478352	72738
FMHFMAG508	PDTFT301.6		GCF_000752095.2	d__Bacteria;p__Firmicutes;c__Bacilli;o__Erysipelotrichales;f__Erysipelatoclostridiaceae;g__Erysipelatoclostridium;s__Erysipelatoclostridium sp000752095	96.32	p__Firmicutes	c__Bacilli	o__Erysipelotrichales	f__Erysipelatoclostridiaceae	g__Erysipelatoclostridium	s__Erysipelatoclostridium sp000752095	97.64	1.89	100	2481900	10447
FMHFMAG509	PDTFT301.7		GCF_001311035.1	d__Bacteria;p__Firmicutes_A;c__Clostridia;o__Lachnospirales;f__Lachnospiraceae;g__Faecalicatena;s__Faecalicatena glycyrrhizinilyticum	98.47	p__Firmicutes_A	c__Clostridia	o__Lachnospirales	f__Lachnospiraceae	g__Faecalicatena	s__Faecalicatena glycyrrhizinilyticum	83.24	0	0	2467774	91679
FMHFMAG510	PDTFT301.71	PDTFT301.71	GCF_000173975.1	d__Bacteria;p__Firmicutes_A;c__Clostridia;o__Lachnospirales;f__Lachnospiraceae;g__Eubacterium_E;s__Eubacterium_E hallii	98.18	p__Firmicutes_A	c__Clostridia	o__Lachnospirales	f__Lachnospiraceae	g__Eubacterium_E	s__Eubacterium_E hallii	98.99	3.36	0	3682504	48541
FMHFMAG511	PDTFT301.72		GCA_900066215.1	d__Bacteria;p__Firmicutes_A;c__Clostridia;o__Monoglobales;f__UBA1381;g__CAG-41;s__CAG-41 sp900066215	97.86	p__Firmicutes_A	c__Clostridia	o__Monoglobales	f__UBA1381	g__CAG-41	s__CAG-41 sp900066215	97.99	1.17	0	2474964	37554
FMHFMAG512	PDTFT301.8		GCA_900066615.1	d__Bacteria;p__Firmicutes_A;c__Clostridia;o__Lachnospirales;f__Lachnospiraceae;g__CAG-56;s__CAG-56 sp900066615	98.96	p__Firmicutes_A	c__Clostridia	o__Lachnospirales	f__Lachnospiraceae	g__CAG-56	s__CAG-56 sp900066615	91.77	0	0	2125954	50878
FMHFMAG513	PDTFT302.42		GCA_000436335.1	d__Bacteria;p__Firmicutes_A;c__Clostridia;o__Oscillospirales;f__Acutalibacteraceae;g__CAG-217;s__CAG-217 sp000436335	96.98	p__Firmicutes_A	c__Clostridia	o__Oscillospirales	f__Acutalibacteraceae	g__CAG-217	s__CAG-217 sp000436335	86.43	1.34	0	1526118	9280
FMHFMAG514	PDTFT302.45	PDTFT302.45	GCF_001517625.2	d__Bacteria;p__Firmicutes_A;c__Clostridia;o__Lachnospirales;f__Lachnospiraceae;g__Clostridium_M;s__Clostridium_M sp001517625	98.8	p__Firmicutes_A	c__Clostridia	o__Lachnospirales	f__Lachnospiraceae	g__Clostridium_M	s__Clostridium_M sp001517625	88.4	0.65	100	2536321	20649
FMHFMAG515	PDTFT302.52		GCF_000154525.1	d__Bacteria;p__Bacteroidota;c__Bacteroidia;o__Bacteroidales;f__Bacteroidaceae;g__Bacteroides;s__Bacteroides stercoris	98.43	p__Bacteroidota	c__Bacteroidia	o__Bacteroidales	f__Bacteroidaceae	g__Bacteroides	s__Bacteroides stercoris	91.66	1.61	16.67	3331867	36416
FMHFMAG516	PDTFT302.75	PDTFT302.75	GCF_001548235.1	d__Bacteria;p__Actinobacteriota;c__Actinobacteria;o__Actinomycetales;f__Micrococcaceae;g__Rothia;s__Rothia mucilaginosa_B	95.6	p__Actinobacteriota	c__Actinobacteria	o__Actinomycetales	f__Micrococcaceae	g__Rothia	s__Rothia mucilaginosa_B	88.33	2.89	100	1988491	11735
FMHFMAG517	PDTFT303.100		GCF_000156535.1	d__Bacteria;p__Firmicutes_A;c__Clostridia;o__Lachnospirales;f__Lachnospiraceae;g__Roseburia;s__Roseburia intestinalis	98.62	p__Firmicutes_A	c__Clostridia	o__Lachnospirales	f__Lachnospiraceae	g__Roseburia	s__Roseburia intestinalis	97.58	0.6	0	3427545	82606
FMHFMAG518	PDTFT303.106	PDTFT303.106	GCA_003525905.1	d__Bacteria;p__Firmicutes_A;c__Clostridia;o__Oscillospirales;f__Oscillospiraceae;g__CAG-110;s__CAG-110 sp003525905	99.26	p__Firmicutes_A	c__Clostridia	o__Oscillospirales	f__Oscillospiraceae	g__CAG-110	s__CAG-110 sp003525905	87.92	3.42	100	2155401	12665
FMHFMAG519	PDTFT303.107		GCA_003312465.1	d__Bacteria;p__Firmicutes_A;c__Clostridia;o__Oscillospirales;f__Ruminococcaceae;g__Faecalibacterium;s__Faecalibacterium prausnitzii_K	96.38	p__Firmicutes_A	c__Clostridia	o__Oscillospirales	f__Ruminococcaceae	g__Faecalibacterium	s__Faecalibacterium prausnitzii_K	83.93	2.38	100	2167777	23486
FMHFMAG520	PDTFT303.18		GCA_000433715.1	d__Bacteria;p__Bacteroidota;c__Bacteroidia;o__Bacteroidales;f__Bacteroidaceae;g__Bacteroides_A;s__Bacteroides_A plebeius_A	96.15	p__Bacteroidota	c__Bacteroidia	o__Bacteroidales	f__Bacteroidaceae	g__Bacteroides_A	s__Bacteroides_A plebeius_A	93.03	0.41	75	3288618	64983
FMHFMAG521	PDTFT303.23	PDTFT303.23	GCF_000752095.2	d__Bacteria;p__Firmicutes;c__Bacilli;o__Erysipelotrichales;f__Erysipelatoclostridiaceae;g__Erysipelatoclostridium;s__Erysipelatoclostridium sp000752095	96.11	p__Firmicutes	c__Bacilli	o__Erysipelotrichales	f__Erysipelatoclostridiaceae	g__Erysipelatoclostridium	s__Erysipelatoclostridium sp000752095	99.06	0	0	2809314	59845
FMHFMAG522	PDTFT303.24		GCF_000478885.1	d__Bacteria;p__Actinobacteriota;c__Coriobacteriia;o__Coriobacteriales;f__Eggerthellaceae;g__Adlercreutzia;s__Adlercreutzia equolifaciens	95.4	p__Actinobacteriota	c__Coriobacteriia	o__Coriobacteriales	f__Eggerthellaceae	g__Adlercreutzia	s__Adlercreutzia equolifaciens	94.96	9.93	47.62	2733038	24943
FMHFMAG523	PDTFT303.28		GCF_001311035.1	d__Bacteria;p__Firmicutes_A;c__Clostridia;o__Lachnospirales;f__Lachnospiraceae;g__Faecalicatena;s__Faecalicatena glycyrrhizinilyticum	98.22	p__Firmicutes_A	c__Clostridia	o__Lachnospirales	f__Lachnospiraceae	g__Faecalicatena	s__Faecalicatena glycyrrhizinilyticum	80.06	0.93	0	2090669	10072
FMHFMAG524	PDTFT303.30		GCA_900066365.1	d__Bacteria;p__Firmicutes_A;c__Clostridia;o__Lachnospirales;f__Lachnospiraceae;g__Acetatifactor;s__Acetatifactor sp900066365	97.25	p__Firmicutes_A	c__Clostridia	o__Lachnospirales	f__Lachnospiraceae	g__Acetatifactor	s__Acetatifactor sp900066365	94.81	2.29	0	2709075	42632
FMHFMAG525	PDTFT303.38	PDTFT303.38	N/A	N/A	N/A	p__Actinobacteriota	c__Coriobacteriia	o__Coriobacteriales	f__Eggerthellaceae	g__Slackia_A	s__	93.15	2.47	16.67	2650470	13849
FMHFMAG526	PDTFT303.41	PDTFT303.41	N/A	N/A	N/A	p__Firmicutes_A	c__Clostridia	o__Christensenellales	f__CAG-74	g__	s__	88.64	2.08	50	2258054	8780
FMHFMAG527	PDTFT303.44		GCF_900167555.1	d__Bacteria;p__Firmicutes_A;c__Clostridia;o__Oscillospirales;f__Ruminococcaceae;g__Gemmiger;s__Gemmiger formicilis	97.47	p__Firmicutes_A	c__Clostridia	o__Oscillospirales	f__Ruminococcaceae	g__Gemmiger	s__Gemmiger formicilis	92.27	1.02	0	2520953	33838
FMHFMAG528	PDTFT303.47		GCF_000765235.1	d__Bacteria;p__Firmicutes_A;c__Clostridia;o__Oscillospirales;f__Oscillospiraceae;g__ER4;s__ER4 sp000765235	97.34	p__Firmicutes_A	c__Clostridia	o__Oscillospirales	f__Oscillospiraceae	g__ER4	s__ER4 sp000765235	88.97	3.19	62.5	1716546	6698
FMHFMAG529	PDTFT303.55		GCA_003476825.1	d__Bacteria;p__Firmicutes_A;c__Clostridia;o__Oscillospirales;f__Ruminococcaceae;g__Gemmiger;s__Gemmiger sp003476825	98.38	p__Firmicutes_A	c__Clostridia	o__Oscillospirales	f__Ruminococcaceae	g__Gemmiger	s__Gemmiger sp003476825	95.55	2.55	60	2313538	11318
FMHFMAG530	PDTFT303.67	PDTFT303.67	N/A	N/A	N/A	p__Firmicutes_A	c__Clostridia	o__Oscillospirales	f__Ruminococcaceae	g__Gemmiger	s__	88.19	6.01	69.23	2231481	22423
FMHFMAG531	PDTFT303.69	PDTFT303.69	GCF_000154465.1	d__Bacteria;p__Bacteroidota;c__Bacteroidia;o__Bacteroidales;f__Rikenellaceae;g__Alistipes;s__Alistipes putredinis	98.98	p__Bacteroidota	c__Bacteroidia	o__Bacteroidales	f__Rikenellaceae	g__Alistipes	s__Alistipes putredinis	98.56	0.96	0	2194291	104411
FMHFMAG532	PDTFT303.78		N/A	N/A	N/A	p__Firmicutes_A	c__Clostridia	o__Oscillospirales	f__Butyricicoccaceae	g__Agathobaculum	s__	82.82	1.34	50	1598904	6944
FMHFMAG533	PDTFT303.9	PDTFT303.9	N/A	N/A	N/A	p__Firmicutes_A	c__Clostridia	o__Lachnospirales	f__Lachnospiraceae	g__GCA-900066135	s__	93.71	0.63	0	3078285	19245
FMHFMAG534	PDTFT303.95		GCA_003531055.1	d__Bacteria;p__Firmicutes_A;c__Clostridia;o__Oscillospirales;f__Acutalibacteraceae;g__UBA1417;s__UBA1417 sp003531055	97.59	p__Firmicutes_A	c__Clostridia	o__Oscillospirales	f__Acutalibacteraceae	g__UBA1417	s__UBA1417 sp003531055	84.96	2.8	83.33	1938111	8926
FMHFMAG535	PDTFT303.97	PDTFT303.97	N/A	N/A	N/A	p__Bacteroidota	c__Bacteroidia	o__Bacteroidales	f__Rikenellaceae	g__Alistipes_A	s__	100	0.48	0	2423340	221128
FMHFMAG536	PDTFT304.103		GCF_000236865.1	d__Bacteria;p__Actinobacteriota;c__Coriobacteriia;o__Coriobacteriales;f__Eggerthellaceae;g__Senegalimassilia;s__Senegalimassilia anaerobia	95.35	p__Actinobacteriota	c__Coriobacteriia	o__Coriobacteriales	f__Eggerthellaceae	g__Senegalimassilia	s__Senegalimassilia anaerobia	87.25	0.6	14.29	1824807	9440
FMHFMAG537	PDTFT304.132		GCF_001405615.1	d__Bacteria;p__Firmicutes_A;c__Clostridia;o__Lachnospirales;f__Lachnospiraceae;g__Agathobacter;s__Agathobacter faecis	98.3	p__Firmicutes_A	c__Clostridia	o__Lachnospirales	f__Lachnospiraceae	g__Agathobacter	s__Agathobacter faecis	97.58	1.9	0	3002353	130974
FMHFMAG538	PDTFT304.20	PDTFT304.20	GCF_000016525.1	d__Archaea;p__Euryarchaeota;c__Methanobacteria;o__Methanobacteriales;f__Methanobacteriaceae;g__Methanobrevibacter_A;s__Methanobrevibacter_A smithii	98.04	p__Euryarchaeota	c__Methanobacteria	o__Methanobacteriales	f__Methanobacteriaceae	g__Methanobrevibacter_A	s__Methanobrevibacter_A smithii	96.8	0	0	1827452	130392
FMHFMAG539	PDTFT304.26		GCF_000296465.1	d__Bacteria;p__Bacteroidota;c__Bacteroidia;o__Bacteroidales;f__Barnesiellaceae;g__Barnesiella;s__Barnesiella intestinihominis	99.12	p__Bacteroidota	c__Bacteroidia	o__Bacteroidales	f__Barnesiellaceae	g__Barnesiella	s__Barnesiella intestinihominis	99.25	0	0	3264614	293616
FMHFMAG540	PDTFT304.33		N/A	N/A	N/A	p__Bacteroidota	c__Bacteroidia	o__Bacteroidales	f__Rikenellaceae	g__Alistipes_A	s__	100	0.48	0	2390373	168071
FMHFMAG541	PDTFT304.35	PDTFT304.35	GCA_000434055.1	d__Bacteria;p__Firmicutes_A;c__Clostridia;o__Oscillospirales;f__Acutalibacteraceae;g__CAG-488;s__CAG-488 sp000434055	97.87	p__Firmicutes_A	c__Clostridia	o__Oscillospirales	f__Acutalibacteraceae	g__CAG-488	s__CAG-488 sp000434055	96.42	0	0	2158235	66594
FMHFMAG542	PDTFT304.47	PDTFT304.47	GCA_900313215.1	d__Bacteria;p__Bacteroidota;c__Bacteroidia;o__Bacteroidales;f__Bacteroidaceae;g__Prevotella;s__Prevotella sp900313215	97.16	p__Bacteroidota	c__Bacteroidia	o__Bacteroidales	f__Bacteroidaceae	g__Prevotella	s__Prevotella sp900313215	90.1	1.01	0	2680771	63238
FMHFMAG543	PDTFT304.50	PDTFT304.50	N/A	N/A	N/A	p__Firmicutes_A	c__Clostridia	o__Lachnospirales	f__Lachnospiraceae	g__UBA4285	s__	85.34	1.34	0	1256452	12325
FMHFMAG544	PDTFT304.51		GCF_900167555.1	d__Bacteria;p__Firmicutes_A;c__Clostridia;o__Oscillospirales;f__Ruminococcaceae;g__Gemmiger;s__Gemmiger formicilis	97.87	p__Firmicutes_A	c__Clostridia	o__Oscillospirales	f__Ruminococcaceae	g__Gemmiger	s__Gemmiger formicilis	87.12	2.15	80	2083498	8113
FMHFMAG545	PDTFT304.62		GCA_900317525.1	d__Bacteria;p__Firmicutes_A;c__Clostridia;o__Oscillospirales;f__Oscillospiraceae;g__ER4;s__ER4 sp900317525	97.29	p__Firmicutes_A	c__Clostridia	o__Oscillospirales	f__Oscillospiraceae	g__ER4	s__ER4 sp900317525	90.49	3.86	18.18	1793397	9777
FMHFMAG546	PDTFT304.7		N/A	N/A	N/A	p__Firmicutes_A	c__Clostridia	o__Oscillospirales	f__Oscillospiraceae	g__Ruminiclostridium_C	s__	87.25	0.67	0	2052003	82891
FMHFMAG547	PDTFT304.70		GCA_900066165.1	d__Bacteria;p__Firmicutes_A;c__Clostridia;o__Lachnospirales;f__Lachnospiraceae;g__Blautia_A;s__Blautia_A sp900066165	98.4	p__Firmicutes_A	c__Clostridia	o__Lachnospirales	f__Lachnospiraceae	g__Blautia_A	s__Blautia_A sp900066165	88.81	1.9	66.67	2812526	10194
FMHFMAG548	PDTFT305.108		GCA_000437795.1	d__Bacteria;p__Bacteroidota;c__Bacteroidia;o__Bacteroidales;f__Muribaculaceae;g__CAG-279;s__CAG-279 sp000437795	97.97	p__Bacteroidota	c__Bacteroidia	o__Bacteroidales	f__Muribaculaceae	g__CAG-279	s__CAG-279 sp000437795	80.94	0	0	2123767	118882
FMHFMAG549	PDTFT305.118		GCA_000437595.1	d__Bacteria;p__Firmicutes_A;c__Clostridia;o__Christensenellales;f__CAG-74;g__UBA11524;s__UBA11524 sp000437595	97.22	p__Firmicutes_A	c__Clostridia	o__Christensenellales	f__CAG-74	g__UBA11524	s__UBA11524 sp000437595	97.9	2.8	42.86	2848453	14753
FMHFMAG550	PDTFT305.123		GCA_000436335.1	d__Bacteria;p__Firmicutes_A;c__Clostridia;o__Oscillospirales;f__Acutalibacteraceae;g__CAG-217;s__CAG-217 sp000436335	97.13	p__Firmicutes_A	c__Clostridia	o__Oscillospirales	f__Acutalibacteraceae	g__CAG-217	s__CAG-217 sp000436335	86.24	0	0	1650250	267024
FMHFMAG551	PDTFT305.124	PDTFT305.124	N/A	N/A	N/A	p__Firmicutes_A	c__Clostridia	o__Lachnospirales	f__Lachnospiraceae	g__Blautia_A	s__	89.24	6.91	60	3347775	18491
FMHFMAG552	PDTFT305.125		GCF_003024715.1	d__Bacteria;p__Firmicutes_A;c__Clostridia;o__Lachnospirales;f__Lachnospiraceae;g__Clostridium_Q;s__Clostridium_Q sp003024715	98.51	p__Firmicutes_A	c__Clostridia	o__Lachnospirales	f__Lachnospiraceae	g__Clostridium_Q	s__Clostridium_Q sp003024715	93.2	2.32	40	2370310	12558
FMHFMAG553	PDTFT305.149		GCA_900066215.1	d__Bacteria;p__Firmicutes_A;c__Clostridia;o__Monoglobales;f__UBA1381;g__CAG-41;s__CAG-41 sp900066215	97.67	p__Firmicutes_A	c__Clostridia	o__Monoglobales	f__UBA1381	g__CAG-41	s__CAG-41 sp900066215	90.1	3.04	92.31	2327212	12110
FMHFMAG554	PDTFT305.3	PDTFT305.3	GCA_900066395.1	d__Bacteria;p__Firmicutes_A;c__Clostridia;o__Lachnospirales;f__Lachnospiraceae;g__CAG-45;s__CAG-45 sp900066395	98	p__Firmicutes_A	c__Clostridia	o__Lachnospirales	f__Lachnospiraceae	g__CAG-45	s__CAG-45 sp900066395	93.65	1.84	37.5	2350431	33314
FMHFMAG555	PDTFT305.30	PDTFT305.30	GCA_000434995.1	d__Bacteria;p__Firmicutes_A;c__Clostridia;o__Oscillospirales;f__Acutalibacteraceae;g__Eubacterium_R;s__Eubacterium_R sp000434995	98.27	p__Firmicutes_A	c__Clostridia	o__Oscillospirales	f__Acutalibacteraceae	g__Eubacterium_R	s__Eubacterium_R sp000434995	98.66	0	0	1769320	227491
FMHFMAG556	PDTFT305.33	PDTFT305.33	GCA_000438295.1	d__Bacteria;p__Firmicutes;c__Bacilli;o__RF39;f__CAG-611;g__CAG-451;s__CAG-451 sp000438295	97.71	p__Firmicutes	c__Bacilli	o__RF39	f__CAG-611	g__CAG-451	s__CAG-451 sp000438295	80	2.25	0	1045879	19511
FMHFMAG557	PDTFT305.37	PDTFT305.37	N/A	N/A	N/A	p__Firmicutes	c__Bacilli	o__Erysipelotrichales	f__Erysipelotrichaceae	g__Faecalitalea	s__	97.3	0.13	100	1740805	41262
FMHFMAG558	PDTFT305.57	PDTFT305.57	N/A	N/A	N/A	p__Firmicutes	c__Bacilli	o__RF39	f__CAG-433	g__CAG-433	s__	93.82	1.69	0	1303987	47633
FMHFMAG559	PDTFT305.58		GCF_000154325.1	d__Bacteria;p__Firmicutes_A;c__Clostridia;o__Oscillospirales;f__Ruminococcaceae;g__Ruminiclostridium_E;s__Ruminiclostridium_E siraeum	96.68	p__Firmicutes_A	c__Clostridia	o__Oscillospirales	f__Ruminococcaceae	g__Ruminiclostridium_E	s__Ruminiclostridium_E siraeum	97.65	0.06	0	2447963	28501
FMHFMAG560	PDTFT305.81	PDTFT305.81	GCF_000154845.1	d__Bacteria;p__Bacteroidota;c__Bacteroidia;o__Bacteroidales;f__Bacteroidaceae;g__Bacteroides_A;s__Bacteroides_A coprocola	99.08	p__Bacteroidota	c__Bacteroidia	o__Bacteroidales	f__Bacteroidaceae	g__Bacteroides_A	s__Bacteroides_A coprocola	91.98	0.12	0	2918572	44285
FMHFMAG561	PDTFT305.96		GCF_000154205.1	d__Bacteria;p__Bacteroidota;c__Bacteroidia;o__Bacteroidales;f__Bacteroidaceae;g__Bacteroides;s__Bacteroides uniformis	98.19	p__Bacteroidota	c__Bacteroidia	o__Bacteroidales	f__Bacteroidaceae	g__Bacteroides	s__Bacteroides uniformis	90.9	1.8	70	3503900	18305
FMHFMAG562	PDTFT306.101		GCA_003476825.1	d__Bacteria;p__Firmicutes_A;c__Clostridia;o__Oscillospirales;f__Ruminococcaceae;g__Gemmiger;s__Gemmiger sp003476825	98.37	p__Firmicutes_A	c__Clostridia	o__Oscillospirales	f__Ruminococcaceae	g__Gemmiger	s__Gemmiger sp003476825	93.19	2.78	42.86	2304114	10064
FMHFMAG563	PDTFT306.111		GCA_900066215.1	d__Bacteria;p__Firmicutes_A;c__Clostridia;o__Monoglobales;f__UBA1381;g__CAG-41;s__CAG-41 sp900066215	97.84	p__Firmicutes_A	c__Clostridia	o__Monoglobales	f__UBA1381	g__CAG-41	s__CAG-41 sp900066215	89.37	2.01	25	1914727	9709
FMHFMAG564	PDTFT306.112	PDTFT306.112	N/A	N/A	N/A	p__Firmicutes_A	c__Clostridia	o__Lachnospirales	f__Lachnospiraceae	g__	s__	98.31	0.72	0	2310733	129439
FMHFMAG565	PDTFT306.123	PDTFT306.123	N/A	N/A	N/A	p__Actinobacteriota	c__Coriobacteriia	o__Coriobacteriales	f__Eggerthellaceae	g__CAG-1427	s__	80.65	0	0	1184257	147746
FMHFMAG566	PDTFT306.20	PDTFT306.20	GCF_000155205.1	d__Bacteria;p__Firmicutes_A;c__Clostridia;o__Lachnospirales;f__Lachnospiraceae;g__Faecalicatena;s__Faecalicatena lactaris	98.93	p__Firmicutes_A	c__Clostridia	o__Lachnospirales	f__Lachnospiraceae	g__Faecalicatena	s__Faecalicatena lactaris	80.9	9.02	18.18	1960266	9824
FMHFMAG567	PDTFT306.25	PDTFT306.25	N/A	N/A	N/A	p__Verrucomicrobiota	c__Verrucomicrobiae	o__Verrucomicrobiales	f__Akkermansiaceae	g__Akkermansia	s__	96.26	0.68	0	2948280	232809
FMHFMAG568	PDTFT306.43		GCF_000236865.1	d__Bacteria;p__Actinobacteriota;c__Coriobacteriia;o__Coriobacteriales;f__Eggerthellaceae;g__Senegalimassilia;s__Senegalimassilia anaerobia	95.2	p__Actinobacteriota	c__Coriobacteriia	o__Coriobacteriales	f__Eggerthellaceae	g__Senegalimassilia	s__Senegalimassilia anaerobia	93.95	0	0	2147889	92977
FMHFMAG569	PDTFT306.54	PDTFT306.54	N/A	N/A	N/A	p__Firmicutes_A	c__Clostridia	o__Oscillospirales	f__Acutalibacteraceae	g__Eubacterium_R	s__	91.51	2.01	0	2006273	21422
FMHFMAG570	PDTFT306.69		GCF_000478885.1	d__Bacteria;p__Actinobacteriota;c__Coriobacteriia;o__Coriobacteriales;f__Eggerthellaceae;g__Adlercreutzia;s__Adlercreutzia equolifaciens	96.67	p__Actinobacteriota	c__Coriobacteriia	o__Coriobacteriales	f__Eggerthellaceae	g__Adlercreutzia	s__Adlercreutzia equolifaciens	90.65	0.27	100	2305697	9596
FMHFMAG571	PDTFT306.71		GCF_000765235.1	d__Bacteria;p__Firmicutes_A;c__Clostridia;o__Oscillospirales;f__Oscillospiraceae;g__ER4;s__ER4 sp000765235	97.68	p__Firmicutes_A	c__Clostridia	o__Oscillospirales	f__Oscillospiraceae	g__ER4	s__ER4 sp000765235	85.35	3.8	62.5	1612302	6777
FMHFMAG572	PDTFT306.72	PDTFT306.72	N/A	N/A	N/A	p__Firmicutes_A	c__Clostridia	o__Clostridiales	f__Clostridiaceae	g__Clostridium	s__	96.75	0.09	0	2663488	59308
FMHFMAG573	PDTFT306.89	PDTFT306.89	N/A	N/A	N/A	p__Firmicutes	c__Bacilli	o__RF39	f__CAG-1000	g__CAG-460	s__	91.57	1.69	0	1128848	44073
FMHFMAG574	PDTFT306.95		GCA_900319515.1	d__Bacteria;p__Firmicutes_A;c__Clostridia;o__Lachnospirales;f__Lachnospiraceae;g__CAG-127;s__CAG-127 sp900319515	96.62	p__Firmicutes_A	c__Clostridia	o__Lachnospirales	f__Lachnospiraceae	g__CAG-127	s__CAG-127 sp900319515	98.66	0	0	2696674	137488
