# Supplementary material for: Dissecting microbial communities and resistomes for interconnected humans, soil, and livestock
Source: ISME J. 2022 Sep 23;17(1):21–35. doi: 10.1038/s41396-022-01315-7 (PMC9751072; doi:10.1038/s41396-022-01315-7)
Supplement: Supplementary file 5 — Supplementary Table 4 [file 41396_2022_1315_MOESM5_ESM.xlsx]

## Sheet: Supp Table 4
Soil MAG ID	Soil_original_genome_ID	species representative	reference	fastani_taxonomy	fastani_ani	phylum	class	order	family	genus	species	completeness	contamination	strain_heterogeneity	size	N50
FMSOMAG001	PDTRT2S404.27	Yes	GCF_900110375.1	d__Bacteria;p__Bacteroidota;c__Bacteroidia;o__Flavobacteriales;f__Flavobacteriaceae;g__Flavobacterium;s__Flavobacterium sinopsychrotolerans	96.26	p__Bacteroidota	c__Bacteroidia	o__Flavobacteriales	f__Flavobacteriaceae	g__Flavobacterium	s__Flavobacterium sinopsychrotolerans	99.1	1.09	16.67	3875245	170825
FMSOMAG002	PDTRT2S404.18	Yes	GCF_900129295.1	d__Bacteria;p__Bacteroidota;c__Bacteroidia;o__Chitinophagales;f__Chitinophagaceae;g__Flavisolibacter;s__Flavisolibacter ginsengisoli	96.42	p__Bacteroidota	c__Bacteroidia	o__Chitinophagales	f__Chitinophagaceae	g__Flavisolibacter	s__Flavisolibacter ginsengisoli	84.49	5.17	25.81	3831761	5990
FMSOMAG003	coSO.364	Yes	N/A	d__Bacteria;p__Actinobacteriota;c__Actinobacteria;o__Mycobacteriales;f__QHCD01;g__;s__	N/A	p__Actinobacteriota	c__Actinobacteria	o__Mycobacteriales	f__QHCD01	g__	s__	93.74	3.41	26.32	5424870	20409
FMSOMAG004	coSO.338	Yes	N/A	d__Bacteria;p__Actinobacteriota;c__Actinobacteria;o__Mycobacteriales;f__Micromonosporaceae;g__Dactylosporangium;s__	N/A	p__Actinobacteriota	c__Actinobacteria	o__Mycobacteriales	f__Micromonosporaceae	g__Dactylosporangium	s__	95.19	3.47	7.69	8212799	10084
FMSOMAG005	coSO.493	Yes	N/A	d__Bacteria;p__Actinobacteriota;c__Actinobacteria;o__Propionibacteriales;f__Nocardioidaceae;g__Nocardioides;s__	N/A	p__Actinobacteriota	c__Actinobacteria	o__Propionibacteriales	f__Nocardioidaceae	g__Nocardioides	s__	88.06	1.8	40	3853159	15782
FMSOMAG006	coSO.391	Yes	N/A	d__Bacteria;p__Actinobacteriota;c__Actinobacteria;o__Propionibacteriales;f__Nocardioidaceae;g__Nocardioides;s__	N/A	p__Actinobacteriota	c__Actinobacteria	o__Propionibacteriales	f__Nocardioidaceae	g__Nocardioides	s__	88	7.57	9.09	4185205	7483
FMSOMAG007	coSO.478	Yes	N/A	d__Bacteria;p__Actinobacteriota;c__UBA4738;o__;f__;g__;s__	N/A	p__Actinobacteriota	c__UBA4738	o__	f__	g__	s__	95.73	2.02	40	2963544	15737
FMSOMAG008	coSO.252	Yes	N/A	d__Bacteria;p__Actinobacteriota;c__Acidimicrobiia;o__;f__;g__;s__	N/A	p__Actinobacteriota	c__Acidimicrobiia	o__	f__	g__	s__	92.1	8.83	15	4723612	30208
FMSOMAG009	coSO.201	Yes	N/A	d__Bacteria;p__Actinobacteriota;c__Acidimicrobiia;o__IMCC26256;f__;g__;s__	N/A	p__Actinobacteriota	c__Acidimicrobiia	o__IMCC26256	f__	g__	s__	96.11	6.41	16.67	5492657	30746
FMSOMAG010	PDTRL202.16	Yes	N/A	d__Bacteria;p__Actinobacteriota;c__Acidimicrobiia;o__IMCC26256;f__;g__;s__	N/A	p__Actinobacteriota	c__Acidimicrobiia	o__IMCC26256	f__	g__	s__	91.03	4.7	0	4632538	5420
FMSOMAG011	PDTRL102.19	Yes	N/A	d__Bacteria;p__Actinobacteriota;c__Thermoleophilia;o__Solirubrobacterales;f__Solirubrobacteraceae;g__;s__	N/A	p__Actinobacteriota	c__Thermoleophilia	o__Solirubrobacterales	f__Solirubrobacteraceae	g__	s__	80.28	3.35	57.14	3626074	6717
FMSOMAG012	coSO.8	Yes	N/A	d__Bacteria;p__Actinobacteriota;c__Thermoleophilia;o__Solirubrobacterales;f__70-9;g__;s__	N/A	p__Actinobacteriota	c__Thermoleophilia	o__Solirubrobacterales	f__70-9	g__	s__	86.8	2.8	50	2190486	16483
FMSOMAG013	PDTRL101.11	Yes	N/A	d__Bacteria;p__Actinobacteriota;c__Thermoleophilia;o__Solirubrobacterales;f__70-9;g__;s__	N/A	p__Actinobacteriota	c__Thermoleophilia	o__Solirubrobacterales	f__70-9	g__	s__	88.43	3.88	28.57	2534735	31211
FMSOMAG014	coSO.20	Yes	N/A	d__Bacteria;p__Actinobacteriota;c__Thermoleophilia;o__Solirubrobacterales;f__70-9;g__;s__	N/A	p__Actinobacteriota	c__Thermoleophilia	o__Solirubrobacterales	f__70-9	g__	s__	85.62	9.35	0	2909756	13124
FMSOMAG015	coSO.387	Yes	N/A	d__Bacteria;p__Actinobacteriota;c__Thermoleophilia;o__Solirubrobacterales;f__70-9;g__;s__	N/A	p__Actinobacteriota	c__Thermoleophilia	o__Solirubrobacterales	f__70-9	g__	s__	92.1	7.8	40	3589663	10376
FMSOMAG016	coSO.235	Yes	N/A	d__Bacteria;p__Actinobacteriota;c__Thermoleophilia;o__20CM-4-69-9;f__20CM-4-69-9;g__Palsa-739;s__	N/A	p__Actinobacteriota	c__Thermoleophilia	o__20CM-4-69-9	f__20CM-4-69-9	g__Palsa-739	s__	80.4	1.72	0	2423231	12754
FMSOMAG017	coSO.400	Yes	N/A	d__Bacteria;p__Actinobacteriota;c__Thermoleophilia;o__20CM-4-69-9;f__20CM-4-69-9;g__;s__	N/A	p__Actinobacteriota	c__Thermoleophilia	o__20CM-4-69-9	f__20CM-4-69-9	g__	s__	81.31	7.41	26.67	3022410	6624
FMSOMAG018	coSO.87	Yes	N/A	d__Bacteria;p__Chloroflexota_A;c__Ellin6529;o__CSP1-4;f__CSP1-4;g__UBA5189;s__	N/A	p__Chloroflexota_A	c__Ellin6529	o__CSP1-4	f__CSP1-4	g__UBA5189	s__	89.25	4.95	12.5	2669760	21596
FMSOMAG019	coSO.268	Yes	N/A	d__Bacteria;p__Chloroflexota_A;c__Ellin6529;o__CSP1-4;f__CSP1-4;g__UBA5189;s__	N/A	p__Chloroflexota_A	c__Ellin6529	o__CSP1-4	f__CSP1-4	g__UBA5189	s__	80.59	3.09	0	1913744	3546
FMSOMAG020	coSO.151	Yes	N/A	d__Bacteria;p__Chloroflexota_A;c__Ellin6529;o__P2-11E;f__P2-11E;g__UBA4735;s__	N/A	p__Chloroflexota_A	c__Ellin6529	o__P2-11E	f__P2-11E	g__UBA4735	s__	98.02	0.99	0	2545332	47369
FMSOMAG021	coSO.54	Yes	N/A	d__Bacteria;p__Verrucomicrobiota;c__Verrucomicrobiae;o__Chthoniobacterales;f__UBA10450;g__Palsa-1382;s__	N/A	p__Verrucomicrobiota	c__Verrucomicrobiae	o__Chthoniobacterales	f__UBA10450	g__Palsa-1382	s__	82.7	4.77	11.11	2367066	5496
FMSOMAG022	coSO.72	Yes	N/A	d__Bacteria;p__Verrucomicrobiota;c__Verrucomicrobiae;o__Chthoniobacterales;f__UBA10450;g__AV80;s__	N/A	p__Verrucomicrobiota	c__Verrucomicrobiae	o__Chthoniobacterales	f__UBA10450	g__AV80	s__	97.89	4.09	37.5	4464345	25269
FMSOMAG023	coSO.673	Yes	N/A	d__Bacteria;p__Verrucomicrobiota;c__Verrucomicrobiae;o__Chthoniobacterales;f__UBA10450;g__Palsa-1392;s__	N/A	p__Verrucomicrobiota	c__Verrucomicrobiae	o__Chthoniobacterales	f__UBA10450	g__Palsa-1392	s__	88.62	2.03	75	3040265	9961
FMSOMAG024	coSO.700	Yes	N/A	d__Bacteria;p__Verrucomicrobiota_A;c__Chlamydiia;o__Parachlamydiales;f__Ga0074140;g__;s__	N/A	p__Verrucomicrobiota_A	c__Chlamydiia	o__Parachlamydiales	f__Ga0074140	g__	s__	91.05	1.35	50	1972836	64877
FMSOMAG025	PDTRT2S404.2	Yes	N/A	d__Bacteria;p__Bacteroidota;c__Bacteroidia;o__Flavobacteriales;f__Flavobacteriaceae;g__Flavobacterium;s__	N/A	p__Bacteroidota	c__Bacteroidia	o__Flavobacteriales	f__Flavobacteriaceae	g__Flavobacterium	s__	92.9	1.12	66.67	2763215	10612
FMSOMAG026	coSO.580	Yes	N/A	d__Bacteria;p__Bacteroidota;c__Bacteroidia;o__AKYH767-A;f__2013-40CM-41-45;g__;s__	N/A	p__Bacteroidota	c__Bacteroidia	o__AKYH767-A	f__2013-40CM-41-45	g__	s__	96.02	3.02	0	4403325	20231
FMSOMAG027	PDTRT2S404.15	Yes	N/A	d__Bacteria;p__Bacteroidota;c__Bacteroidia;o__Sphingobacteriales;f__Sphingobacteriaceae;g__Pedobacter_A;s__	N/A	p__Bacteroidota	c__Bacteroidia	o__Sphingobacteriales	f__Sphingobacteriaceae	g__Pedobacter_A	s__	92.47	5.92	47.06	3902207	10487
FMSOMAG028	PDTRL101.7	Yes	N/A	d__Bacteria;p__Bacteroidota;c__Bacteroidia;o__Chitinophagales;f__Chitinophagaceae;g__UTBCD1;s__	N/A	p__Bacteroidota	c__Bacteroidia	o__Chitinophagales	f__Chitinophagaceae	g__UTBCD1	s__	99.51	0.37	0	4823424	710927
FMSOMAG029	coSO.58	Yes	N/A	d__Bacteria;p__Bacteroidota;c__Bacteroidia;o__Chitinophagales;f__Chitinophagaceae;g__Flavisolibacter;s__	N/A	p__Bacteroidota	c__Bacteroidia	o__Chitinophagales	f__Chitinophagaceae	g__Flavisolibacter	s__	85.57	2.71	44.44	4053768	7341
FMSOMAG030	coSO.561	Yes	N/A	d__Bacteria;p__Bacteroidota;c__Bacteroidia;o__Chitinophagales;f__Chitinophagaceae;g__;s__	N/A	p__Bacteroidota	c__Bacteroidia	o__Chitinophagales	f__Chitinophagaceae	g__	s__	96.29	1.4	40	5296528	17379
FMSOMAG031	coSO.384	Yes	N/A	d__Bacteria;p__Bacteroidota;c__Bacteroidia;o__Chitinophagales;f__Chitinophagaceae;g__UBA2791;s__	N/A	p__Bacteroidota	c__Bacteroidia	o__Chitinophagales	f__Chitinophagaceae	g__UBA2791	s__	95.4	2.46	0	4473273	17091
FMSOMAG032	coSO.255	Yes	N/A	d__Bacteria;p__Bacteroidota;c__Bacteroidia;o__Chitinophagales;f__Chitinophagaceae;g__UBA2791;s__	N/A	p__Bacteroidota	c__Bacteroidia	o__Chitinophagales	f__Chitinophagaceae	g__UBA2791	s__	84.95	7.63	36.84	4601500	6576
FMSOMAG033	coSO.692	Yes	N/A	d__Bacteria;p__Bacteroidota;c__Bacteroidia;o__Chitinophagales;f__Chitinophagaceae;g__Parafilimonas;s__	N/A	p__Bacteroidota	c__Bacteroidia	o__Chitinophagales	f__Chitinophagaceae	g__Parafilimonas	s__	93	2.97	33.33	4625495	10758
FMSOMAG034	coSO.243	Yes	N/A	d__Bacteria;p__Bacteroidota;c__Bacteroidia;o__Chitinophagales;f__UBA10324;g__;s__	N/A	p__Bacteroidota	c__Bacteroidia	o__Chitinophagales	f__UBA10324	g__	s__	98	0.33	0	4817954	33821
FMSOMAG035	coSO.71	Yes	N/A	d__Bacteria;p__Gemmatimonadota;c__Gemmatimonadetes;o__Gemmatimonadales;f__GWC2-71-9;g__;s__	N/A	p__Gemmatimonadota	c__Gemmatimonadetes	o__Gemmatimonadales	f__GWC2-71-9	g__	s__	93.41	1.65	0	3176275	44792
FMSOMAG036	coSO.196	Yes	N/A	d__Bacteria;p__Gemmatimonadota;c__Gemmatimonadetes;o__Gemmatimonadales;f__Gemmatimonadaceae;g__UBA4720;s__	N/A	p__Gemmatimonadota	c__Gemmatimonadetes	o__Gemmatimonadales	f__Gemmatimonadaceae	g__UBA4720	s__	83.42	4.95	60	3067238	12559
FMSOMAG037	PDTRT1S404.14	Yes	N/A	d__Bacteria;p__Gemmatimonadota;c__Gemmatimonadetes;o__Gemmatimonadales;f__Gemmatimonadaceae;g__UBA4720;s__	N/A	p__Gemmatimonadota	c__Gemmatimonadetes	o__Gemmatimonadales	f__Gemmatimonadaceae	g__UBA4720	s__	92.31	1.4	75	3357271	68780
FMSOMAG038	coSO.542	Yes	N/A	d__Bacteria;p__Gemmatimonadota;c__Gemmatimonadetes;o__Gemmatimonadales;f__Gemmatimonadaceae;g__UBA4720;s__	N/A	p__Gemmatimonadota	c__Gemmatimonadetes	o__Gemmatimonadales	f__Gemmatimonadaceae	g__UBA4720	s__	84.62	2.2	0	3393679	23927
FMSOMAG039	coSO.169	Yes	N/A	d__Bacteria;p__Gemmatimonadota;c__Gemmatimonadetes;o__Gemmatimonadales;f__Gemmatimonadaceae;g__UBA4720;s__	N/A	p__Gemmatimonadota	c__Gemmatimonadetes	o__Gemmatimonadales	f__Gemmatimonadaceae	g__UBA4720	s__	83.84	4.4	50	3453084	15189
FMSOMAG040	coSO.288	Yes	N/A	d__Bacteria;p__Gemmatimonadota;c__Gemmatimonadetes;o__Gemmatimonadales;f__Gemmatimonadaceae;g__Fen-1247;s__	N/A	p__Gemmatimonadota	c__Gemmatimonadetes	o__Gemmatimonadales	f__Gemmatimonadaceae	g__Fen-1247	s__	83.94	7.74	35.71	3151011	6540
FMSOMAG041	coSO.663	Yes	N/A	d__Bacteria;p__Gemmatimonadota;c__Gemmatimonadetes;o__Gemmatimonadales;f__Gemmatimonadaceae;g__AG11;s__	N/A	p__Gemmatimonadota	c__Gemmatimonadetes	o__Gemmatimonadales	f__Gemmatimonadaceae	g__AG11	s__	81.71	2.2	0	5038168	21022
FMSOMAG042	coSO.50	Yes	N/A	d__Bacteria;p__Gemmatimonadota;c__Gemmatimonadetes;o__Gemmatimonadales;f__Gemmatimonadaceae;g__AG2;s__	N/A	p__Gemmatimonadota	c__Gemmatimonadetes	o__Gemmatimonadales	f__Gemmatimonadaceae	g__AG2	s__	94.81	4.58	42.86	3936793	43649
FMSOMAG043	coSO.414	Yes	N/A	d__Bacteria;p__Gemmatimonadota;c__Gemmatimonadetes;o__Gemmatimonadales;f__Gemmatimonadaceae;g__;s__	N/A	p__Gemmatimonadota	c__Gemmatimonadetes	o__Gemmatimonadales	f__Gemmatimonadaceae	g__	s__	90.89	2.2	0	4250385	29977
FMSOMAG044	coSO.303	Yes	N/A	d__Bacteria;p__Gemmatimonadota;c__Gemmatimonadetes;o__Gemmatimonadales;f__Gemmatimonadaceae;g__;s__	N/A	p__Gemmatimonadota	c__Gemmatimonadetes	o__Gemmatimonadales	f__Gemmatimonadaceae	g__	s__	87.36	5.82	44.44	3511495	4654
FMSOMAG045	coSO.198	Yes	N/A	d__Bacteria;p__Proteobacteria;c__Gammaproteobacteria;o__UBA5158;f__UBA5158;g__2-12-FULL-43-28;s__	N/A	p__Proteobacteria	c__Gammaproteobacteria	o__UBA5158	f__UBA5158	g__2-12-FULL-43-28	s__	92.98	1.31	0	2178274	43777
FMSOMAG046	PDTRT2S404.11	Yes	N/A	d__Bacteria;p__Proteobacteria;c__Gammaproteobacteria;o__Xanthomonadales;f__Xanthomonadaceae;g__Pseudoxanthomonas_A;s__	N/A	p__Proteobacteria	c__Gammaproteobacteria	o__Xanthomonadales	f__Xanthomonadaceae	g__Pseudoxanthomonas_A	s__	84.25	3.91	62.96	2918308	5462
FMSOMAG047	coSO.162	Yes	N/A	d__Bacteria;p__Proteobacteria;c__Gammaproteobacteria;o__Xanthomonadales;f__Xanthomonadaceae;g__Lysobacter_A;s__	N/A	p__Proteobacteria	c__Gammaproteobacteria	o__Xanthomonadales	f__Xanthomonadaceae	g__Lysobacter_A	s__	87.84	4.21	50	2326315	11079
FMSOMAG048	PDTRT2S404.12	Yes	N/A	d__Bacteria;p__Proteobacteria;c__Gammaproteobacteria;o__Xanthomonadales;f__Xanthomonadaceae;g__Lysobacter_A;s__	N/A	p__Proteobacteria	c__Gammaproteobacteria	o__Xanthomonadales	f__Xanthomonadaceae	g__Lysobacter_A	s__	90.85	4.8	61.29	2304361	6088
FMSOMAG049	coSO.167	Yes	N/A	d__Bacteria;p__Proteobacteria;c__Gammaproteobacteria;o__Xanthomonadales;f__Rhodanobacteraceae;g__66-474;s__	N/A	p__Proteobacteria	c__Gammaproteobacteria	o__Xanthomonadales	f__Rhodanobacteraceae	g__66-474	s__	90.09	4.11	51.43	3244753	29429
FMSOMAG050	coSO.726	Yes	N/A	d__Bacteria;p__Proteobacteria;c__Gammaproteobacteria;o__Xanthomonadales;f__Rhodanobacteraceae;g__Dokdonella;s__	N/A	p__Proteobacteria	c__Gammaproteobacteria	o__Xanthomonadales	f__Rhodanobacteraceae	g__Dokdonella	s__	86.97	4.9	48.48	3792591	8930
FMSOMAG051	coSO.185	Yes	N/A	d__Bacteria;p__Proteobacteria;c__Gammaproteobacteria;o__Xanthomonadales;f__Rhodanobacteraceae;g__Dokdonella;s__	N/A	p__Proteobacteria	c__Gammaproteobacteria	o__Xanthomonadales	f__Rhodanobacteraceae	g__Dokdonella	s__	85.21	5.33	31.71	3731425	5903
FMSOMAG052	PDTRL202.17	Yes	N/A	d__Bacteria;p__Proteobacteria;c__Gammaproteobacteria;o__Steroidobacterales;f__Steroidobacteraceae;g__;s__	N/A	p__Proteobacteria	c__Gammaproteobacteria	o__Steroidobacterales	f__Steroidobacteraceae	g__	s__	90.18	4.88	9.68	5019062	18955
FMSOMAG053	coSO.21	Yes	N/A	d__Bacteria;p__Proteobacteria;c__Gammaproteobacteria;o__Burkholderiales;f__SG8-39;g__SCGC-AG-212-J23;s__	N/A	p__Proteobacteria	c__Gammaproteobacteria	o__Burkholderiales	f__SG8-39	g__SCGC-AG-212-J23	s__	91.45	7.29	21.62	4511859	10824
FMSOMAG054	coSO.117	Yes	N/A	d__Bacteria;p__Proteobacteria;c__Gammaproteobacteria;o__Burkholderiales;f__SG8-39;g__SCGC-AG-212-J23;s__	N/A	p__Proteobacteria	c__Gammaproteobacteria	o__Burkholderiales	f__SG8-39	g__SCGC-AG-212-J23	s__	94.15	8.08	10.81	4427491	6798
FMSOMAG055	coSO.136	Yes	N/A	d__Bacteria;p__Proteobacteria;c__Gammaproteobacteria;o__Burkholderiales;f__UKL13-2;g__GR16-43;s__	N/A	p__Proteobacteria	c__Gammaproteobacteria	o__Burkholderiales	f__UKL13-2	g__GR16-43	s__	91.04	6.16	12	3754974	18678
FMSOMAG056	coSO.236	Yes	N/A	d__Bacteria;p__Proteobacteria;c__Gammaproteobacteria;o__Burkholderiales;f__Palsa-1005;g__PALSA-1003;s__	N/A	p__Proteobacteria	c__Gammaproteobacteria	o__Burkholderiales	f__Palsa-1005	g__PALSA-1003	s__	99.18	3.55	22.22	4064395	31404
FMSOMAG057	coSO.322	Yes	N/A	d__Bacteria;p__Proteobacteria;c__Gammaproteobacteria;o__Burkholderiales;f__Palsa-1005;g__PALSA-1003;s__	N/A	p__Proteobacteria	c__Gammaproteobacteria	o__Burkholderiales	f__Palsa-1005	g__PALSA-1003	s__	91.58	3.6	43.75	3694520	15407
FMSOMAG058	coSO.22	Yes	N/A	d__Bacteria;p__Proteobacteria;c__Gammaproteobacteria;o__Burkholderiales;f__Palsa-1005;g__PALSA-1003;s__	N/A	p__Proteobacteria	c__Gammaproteobacteria	o__Burkholderiales	f__Palsa-1005	g__PALSA-1003	s__	92.59	8.01	47.06	4371422	20106
FMSOMAG059	coSO.63	Yes	N/A	d__Bacteria;p__Proteobacteria;c__Gammaproteobacteria;o__Burkholderiales;f__Palsa-1005;g__PALSA-1003;s__	N/A	p__Proteobacteria	c__Gammaproteobacteria	o__Burkholderiales	f__Palsa-1005	g__PALSA-1003	s__	94.16	4.25	21.21	4408531	14321
FMSOMAG060	PDTRT1S404.3	Yes	N/A	d__Bacteria;p__Proteobacteria;c__Gammaproteobacteria;o__Burkholderiales;f__Palsa-1005;g__PALSA-1003;s__	N/A	p__Proteobacteria	c__Gammaproteobacteria	o__Burkholderiales	f__Palsa-1005	g__PALSA-1003	s__	87.44	7.4	51.85	3790570	6704
FMSOMAG061	coSO.276	Yes	N/A	d__Bacteria;p__Proteobacteria;c__Gammaproteobacteria;o__Burkholderiales;f__Palsa-1005;g__PALSA-1003;s__	N/A	p__Proteobacteria	c__Gammaproteobacteria	o__Burkholderiales	f__Palsa-1005	g__PALSA-1003	s__	95.31	4.35	27.27	5370312	41281
FMSOMAG062	coSO.240	Yes	N/A	d__Bacteria;p__Proteobacteria;c__Gammaproteobacteria;o__Burkholderiales;f__SG8-41;g__SG8-41;s__	N/A	p__Proteobacteria	c__Gammaproteobacteria	o__Burkholderiales	f__SG8-41	g__SG8-41	s__	94.85	2.16	33.33	4126363	15221
FMSOMAG063	coSO.148	Yes	N/A	d__Bacteria;p__Proteobacteria;c__Alphaproteobacteria;o__Rhizobiales;f__Xanthobacteraceae;g__Bradyrhizobium;s__	N/A	p__Proteobacteria	c__Alphaproteobacteria	o__Rhizobiales	f__Xanthobacteraceae	g__Bradyrhizobium	s__	93.74	2.93	35.29	4726088	11778
FMSOMAG064	PDTRL201.19	Yes	N/A	d__Bacteria;p__Proteobacteria;c__Alphaproteobacteria;o__Caulobacterales;f__Caulobacteraceae;g__Phenylobacterium;s__	N/A	p__Proteobacteria	c__Alphaproteobacteria	o__Caulobacterales	f__Caulobacteraceae	g__Phenylobacterium	s__	81.19	4.32	45	3790253	8262
FMSOMAG065	coSO.420	Yes	N/A	d__Bacteria;p__Proteobacteria;c__Alphaproteobacteria;o__Sphingomonadales;f__Sphingomonadaceae;g__Sphingomonas_F;s__	N/A	p__Proteobacteria	c__Alphaproteobacteria	o__Sphingomonadales	f__Sphingomonadaceae	g__Sphingomonas_F	s__	86.51	3.17	71.43	3945266	16748
FMSOMAG066	coSO.124	Yes	N/A	d__Bacteria;p__Proteobacteria;c__Alphaproteobacteria;o__Sphingomonadales;f__Sphingomonadaceae;g__Sphingomonas_A;s__	N/A	p__Proteobacteria	c__Alphaproteobacteria	o__Sphingomonadales	f__Sphingomonadaceae	g__Sphingomonas_A	s__	83.37	8.76	44	2299110	4875
FMSOMAG067	coSO.274	Yes	N/A	d__Bacteria;p__Proteobacteria;c__Alphaproteobacteria;o__Sphingomonadales;f__Sphingomonadaceae;g__Sphingomonas_A;s__	N/A	p__Proteobacteria	c__Alphaproteobacteria	o__Sphingomonadales	f__Sphingomonadaceae	g__Sphingomonas_A	s__	85.52	5.79	78.26	2337639	6313
FMSOMAG068	coSO.499	Yes	N/A	d__Bacteria;p__Proteobacteria;c__Alphaproteobacteria;o__Sphingomonadales;f__Sphingomonadaceae;g__Sphingomonas_A;s__	N/A	p__Proteobacteria	c__Alphaproteobacteria	o__Sphingomonadales	f__Sphingomonadaceae	g__Sphingomonas_A	s__	92.78	7	76	3041283	19175
FMSOMAG069	coSO.406	Yes	N/A	d__Bacteria;p__Proteobacteria;c__Alphaproteobacteria;o__Sphingomonadales;f__Sphingomonadaceae;g__Sphingomonas_A;s__	N/A	p__Proteobacteria	c__Alphaproteobacteria	o__Sphingomonadales	f__Sphingomonadaceae	g__Sphingomonas_A	s__	93.59	9.07	34.62	3096256	11646
FMSOMAG070	coSO.281	Yes	N/A	d__Bacteria;p__Proteobacteria;c__Alphaproteobacteria;o__Sphingomonadales;f__Sphingomonadaceae;g__Sphingomonas_A;s__	N/A	p__Proteobacteria	c__Alphaproteobacteria	o__Sphingomonadales	f__Sphingomonadaceae	g__Sphingomonas_A	s__	94.26	7.61	44	3035812	21737
FMSOMAG071	coSO.712	Yes	N/A	d__Bacteria;p__Proteobacteria;c__Alphaproteobacteria;o__Sphingomonadales;f__Sphingomonadaceae;g__Sphingomonas_A;s__	N/A	p__Proteobacteria	c__Alphaproteobacteria	o__Sphingomonadales	f__Sphingomonadaceae	g__Sphingomonas_A	s__	84.65	6.31	23.53	2232257	6939
FMSOMAG072	coSO.313	Yes	N/A	d__Bacteria;p__Proteobacteria;c__Alphaproteobacteria;o__Sphingomonadales;f__Sphingomonadaceae;g__Sphingomonas_A;s__	N/A	p__Proteobacteria	c__Alphaproteobacteria	o__Sphingomonadales	f__Sphingomonadaceae	g__Sphingomonas_A	s__	81.1	9.33	48.15	2694723	5024
FMSOMAG073	coSO.579	Yes	N/A	d__Bacteria;p__Methylomirabilota;c__Methylomirabilia;o__Rokubacteriales;f__GWA2-73-35;g__AR37;s__	N/A	p__Methylomirabilota	c__Methylomirabilia	o__Rokubacteriales	f__GWA2-73-35	g__AR37	s__	86.45	6	42.86	5875315	11320
FMSOMAG074	PDTRT1S403.5	Yes	N/A	d__Bacteria;p__Myxococcota;c__Polyangia;o__Polyangiales;f__Polyangiaceae;g__;s__	N/A	p__Myxococcota	c__Polyangia	o__Polyangiales	f__Polyangiaceae	g__	s__	90.26	6.45	0	10101815	39376
FMSOMAG075	PDTRL202.5	Yes	N/A	d__Bacteria;p__Acidobacteriota;c__Acidobacteriae;o__Acidobacteriales;f__Koribacteraceae;g__Sulfotelmatobacter;s__	N/A	p__Acidobacteriota	c__Acidobacteriae	o__Acidobacteriales	f__Koribacteraceae	g__Sulfotelmatobacter	s__	90.81	2.85	75	5482373	16665
FMSOMAG076	PDTRL102.4	Yes	N/A	d__Bacteria;p__Acidobacteriota;c__Acidobacteriae;o__Acidobacteriales;f__Gp1-AA117;g__Gp1-AA17;s__	N/A	p__Acidobacteriota	c__Acidobacteriae	o__Acidobacteriales	f__Gp1-AA117	g__Gp1-AA17	s__	95.46	6.27	62.5	5082298	9013
FMSOMAG077	coSO.713	Yes	N/A	d__Bacteria;p__Acidobacteriota;c__Blastocatellia;o__Pyrinomonadales;f__Pyrinomonadaceae;g__OLB17;s__	N/A	p__Acidobacteriota	c__Blastocatellia	o__Pyrinomonadales	f__Pyrinomonadaceae	g__OLB17	s__	87.49	2.56	0	3479429	9142
FMSOMAG078	coSO.265	Yes	N/A	d__Bacteria;p__Acidobacteriota;c__Blastocatellia;o__Pyrinomonadales;f__Pyrinomonadaceae;g__UBA11740;s__	N/A	p__Acidobacteriota	c__Blastocatellia	o__Pyrinomonadales	f__Pyrinomonadaceae	g__UBA11740	s__	95.53	4.27	20	5487381	36902
FMSOMAG079	PDTRL101.10	Yes	N/A	d__Bacteria;p__Acidobacteriota;c__Blastocatellia;o__Pyrinomonadales;f__Pyrinomonadaceae;g__PSRF01;s__	N/A	p__Acidobacteriota	c__Blastocatellia	o__Pyrinomonadales	f__Pyrinomonadaceae	g__PSRF01	s__	97.44	2.78	25	7941667	73141
FMSOMAG080	PDTRL201.24	Yes	N/A	d__Bacteria;p__Acidobacteriota;c__Blastocatellia;o__Pyrinomonadales;f__Pyrinomonadaceae;g__PSRF01;s__	N/A	p__Acidobacteriota	c__Blastocatellia	o__Pyrinomonadales	f__Pyrinomonadaceae	g__PSRF01	s__	95.82	3.64	33.33	6556366	20145
FMSOMAG081	PDTRT1S301.11	Yes	N/A	d__Bacteria;p__Acidobacteriota;c__Blastocatellia;o__Pyrinomonadales;f__Pyrinomonadaceae;g__PSRF01;s__	N/A	p__Acidobacteriota	c__Blastocatellia	o__Pyrinomonadales	f__Pyrinomonadaceae	g__PSRF01	s__	90.92	7.08	20	8019643	16948
FMSOMAG082	PDTRT1S301.3	Yes	N/A	d__Bacteria;p__Acidobacteriota;c__Blastocatellia;o__Pyrinomonadales;f__Pyrinomonadaceae;g__QHXN01;s__	N/A	p__Acidobacteriota	c__Blastocatellia	o__Pyrinomonadales	f__Pyrinomonadaceae	g__QHXN01	s__	97.86	4.32	0	7191360	147342
FMSOMAG083	PDTRL201.18	Yes	N/A	d__Bacteria;p__Acidobacteriota;c__Blastocatellia;o__Pyrinomonadales;f__Pyrinomonadaceae;g__QHXN01;s__	N/A	p__Acidobacteriota	c__Blastocatellia	o__Pyrinomonadales	f__Pyrinomonadaceae	g__QHXN01	s__	96.15	6.08	10	6359785	131182
FMSOMAG084	coSO.479	Yes	N/A	d__Bacteria;p__Acidobacteriota;c__Thermoanaerobaculia;o__Gp7-AA8;f__Gp7-AA8;g__QHVT01;s__	N/A	p__Acidobacteriota	c__Thermoanaerobaculia	o__Gp7-AA8	f__Gp7-AA8	g__QHVT01	s__	95.2	5.35	12.5	6851345	60572
FMSOMAG085	coSO.498	Yes	N/A	d__Archaea;p__Crenarchaeota;c__Nitrososphaeria;o__Nitrososphaerales;f__Nitrososphaeraceae;g__Nitrosocosmicus;s__	N/A	p__Crenarchaeota	c__Nitrososphaeria	o__Nitrososphaerales	f__Nitrososphaeraceae	g__Nitrosocosmicus	s__	80.99	4.85	40	1988679	3945
