# Supplementary material for: Dissecting microbial communities and resistomes for interconnected humans, soil, and livestock
Source: ISME J. 2022 Sep 23;17(1):21–35. doi: 10.1038/s41396-022-01315-7 (PMC9751072; doi:10.1038/s41396-022-01315-7)
Supplement: Supplementary file 6 — Supplementary Table 5 [file 41396_2022_1315_MOESM6_ESM.xlsx]

## Sheet: Supp Table 5
Taxomy assignment	NCBI taxonomy ID	phylum	class	order	family	genus	species	PDTRT2S404	PDTRT2S403	PDTRT2S302	PDTRT2S301	PDTRT1S404	PDTRT1S403	PDTRT1S302	PDTRT1S301	PDTRL202	PDTRL201	PDTRL102	PDTRL101	PDTFT306	PDTFT305	PDTFT304	PDTFT303	PDTFT302	PDTFT301	PDTFL305	PDTFL302	PDRFYL105	PDRFT2S406	PDRFT2S405	PDRFT2S404	PDRFT2S303	PDRFT2S302	PDRFT2S301	PDRFT207	PDRFT1S408	PDRFT1S407	PDRFT1S406	PDRFT1S405	PDRFT1S303	PDRFT1S302	PDRFT1S301	PDRFT109	PDRFL205	PDRFL203	PDRFL202	PDRFL201	PDRFL104	PDRFL103
Source								Soil	Soil	Soil	Soil	Soil	Soil	Soil	Soil	Soil	Soil	Soil	Soil	Human stool	Human stool	Human stool	Human stool	Human stool	Human stool	Human stool	Human stool	Human stool	Human stool	Human stool	Human stool	Human stool	Human stool	Human stool	Human stool	Human stool	Human stool	Human stool	Human stool	Human stool	Human stool	Human stool	Human stool	Human stool	Human stool	Human stool	Human stool	Human stool	Human stool
Time								T2	T2	T2	T2	T1	T1	T1	T1	L2	L2	L1	L1	T3	T3	T3	T3	T3	T3	L3	L3	L1	T2	T2	T2	T2	T2	T2	T2	T1	T1	T1	T1	T1	T1	T1	T1	L2	L2	L2	L2	L1	L1
k__Archaea	2157							0	20.4096	3.43017	32.0372	16.438	13.6096	18.3407	1.21403	0	0	0	2.38448	0	0.05081	0.54809	0	0	0	0	0.00422	0	0	0	0	0	0	0	0	0	0	0	0	0	0	0	0	0	0	0	0	0	0
k__Archaea|p__Euryarchaeota	2157|28890	Euryarchaeota						0	0	0	0	0	0	0	0	0	0	0	0	0	0.05081	0.54809	0	0	0	0	0.00422	0	0	0	0	0	0	0	0	0	0	0	0	0	0	0	0	0	0	0	0	0	0
k__Archaea|p__Euryarchaeota|c__Methanobacteria	2157|28890|183925	Euryarchaeota	Methanobacteria					0	0	0	0	0	0	0	0	0	0	0	0	0	0.05081	0.54809	0	0	0	0	0.00422	0	0	0	0	0	0	0	0	0	0	0	0	0	0	0	0	0	0	0	0	0	0
k__Archaea|p__Euryarchaeota|c__Methanobacteria|o__Methanobacteriales	2157|28890|183925|2158	Euryarchaeota	Methanobacteria	Methanobacteriales				0	0	0	0	0	0	0	0	0	0	0	0	0	0.05081	0.54809	0	0	0	0	0.00422	0	0	0	0	0	0	0	0	0	0	0	0	0	0	0	0	0	0	0	0	0	0
k__Archaea|p__Euryarchaeota|c__Methanobacteria|o__Methanobacteriales|f__Methanobacteriaceae	2157|28890|183925|2158|2159	Euryarchaeota	Methanobacteria	Methanobacteriales	Methanobacteriaceae			0	0	0	0	0	0	0	0	0	0	0	0	0	0.05081	0.54809	0	0	0	0	0.00422	0	0	0	0	0	0	0	0	0	0	0	0	0	0	0	0	0	0	0	0	0	0
k__Archaea|p__Euryarchaeota|c__Methanobacteria|o__Methanobacteriales|f__Methanobacteriaceae|g__Methanobrevibacter	2157|28890|183925|2158|2159|2172	Euryarchaeota	Methanobacteria	Methanobacteriales	Methanobacteriaceae	Methanobrevibacter		0	0	0	0	0	0	0	0	0	0	0	0	0	0.05081	0.54809	0	0	0	0	0.00422	0	0	0	0	0	0	0	0	0	0	0	0	0	0	0	0	0	0	0	0	0	0
k__Archaea|p__Euryarchaeota|c__Methanobacteria|o__Methanobacteriales|f__Methanobacteriaceae|g__Methanobrevibacter|s__Methanobrevibacter_smithii	2157|28890|183925|2158|2159|2172|2173	Euryarchaeota	Methanobacteria	Methanobacteriales	Methanobacteriaceae	Methanobrevibacter	Methanobrevibacter_smithii	0	0	0	0	0	0	0	0	0	0	0	0	0	0.05081	0.54809	0	0	0	0	0.00422	0	0	0	0	0	0	0	0	0	0	0	0	0	0	0	0	0	0	0	0	0	0
k__Archaea|p__Thaumarchaeota	2157|651137	Thaumarchaeota						0	20.4096	3.43017	32.0372	16.438	13.6096	18.3407	1.21403	0	0	0	2.38448	0	0	0	0	0	0	0	0	0	0	0	0	0	0	0	0	0	0	0	0	0	0	0	0	0	0	0	0	0	0
k__Archaea|p__Thaumarchaeota|c__Nitrososphaeria	2157|651137|1643678	Thaumarchaeota	Nitrososphaeria					0	20.4096	3.43017	32.0372	16.438	13.6096	18.3407	1.21403	0	0	0	2.38448	0	0	0	0	0	0	0	0	0	0	0	0	0	0	0	0	0	0	0	0	0	0	0	0	0	0	0	0	0	0
k__Archaea|p__Thaumarchaeota|c__Nitrososphaeria|o__Nitrososphaerales	2157|651137|1643678|1033996	Thaumarchaeota	Nitrososphaeria	Nitrososphaerales				0	20.4096	3.43017	32.0372	16.438	13.6096	18.3407	1.21403	0	0	0	2.38448	0	0	0	0	0	0	0	0	0	0	0	0	0	0	0	0	0	0	0	0	0	0	0	0	0	0	0	0	0	0
k__Archaea|p__Thaumarchaeota|c__Nitrososphaeria|o__Nitrososphaerales|f__Nitrososphaeraceae	2157|651137|1643678|1033996|1033997	Thaumarchaeota	Nitrososphaeria	Nitrososphaerales	Nitrososphaeraceae			0	20.4096	3.43017	32.0372	16.438	13.6096	18.3407	1.21403	0	0	0	2.38448	0	0	0	0	0	0	0	0	0	0	0	0	0	0	0	0	0	0	0	0	0	0	0	0	0	0	0	0	0	0
k__Archaea|p__Thaumarchaeota|c__Nitrososphaeria|o__Nitrososphaerales|f__Nitrososphaeraceae|g__Candidatus_Nitrosocosmicus	2157|651137|1643678|1033996|1033997|1826864	Thaumarchaeota	Nitrososphaeria	Nitrososphaerales	Nitrososphaeraceae	Candidatus_Nitrosocosmicus		0	20.4096	3.43017	32.0372	16.438	13.6096	18.3407	1.21403	0	0	0	2.38448	0	0	0	0	0	0	0	0	0	0	0	0	0	0	0	0	0	0	0	0	0	0	0	0	0	0	0	0	0	0
k__Archaea|p__Thaumarchaeota|c__Nitrososphaeria|o__Nitrososphaerales|f__Nitrososphaeraceae|g__Candidatus_Nitrosocosmicus|s__Candidatus_Nitrosocosmicus_oleophilus	2157|651137|1643678|1033996|1033997|1826864|1353260	Thaumarchaeota	Nitrososphaeria	Nitrososphaerales	Nitrososphaeraceae	Candidatus_Nitrosocosmicus	Candidatus_Nitrosocosmicus_oleophilus	0	20.4096	3.43017	32.0372	16.438	13.6096	18.3407	1.21403	0	0	0	2.38448	0	0	0	0	0	0	0	0	0	0	0	0	0	0	0	0	0	0	0	0	0	0	0	0	0	0	0	0	0	0
k__Bacteria	2							100	79.5904	96.5698	67.9628	83.562	86.3904	81.6593	98.786	100	100	100	97.6155	100	99.9492	99.4519	100	100	100	100	99.9958	100	100	100	100	100	100	100	100	100	100	100	100	100	100	100	100	100	100	100	100	100	100
k__Bacteria|p__Actinobacteria	2|201174	Actinobacteria						18.9832	7.73093	4.62711	15.4479	2.33862	5.42406	30.5392	5.54825	20.4175	24.3537	28.821	41.6655	19.6633	17.6486	37.7972	19.3141	68.1354	10.4344	5.30145	0.75142	2.91788	5.92349	1.66034	13.3679	2.64448	20.0255	8.06489	8.40212	14.1501	17.8063	2.3226	6.21479	34.0834	12.6294	16.0922	27.7268	1.46056	0.06798	0.90907	0.1219	0.35205	0.87586
k__Bacteria|p__Actinobacteria|c__Actinobacteria	2|201174|1760	Actinobacteria	Actinobacteria					18.7318	0	1.65034	11.4476	0	0.46103	18.6326	0.37924	16.3176	15.8785	24.4732	36.8361	0.23222	9.45447	14.8896	3.78733	66.5352	0.96999	3.01784	0.19713	2.37579	2.05706	0.36543	10.2282	0.20785	7.59458	7.51511	7.42794	2.69097	17.5443	0.95071	4.44564	33.8407	2.02214	2.90444	25.851	0.95634	0	0.83389	0.05948	0	0.46526
k__Bacteria|p__Actinobacteria|c__Actinobacteria|o__Actinomycetales	2|201174|1760|2037	Actinobacteria	Actinobacteria	Actinomycetales				0	0	0	0	0	0	0	0	0	0	0	0	0.07732	0.01999	0.01545	0.04254	0.15209	0.00748	0	0	0	0.07871	0	0.03641	0.01452	0.01557	0.03486	0.05536	0.13836	0.02076	0	0.01114	0.06673	0.08203	0.01922	0.00353	0.00079	0	0	0	0	0
k__Bacteria|p__Actinobacteria|c__Actinobacteria|o__Actinomycetales|f__Actinomycetaceae	2|201174|1760|2037|2049	Actinobacteria	Actinobacteria	Actinomycetales	Actinomycetaceae			0	0	0	0	0	0	0	0	0	0	0	0	0.07732	0.01999	0.01545	0.04254	0.15209	0.00748	0	0	0	0.07871	0	0.03641	0.01452	0.01557	0.03486	0.05536	0.13836	0.02076	0	0.01114	0.06673	0.08203	0.01922	0.00353	0.00079	0	0	0	0	0
k__Bacteria|p__Actinobacteria|c__Actinobacteria|o__Actinomycetales|f__Actinomycetaceae|g__Actinobaculum	2|201174|1760|2037|2049|76833	Actinobacteria	Actinobacteria	Actinomycetales	Actinomycetaceae	Actinobaculum		0	0	0	0	0	0	0	0	0	0	0	0	0.00685	0	0	0	0.00975	0.00116	0	0	0	0.00234	0	0	0	0	0	0	0.01015	0	0	0	0	0	0	0	0	0	0	0	0	0
k__Bacteria|p__Actinobacteria|c__Actinobacteria|o__Actinomycetales|f__Actinomycetaceae|g__Actinobaculum|s__Actinobaculum_sp_oral_taxon_183	2|201174|1760|2037|2049|76833|712888	Actinobacteria	Actinobacteria	Actinomycetales	Actinomycetaceae	Actinobaculum	Actinobaculum_sp_oral_taxon_183	0	0	0	0	0	0	0	0	0	0	0	0	0.00685	0	0	0	0.00975	0.00116	0	0	0	0.00234	0	0	0	0	0	0	0.01015	0	0	0	0	0	0	0	0	0	0	0	0	0
k__Bacteria|p__Actinobacteria|c__Actinobacteria|o__Actinomycetales|f__Actinomycetaceae|g__Actinomyces	2|201174|1760|2037|2049|1654	Actinobacteria	Actinobacteria	Actinomycetales	Actinomycetaceae	Actinomyces		0	0	0	0	0	0	0	0	0	0	0	0	0.07047	0.01999	0.01545	0.04254	0.14233	0.00632	0	0	0	0.07637	0	0.03641	0.01452	0.01557	0.03486	0.05536	0.12821	0.02076	0	0.01114	0.06673	0.08203	0.01922	0.00353	0.00079	0	0	0	0	0
k__Bacteria|p__Actinobacteria|c__Actinobacteria|o__Actinomycetales|f__Actinomycetaceae|g__Actinomyces|s__Actinomyces_cardiffensis	2|201174|1760|2037|2049|1654|181487	Actinobacteria	Actinobacteria	Actinomycetales	Actinomycetaceae	Actinomyces	Actinomyces_cardiffensis	0	0	0	0	0	0	0	0	0	0	0	0	0	0	0	0	0	0	0	0	0	0	0	0	0	0	0.00405	0	0	0	0	0	0	0	0	0	0	0	0	0	0	0
k__Bacteria|p__Actinobacteria|c__Actinobacteria|o__Actinomycetales|f__Actinomycetaceae|g__Actinomyces|s__Actinomyces_graevenitzii	2|201174|1760|2037|2049|1654|55565	Actinobacteria	Actinobacteria	Actinomycetales	Actinomycetaceae	Actinomyces	Actinomyces_graevenitzii	0	0	0	0	0	0	0	0	0	0	0	0	0.01721	0	0	0	0.01292	0	0	0	0	0.01433	0	0	0	0	0.00326	0.00203	0.01407	0.00205	0	0	0.01615	0	0	0	0	0	0	0	0	0
k__Bacteria|p__Actinobacteria|c__Actinobacteria|o__Actinomycetales|f__Actinomycetaceae|g__Actinomyces|s__Actinomyces_johnsonii	2|201174|1760|2037|2049|1654|544581	Actinobacteria	Actinobacteria	Actinomycetales	Actinomycetaceae	Actinomyces	Actinomyces_johnsonii	0	0	0	0	0	0	0	0	0	0	0	0	0	0	0.00343	0.0222	0	0	0	0	0	0.00169	0	0.00079	0	0	0	0	0.01119	0	0	0	0	0.01183	0	0	0	0	0	0	0	0
k__Bacteria|p__Actinobacteria|c__Actinobacteria|o__Actinomycetales|f__Actinomycetaceae|g__Actinomyces|s__Actinomyces_massiliensis	2|201174|1760|2037|2049|1654|461393	Actinobacteria	Actinobacteria	Actinomycetales	Actinomycetaceae	Actinomyces	Actinomyces_massiliensis	0	0	0	0	0	0	0	0	0	0	0	0	0.00073	0	0	0.00075	0	0	0	0	0	0	0	0	0	0	0	0	0.00245	0	0	0	0	0.00232	0	0	0	0	0	0	0	0
k__Bacteria|p__Actinobacteria|c__Actinobacteria|o__Actinomycetales|f__Actinomycetaceae|g__Actinomyces|s__Actinomyces_naeslundii	2|201174|1760|2037|2049|1654|1655	Actinobacteria	Actinobacteria	Actinomycetales	Actinomycetaceae	Actinomyces	Actinomyces_naeslundii	0	0	0	0	0	0	0	0	0	0	0	0	0.01015	0.00801	0.00814	0.00362	0.01454	0.00152	0	0	0	0.00723	0	0.00603	0.00324	0	0.00064	0	0.0214	0	0	0.00053	0.00128	0.02389	0	0	0	0	0	0	0	0
k__Bacteria|p__Actinobacteria|c__Actinobacteria|o__Actinomycetales|f__Actinomycetaceae|g__Actinomyces|s__Actinomyces_odontolyticus	2|201174|1760|2037|2049|1654|1660	Actinobacteria	Actinobacteria	Actinomycetales	Actinomycetaceae	Actinomyces	Actinomyces_odontolyticus	0	0	0	0	0	0	0	0	0	0	0	0	0.01746	0.00585	0.00359	0.00643	0.05167	0.00164	0	0	0	0.00607	0	0.02494	0.00521	0.01197	0.0087	0.01324	0.01641	0.00852	0	0.00954	0.00552	0.00546	0.01526	0	0.00012	0	0	0	0	0
k__Bacteria|p__Actinobacteria|c__Actinobacteria|o__Actinomycetales|f__Actinomycetaceae|g__Actinomyces|s__Actinomyces_oris	2|201174|1760|2037|2049|1654|544580	Actinobacteria	Actinobacteria	Actinomycetales	Actinomycetaceae	Actinomyces	Actinomyces_oris	0	0	0	0	0	0	0	0	0	0	0	0	0.00701	0	0	0.00555	0.01499	0.00038	0	0	0	0.00897	0	0.00442	0.00349	0.00337	0.00292	0.01513	0.02949	0.00332	0	0.00086	0.00255	0.02596	0.00395	0.00353	0	0	0	0	0	0
k__Bacteria|p__Actinobacteria|c__Actinobacteria|o__Actinomycetales|f__Actinomycetaceae|g__Actinomyces|s__Actinomyces_sp_HMSC035G02	2|201174|1760|2037|2049|1654|1739406	Actinobacteria	Actinobacteria	Actinomycetales	Actinomycetaceae	Actinomyces	Actinomyces_sp_HMSC035G02	0	0	0	0	0	0	0	0	0	0	0	0	0.00362	0	0	0.00046	0.00489	0.00017	0	0	0	0.00042	0	0	0	0	0.0039	0.00537	0.00422	0.00236	0	0	0.0042	0	0	0	0	0	0	0	0	0
k__Bacteria|p__Actinobacteria|c__Actinobacteria|o__Actinomycetales|f__Actinomycetaceae|g__Actinomyces|s__Actinomyces_sp_HPA0247	2|201174|1760|2037|2049|1654|1203556	Actinobacteria	Actinobacteria	Actinomycetales	Actinomycetaceae	Actinomyces	Actinomyces_sp_HPA0247	0	0	0	0	0	0	0	0	0	0	0	0	0	0	0	0	0	0	0	0	0	0.00662	0	0	0	0	0	0	0.01132	0	0	0	0	0	0	0	0	0	0	0	0	0
k__Bacteria|p__Actinobacteria|c__Actinobacteria|o__Actinomycetales|f__Actinomycetaceae|g__Actinomyces|s__Actinomyces_sp_ICM47	2|201174|1760|2037|2049|1654|936548	Actinobacteria	Actinobacteria	Actinomycetales	Actinomycetaceae	Actinomyces	Actinomyces_sp_ICM47	0	0	0	0	0	0	0	0	0	0	0	0	0.01429	0.00613	0.00028	0.00145	0.01907	0.00261	0	0	0	0.01678	0	0	0	0	0.01139	0.0022	0.00727	0.00364	0	0	0.03702	0.00213	0	0	0	0	0	0	0	0
k__Bacteria|p__Actinobacteria|c__Actinobacteria|o__Actinomycetales|f__Actinomycetaceae|g__Actinomyces|s__Actinomyces_sp_S6_Spd3	2|201174|1760|2037|2049|1654|1284680	Actinobacteria	Actinobacteria	Actinomycetales	Actinomycetaceae	Actinomyces	Actinomyces_sp_S6_Spd3	0	0	0	0	0	0	0	0	0	0	0	0	0	0	0	0	0	0	0	0	0	0	0	0	0	0	0	0	0.00017	0.00086	0	0	0	0	0	0	0	0	0	0	0	0
k__Bacteria|p__Actinobacteria|c__Actinobacteria|o__Actinomycetales|f__Actinomycetaceae|g__Actinomyces|s__Actinomyces_sp_oral_taxon_180	2|201174|1760|2037|2049|1654|651609	Actinobacteria	Actinobacteria	Actinomycetales	Actinomycetaceae	Actinomyces	Actinomyces_sp_oral_taxon_180	0	0	0	0	0	0	0	0	0	0	0	0	0	0	0	0	0.00113	0	0	0	0	0	0	0	0	0	0	0	0	0	0	0	0	0	0	0	0	0	0	0	0	0
k__Bacteria|p__Actinobacteria|c__Actinobacteria|o__Actinomycetales|f__Actinomycetaceae|g__Actinomyces|s__Actinomyces_sp_oral_taxon_181	2|201174|1760|2037|2049|1654|712121	Actinobacteria	Actinobacteria	Actinomycetales	Actinomycetaceae	Actinomyces	Actinomyces_sp_oral_taxon_181	0	0	0	0	0	0	0	0	0	0	0	0	0	0	0	0	0.00289	0	0	0	0	0.01426	0	0	0	0	0	0	0.00996	0	0	0	0	0	0	0	0	0	0	0	0	0
k__Bacteria|p__Actinobacteria|c__Actinobacteria|o__Actinomycetales|f__Actinomycetaceae|g__Actinomyces|s__Actinomyces_sp_oral_taxon_414	2|201174|1760|2037|2049|1654|712122	Actinobacteria	Actinobacteria	Actinomycetales	Actinomycetaceae	Actinomyces	Actinomyces_sp_oral_taxon_414	0	0	0	0	0	0	0	0	0	0	0	0	0	0	0	0.00209	0.01695	0	0	0	0	0	0	0	0.00258	0.00023	0	0.01317	0.00025	0	0	0	0	0.01044	0	0	0.00067	0	0	0	0	0
k__Bacteria|p__Actinobacteria|c__Actinobacteria|o__Actinomycetales|f__Actinomycetaceae|g__Actinomyces|s__Actinomyces_sp_oral_taxon_448	2|201174|1760|2037|2049|1654|712124	Actinobacteria	Actinobacteria	Actinomycetales	Actinomycetaceae	Actinomyces	Actinomyces_sp_oral_taxon_448	0	0	0	0	0	0	0	0	0	0	0	0	0	0	0	0	0.00093	0	0	0	0	0	0	0	0	0	0	0	0	0	0	0	0	0	0	0	0	0	0	0	0	0
k__Bacteria|p__Actinobacteria|c__Actinobacteria|o__Actinomycetales|f__Actinomycetaceae|g__Actinomyces|s__Actinomyces_sp_oral_taxon_897	2|201174|1760|2037|2049|1654|2081702	Actinobacteria	Actinobacteria	Actinomycetales	Actinomycetaceae	Actinomyces	Actinomyces_sp_oral_taxon_897	0	0	0	0	0	0	0	0	0	0	0	0	0	0	0	0	0.00235	0	0	0	0	0	0	0.00024	0	0	0	0.00421	0	0	0	0.0002	0	0	0	0	0	0	0	0	0	0
k__Bacteria|p__Actinobacteria|c__Actinobacteria|o__Bifidobacteriales	2|201174|1760|85004	Actinobacteria	Actinobacteria	Bifidobacteriales				0	0	0	0	0	0	0	0	0	0	0	0	0.00794	9.43413	14.8694	3.74134	65.8019	0.96251	3.01682	0.19713	2.37579	1.97835	0.35723	10.126	0.15168	7.51185	7.45108	7.35915	2.55261	17.5235	0.95071	4.42082	33.764	1.90781	2.80287	25.8475	0.95068	0	0.83389	0.05888	0	0.46526
k__Bacteria|p__Actinobacteria|c__Actinobacteria|o__Bifidobacteriales|f__Bifidobacteriaceae	2|201174|1760|85004|31953	Actinobacteria	Actinobacteria	Bifidobacteriales	Bifidobacteriaceae			0	0	0	0	0	0	0	0	0	0	0	0	0.00794	9.43413	14.8694	3.74134	65.8019	0.96251	3.01682	0.19713	2.37579	1.97835	0.35723	10.126	0.15168	7.51185	7.45108	7.35915	2.55261	17.5235	0.95071	4.42082	33.764	1.90781	2.80287	25.8475	0.95068	0	0.83389	0.05888	0	0.46526
k__Bacteria|p__Actinobacteria|c__Actinobacteria|o__Bifidobacteriales|f__Bifidobacteriaceae|g__Bifidobacterium	2|201174|1760|85004|31953|1678	Actinobacteria	Actinobacteria	Bifidobacteriales	Bifidobacteriaceae	Bifidobacterium		0	0	0	0	0	0	0	0	0	0	0	0	0.00794	9.43413	14.8694	3.74134	65.801	0.96251	3.01682	0.19713	2.37579	1.97835	0.35723	10.126	0.15168	7.51185	7.45108	7.35915	2.55261	17.5235	0.95071	4.42082	33.764	1.90255	2.80287	25.8475	0.95068	0	0.83389	0.05888	0	0.46526
k__Bacteria|p__Actinobacteria|c__Actinobacteria|o__Bifidobacteriales|f__Bifidobacteriaceae|g__Bifidobacterium|s__Bifidobacterium_adolescentis	2|201174|1760|85004|31953|1678|1680	Actinobacteria	Actinobacteria	Bifidobacteriales	Bifidobacteriaceae	Bifidobacterium	Bifidobacterium_adolescentis	0	0	0	0	0	0	0	0	0	0	0	0	0	4.92282	10.1078	0.03385	27.2217	0	2.05447	0.12443	1.5351	0	0	0	0.07508	3.78233	0	0	0	0	0	0	0.00169	1.4549	2.0222	21.5447	0.80471	0	0	0.05888	0	0.46526
k__Bacteria|p__Actinobacteria|c__Actinobacteria|o__Bifidobacteriales|f__Bifidobacteriaceae|g__Bifidobacterium|s__Bifidobacterium_bifidum	2|201174|1760|85004|31953|1678|1681	Actinobacteria	Actinobacteria	Bifidobacteriales	Bifidobacteriaceae	Bifidobacterium	Bifidobacterium_bifidum	0	0	0	0	0	0	0	0	0	0	0	0	0	0.46558	3.82502	0.03761	0	0	0.06483	0.02245	0.43746	0	0	0	0	2.51419	0	0	0	0	0	0	0.02446	0	0.47462	0.58079	0.04366	0	0	0	0	0
k__Bacteria|p__Actinobacteria|c__Actinobacteria|o__Bifidobacteriales|f__Bifidobacteriaceae|g__Bifidobacterium|s__Bifidobacterium_dentium	2|201174|1760|85004|31953|1678|1689	Actinobacteria	Actinobacteria	Bifidobacteriales	Bifidobacteriaceae	Bifidobacterium	Bifidobacterium_dentium	0	0	0	0	0	0	0	0	0	0	0	0	0	0	0	0	0	0	0.01016	0	0	0	0	0	0.07661	0	0	0	0	0	0	0	0	0.44765	0	0	0	0	0	0	0	0
k__Bacteria|p__Actinobacteria|c__Actinobacteria|o__Bifidobacteriales|f__Bifidobacteriaceae|g__Bifidobacterium|s__Bifidobacterium_longum	2|201174|1760|85004|31953|1678|216816	Actinobacteria	Actinobacteria	Bifidobacteriales	Bifidobacteriaceae	Bifidobacterium	Bifidobacterium_longum	0	0	0	0	0	0	0	0	0	0	0	0	0	3.86283	0.65293	3.66987	23.1852	0.04695	0.55977	0.04182	0.40324	0.64029	0.18273	1.54354	0	1.15007	3.88772	2.92037	0.85274	2.44963	0.32244	0.56417	13.18	0	0.28232	3.72205	0.10231	0	0.37072	0	0	0
k__Bacteria|p__Actinobacteria|c__Actinobacteria|o__Bifidobacteriales|f__Bifidobacteriaceae|g__Bifidobacterium|s__Bifidobacterium_pseudocatenulatum	2|201174|1760|85004|31953|1678|28026	Actinobacteria	Actinobacteria	Bifidobacteriales	Bifidobacteriaceae	Bifidobacterium	Bifidobacterium_pseudocatenulatum	0	0	0	0	0	0	0	0	0	0	0	0	0.00794	0.18291	0.2836	0	15.3942	0.91557	0.32758	0.00844	0	1.33806	0.1745	8.58249	0	0.06525	3.56336	4.43879	1.69987	15.0739	0.62828	3.85665	20.5578	0	0.02373	0	0	0	0.46317	0	0	0
k__Bacteria|p__Actinobacteria|c__Actinobacteria|o__Bifidobacteriales|f__Bifidobacteriaceae|g__Parascardovia	2|201174|1760|85004|31953|196082	Actinobacteria	Actinobacteria	Bifidobacteriales	Bifidobacteriaceae	Parascardovia		0	0	0	0	0	0	0	0	0	0	0	0	0	0	0	0	0	0	0	0	0	0	0	0	0	0	0	0	0	0	0	0	0	0.00526	0	0	0	0	0	0	0	0
k__Bacteria|p__Actinobacteria|c__Actinobacteria|o__Bifidobacteriales|f__Bifidobacteriaceae|g__Parascardovia|s__Parascardovia_denticolens	2|201174|1760|85004|31953|196082|78258	Actinobacteria	Actinobacteria	Bifidobacteriales	Bifidobacteriaceae	Parascardovia	Parascardovia_denticolens	0	0	0	0	0	0	0	0	0	0	0	0	0	0	0	0	0	0	0	0	0	0	0	0	0	0	0	0	0	0	0	0	0	0.00526	0	0	0	0	0	0	0	0
k__Bacteria|p__Actinobacteria|c__Actinobacteria|o__Bifidobacteriales|f__Bifidobacteriaceae|g__Scardovia	2|201174|1760|85004|31953|196081	Actinobacteria	Actinobacteria	Bifidobacteriales	Bifidobacteriaceae	Scardovia		0	0	0	0	0	0	0	0	0	0	0	0	0	0	0	0	0.00089	0	0	0	0	0	0	0	0	0	0	0	0	0	0	0	0	0	0	0	0	0	0	0	0	0
k__Bacteria|p__Actinobacteria|c__Actinobacteria|o__Bifidobacteriales|f__Bifidobacteriaceae|g__Scardovia|s__Scardovia_wiggsiae	2|201174|1760|85004|31953|196081|230143	Actinobacteria	Actinobacteria	Bifidobacteriales	Bifidobacteriaceae	Scardovia	Scardovia_wiggsiae	0	0	0	0	0	0	0	0	0	0	0	0	0	0	0	0	0.00089	0	0	0	0	0	0	0	0	0	0	0	0	0	0	0	0	0	0	0	0	0	0	0	0	0
k__Bacteria|p__Actinobacteria|c__Actinobacteria|o__Catenulisporales	2|201174|1760|414714	Actinobacteria	Actinobacteria	Catenulisporales				0	0	0	0	0	0	0	0	5.82498	0	0.84709	0	0	0	0	0	0	0	0	0	0	0	0	0	0	0	0	0	0	0	0	0	0	0	0	0	0	0	0	0	0	0
k__Bacteria|p__Actinobacteria|c__Actinobacteria|o__Catenulisporales|f__Actinospicaceae	2|201174|1760|414714|414713	Actinobacteria	Actinobacteria	Catenulisporales	Actinospicaceae			0	0	0	0	0	0	0	0	5.82498	0	0.78079	0	0	0	0	0	0	0	0	0	0	0	0	0	0	0	0	0	0	0	0	0	0	0	0	0	0	0	0	0	0	0
k__Bacteria|p__Actinobacteria|c__Actinobacteria|o__Catenulisporales|f__Actinospicaceae|g__Actinospica	2|201174|1760|414714|414713|414715	Actinobacteria	Actinobacteria	Catenulisporales	Actinospicaceae	Actinospica		0	0	0	0	0	0	0	0	5.82498	0	0.78079	0	0	0	0	0	0	0	0	0	0	0	0	0	0	0	0	0	0	0	0	0	0	0	0	0	0	0	0	0	0	0
k__Bacteria|p__Actinobacteria|c__Actinobacteria|o__Catenulisporales|f__Actinospicaceae|g__Actinospica|s__Actinospica_robiniae	2|201174|1760|414714|414713|414715|304901	Actinobacteria	Actinobacteria	Catenulisporales	Actinospicaceae	Actinospica	Actinospica_robiniae	0	0	0	0	0	0	0	0	5.82498	0	0.78079	0	0	0	0	0	0	0	0	0	0	0	0	0	0	0	0	0	0	0	0	0	0	0	0	0	0	0	0	0	0	0
k__Bacteria|p__Actinobacteria|c__Actinobacteria|o__Catenulisporales|f__Catenulisporaceae	2|201174|1760|414714|414877	Actinobacteria	Actinobacteria	Catenulisporales	Catenulisporaceae			0	0	0	0	0	0	0	0	0	0	0.0663	0	0	0	0	0	0	0	0	0	0	0	0	0	0	0	0	0	0	0	0	0	0	0	0	0	0	0	0	0	0	0
k__Bacteria|p__Actinobacteria|c__Actinobacteria|o__Catenulisporales|f__Catenulisporaceae|g__Catenulispora	2|201174|1760|414714|414877|414878	Actinobacteria	Actinobacteria	Catenulisporales	Catenulisporaceae	Catenulispora		0	0	0	0	0	0	0	0	0	0	0.0663	0	0	0	0	0	0	0	0	0	0	0	0	0	0	0	0	0	0	0	0	0	0	0	0	0	0	0	0	0	0	0
k__Bacteria|p__Actinobacteria|c__Actinobacteria|o__Catenulisporales|f__Catenulisporaceae|g__Catenulispora|s__Catenulispora_acidiphila	2|201174|1760|414714|414877|414878|304895	Actinobacteria	Actinobacteria	Catenulisporales	Catenulisporaceae	Catenulispora	Catenulispora_acidiphila	0	0	0	0	0	0	0	0	0	0	0.0663	0	0	0	0	0	0	0	0	0	0	0	0	0	0	0	0	0	0	0	0	0	0	0	0	0	0	0	0	0	0	0
k__Bacteria|p__Actinobacteria|c__Actinobacteria|o__Corynebacteriales	2|201174|1760|85007	Actinobacteria	Actinobacteria	Corynebacteriales				17.0892	0	0.25684	0.7679	0	0.46103	0.38339	0	9.66831	0	11.5604	13.5996	0.02776	0.00035	0.00025	0	0.02384	0	0	0	0	0	0	0	0	0.00379	0.00218	0.00546	0	0	0	0	0	0.00908	0.00422	0	0	0	0	0	0	0
k__Bacteria|p__Actinobacteria|c__Actinobacteria|o__Corynebacteriales|f__Corynebacteriaceae	2|201174|1760|85007|1653	Actinobacteria	Actinobacteria	Corynebacteriales	Corynebacteriaceae			16.9923	0	0	0	0	0	0	0	0	0	0	0	0.02776	0.00035	0.00025	0	0.02384	0	0	0	0	0	0	0	0	0.00379	0.00218	0.00546	0	0	0	0	0	0.00908	0.00422	0	0	0	0	0	0	0
k__Bacteria|p__Actinobacteria|c__Actinobacteria|o__Corynebacteriales|f__Corynebacteriaceae|g__Corynebacterium	2|201174|1760|85007|1653|1716	Actinobacteria	Actinobacteria	Corynebacteriales	Corynebacteriaceae	Corynebacterium		16.9923	0	0	0	0	0	0	0	0	0	0	0	0.02776	0.00035	0.00025	0	0.02384	0	0	0	0	0	0	0	0	0.00379	0.00218	0.00546	0	0	0	0	0	0.00908	0.00422	0	0	0	0	0	0	0
k__Bacteria|p__Actinobacteria|c__Actinobacteria|o__Corynebacteriales|f__Corynebacteriaceae|g__Corynebacterium|s__Corynebacterium_callunae	2|201174|1760|85007|1653|1716|1721	Actinobacteria	Actinobacteria	Corynebacteriales	Corynebacteriaceae	Corynebacterium	Corynebacterium_callunae	0	0	0	0	0	0	0	0	0	0	0	0	0.01838	0	0	0	0	0	0	0	0	0	0	0	0	0	0	0	0	0	0	0	0	0	0	0	0	0	0	0	0	0
k__Bacteria|p__Actinobacteria|c__Actinobacteria|o__Corynebacteriales|f__Corynebacteriaceae|g__Corynebacterium|s__Corynebacterium_durum	2|201174|1760|85007|1653|1716|61592	Actinobacteria	Actinobacteria	Corynebacteriales	Corynebacteriaceae	Corynebacterium	Corynebacterium_durum	0	0	0	0	0	0	0	0	0	0	0	0	0.00937	0.00035	0.00025	0	0.02152	0	0	0	0	0	0	0	0	0.00379	0.00218	0.00546	0	0	0	0	0	0.00908	0.00422	0	0	0	0	0	0	0
k__Bacteria|p__Actinobacteria|c__Actinobacteria|o__Corynebacteriales|f__Corynebacteriaceae|g__Corynebacterium|s__Corynebacterium_glutamicum	2|201174|1760|85007|1653|1716|1718	Actinobacteria	Actinobacteria	Corynebacteriales	Corynebacteriaceae	Corynebacterium	Corynebacterium_glutamicum	4.93559	0	0	0	0	0	0	0	0	0	0	0	0	0	0	0	0	0	0	0	0	0	0	0	0	0	0	0	0	0	0	0	0	0	0	0	0	0	0	0	0	0
k__Bacteria|p__Actinobacteria|c__Actinobacteria|o__Corynebacteriales|f__Corynebacteriaceae|g__Corynebacterium|s__Corynebacterium_matruchotii	2|201174|1760|85007|1653|1716|43768	Actinobacteria	Actinobacteria	Corynebacteriales	Corynebacteriaceae	Corynebacterium	Corynebacterium_matruchotii	0	0	0	0	0	0	0	0	0	0	0	0	0	0	0	0	0.00232	0	0	0	0	0	0	0	0	0	0	0	0	0	0	0	0	0	0	0	0	0	0	0	0	0
k__Bacteria|p__Actinobacteria|c__Actinobacteria|o__Corynebacteriales|f__Corynebacteriaceae|g__Corynebacterium|s__Corynebacterium_stationis	2|201174|1760|85007|1653|1716|1705	Actinobacteria	Actinobacteria	Corynebacteriales	Corynebacteriaceae	Corynebacterium	Corynebacterium_stationis	9.974	0	0	0	0	0	0	0	0	0	0	0	0	0	0	0	0	0	0	0	0	0	0	0	0	0	0	0	0	0	0	0	0	0	0	0	0	0	0	0	0	0
k__Bacteria|p__Actinobacteria|c__Actinobacteria|o__Corynebacteriales|f__Corynebacteriaceae|g__Corynebacterium|s__Corynebacterium_xerosis	2|201174|1760|85007|1653|1716|1725	Actinobacteria	Actinobacteria	Corynebacteriales	Corynebacteriaceae	Corynebacterium	Corynebacterium_xerosis	2.08269	0	0	0	0	0	0	0	0	0	0	0	0	0	0	0	0	0	0	0	0	0	0	0	0	0	0	0	0	0	0	0	0	0	0	0	0	0	0	0	0	0
k__Bacteria|p__Actinobacteria|c__Actinobacteria|o__Corynebacteriales|f__Mycobacteriaceae	2|201174|1760|85007|1762	Actinobacteria	Actinobacteria	Corynebacteriales	Mycobacteriaceae			0.09697	0	0	0.7679	0	0.46103	0	0	9.66831	0	11.5604	13.5996	0	0	0	0	0	0	0	0	0	0	0	0	0	0	0	0	0	0	0	0	0	0	0	0	0	0	0	0	0	0
k__Bacteria|p__Actinobacteria|c__Actinobacteria|o__Corynebacteriales|f__Mycobacteriaceae|g__Mycobacterium	2|201174|1760|85007|1762|1763	Actinobacteria	Actinobacteria	Corynebacteriales	Mycobacteriaceae	Mycobacterium		0	0	0	0	0	0.46103	0	0	9.66831	0	6.99788	13.5996	0	0	0	0	0	0	0	0	0	0	0	0	0	0	0	0	0	0	0	0	0	0	0	0	0	0	0	0	0	0
k__Bacteria|p__Actinobacteria|c__Actinobacteria|o__Corynebacteriales|f__Mycobacteriaceae|g__Mycobacterium|s__Mycobacterium_lepraemurium	2|201174|1760|85007|1762|1763|64667	Actinobacteria	Actinobacteria	Corynebacteriales	Mycobacteriaceae	Mycobacterium	Mycobacterium_lepraemurium	0	0	0	0	0	0	0	0	0	0	0.17773	0	0	0	0	0	0	0	0	0	0	0	0	0	0	0	0	0	0	0	0	0	0	0	0	0	0	0	0	0	0	0
k__Bacteria|p__Actinobacteria|c__Actinobacteria|o__Corynebacteriales|f__Mycobacteriaceae|g__Mycobacterium|s__Mycobacterium_sp_1165178_9	2|201174|1760|85007|1762|1763|1834070	Actinobacteria	Actinobacteria	Corynebacteriales	Mycobacteriaceae	Mycobacterium	Mycobacterium_sp_1165178_9	0	0	0	0	0	0.46103	0	0	0.53068	0	0.15098	12.1907	0	0	0	0	0	0	0	0	0	0	0	0	0	0	0	0	0	0	0	0	0	0	0	0	0	0	0	0	0	0
k__Bacteria|p__Actinobacteria|c__Actinobacteria|o__Corynebacteriales|f__Mycobacteriaceae|g__Mycobacterium|s__Mycobacterium_sp_1245111_1	2|201174|1760|85007|1762|1763|1834073	Actinobacteria	Actinobacteria	Corynebacteriales	Mycobacteriaceae	Mycobacterium	Mycobacterium_sp_1245111_1	0	0	0	0	0	0	0	0	8.15462	0	3.805	0	0	0	0	0	0	0	0	0	0	0	0	0	0	0	0	0	0	0	0	0	0	0	0	0	0	0	0	0	0	0
k__Bacteria|p__Actinobacteria|c__Actinobacteria|o__Corynebacteriales|f__Mycobacteriaceae|g__Mycobacterium|s__Mycobacterium_sp_852002_10029_SCH5224772	2|201174|1760|85007|1762|1763|1834083	Actinobacteria	Actinobacteria	Corynebacteriales	Mycobacteriaceae	Mycobacterium	Mycobacterium_sp_852002_10029_SCH5224772	0	0	0	0	0	0	0	0	0.98301	0	2.86416	0	0	0	0	0	0	0	0	0	0	0	0	0	0	0	0	0	0	0	0	0	0	0	0	0	0	0	0	0	0	0
k__Bacteria|p__Actinobacteria|c__Actinobacteria|o__Corynebacteriales|f__Mycobacteriaceae|g__Mycobacterium|s__Mycobacterium_sp_ACS1612	2|201174|1760|85007|1762|1763|1834117	Actinobacteria	Actinobacteria	Corynebacteriales	Mycobacteriaceae	Mycobacterium	Mycobacterium_sp_ACS1612	0	0	0	0	0	0	0	0	0	0	0	1.40894	0	0	0	0	0	0	0	0	0	0	0	0	0	0	0	0	0	0	0	0	0	0	0	0	0	0	0	0	0	0
k__Bacteria|p__Actinobacteria|c__Actinobacteria|o__Corynebacteriales|f__Mycobacteriaceae|g__Mycolicibacter	2|201174|1760|85007|1762|1073531	Actinobacteria	Actinobacteria	Corynebacteriales	Mycobacteriaceae	Mycolicibacter		0	0	0	0	0	0	0	0	0	0	0.11302	0	0	0	0	0	0	0	0	0	0	0	0	0	0	0	0	0	0	0	0	0	0	0	0	0	0	0	0	0	0	0
k__Bacteria|p__Actinobacteria|c__Actinobacteria|o__Corynebacteriales|f__Mycobacteriaceae|g__Mycolicibacterium	2|201174|1760|85007|1762|1866885	Actinobacteria	Actinobacteria	Corynebacteriales	Mycobacteriaceae	Mycolicibacterium		0.09697	0	0	0.7679	0	0	0	0	0	0	4.44947	0	0	0	0	0	0	0	0	0	0	0	0	0	0	0	0	0	0	0	0	0	0	0	0	0	0	0	0	0	0	0
k__Bacteria|p__Actinobacteria|c__Actinobacteria|o__Corynebacteriales|f__Mycobacteriaceae|g__Mycolicibacterium|s__Mycolicibacterium_peregrinum	2|201174|1760|85007|1762|1866885|43304	Actinobacteria	Actinobacteria	Corynebacteriales	Mycobacteriaceae	Mycolicibacterium	Mycolicibacterium_peregrinum	0.09697	0	0	0.7679	0	0	0	0	0	0	4.44947	0	0	0	0	0	0	0	0	0	0	0	0	0	0	0	0	0	0	0	0	0	0	0	0	0	0	0	0	0	0	0
k__Bacteria|p__Actinobacteria|c__Actinobacteria|o__Corynebacteriales|f__Mycobacteriaceae|g__Mycolicibacter|s__Mycolicibacter_terrae	2|201174|1760|85007|1762|1073531|1788	Actinobacteria	Actinobacteria	Corynebacteriales	Mycobacteriaceae	Mycolicibacter	Mycolicibacter_terrae	0	0	0	0	0	0	0	0	0	0	0.11302	0	0	0	0	0	0	0	0	0	0	0	0	0	0	0	0	0	0	0	0	0	0	0	0	0	0	0	0	0	0	0
k__Bacteria|p__Actinobacteria|c__Actinobacteria|o__Corynebacteriales|f__Nocardiaceae	2|201174|1760|85007|85025	Actinobacteria	Actinobacteria	Corynebacteriales	Nocardiaceae			0	0	0.25684	0	0	0	0.38339	0	0	0	0	0	0	0	0	0	0	0	0	0	0	0	0	0	0	0	0	0	0	0	0	0	0	0	0	0	0	0	0	0	0	0
k__Bacteria|p__Actinobacteria|c__Actinobacteria|o__Corynebacteriales|f__Nocardiaceae|g__Rhodococcus	2|201174|1760|85007|85025|1827	Actinobacteria	Actinobacteria	Corynebacteriales	Nocardiaceae	Rhodococcus		0	0	0.25684	0	0	0	0.38339	0	0	0	0	0	0	0	0	0	0	0	0	0	0	0	0	0	0	0	0	0	0	0	0	0	0	0	0	0	0	0	0	0	0	0
k__Bacteria|p__Actinobacteria|c__Actinobacteria|o__Corynebacteriales|f__Nocardiaceae|g__Rhodococcus|s__Rhodococcus_erythropolis	2|201174|1760|85007|85025|1827|1833	Actinobacteria	Actinobacteria	Corynebacteriales	Nocardiaceae	Rhodococcus	Rhodococcus_erythropolis	0	0	0.25684	0	0	0	0	0	0	0	0	0	0	0	0	0	0	0	0	0	0	0	0	0	0	0	0	0	0	0	0	0	0	0	0	0	0	0	0	0	0	0
k__Bacteria|p__Actinobacteria|c__Actinobacteria|o__Corynebacteriales|f__Nocardiaceae|g__Rhodococcus|s__Rhodococcus_fascians	2|201174|1760|85007|85025|1827|1828	Actinobacteria	Actinobacteria	Corynebacteriales	Nocardiaceae	Rhodococcus	Rhodococcus_fascians	0	0	0	0	0	0	0.38339	0	0	0	0	0	0	0	0	0	0	0	0	0	0	0	0	0	0	0	0	0	0	0	0	0	0	0	0	0	0	0	0	0	0	0
k__Bacteria|p__Actinobacteria|c__Actinobacteria|o__Micrococcales	2|201174|1760|85006	Actinobacteria	Actinobacteria	Micrococcales				1.64256	0	0	8.3327	0	0	15.0881	0.37924	0	0	0.70864	5.01757	0.11921	0	0.00454	0	0.55226	0	0.00102	0	0	0	0.0082	0.0536	0.03862	0.05498	0.02531	0	0	0	0	0.01147	0.00934	0.00846	0.07054	0	0.00456	0	0	0.0006	0	0
k__Bacteria|p__Actinobacteria|c__Actinobacteria|o__Micrococcales|f__Dermabacteraceae	2|201174|1760|85006|85020	Actinobacteria	Actinobacteria	Micrococcales	Dermabacteraceae			0	0	0	0	0	0	0	0	0	0	0	0	0	0	0	0	0	0	0	0	0	0	0	0	0	0	0	0	0	0	0	0	0.00422	0	0	0	0	0	0	0	0	0
k__Bacteria|p__Actinobacteria|c__Actinobacteria|o__Micrococcales|f__Dermabacteraceae|g__Brachybacterium	2|201174|1760|85006|85020|43668	Actinobacteria	Actinobacteria	Micrococcales	Dermabacteraceae	Brachybacterium		0	0	0	0	0	0	0	0	0	0	0	0	0	0	0	0	0	0	0	0	0	0	0	0	0	0	0	0	0	0	0	0	0.00422	0	0	0	0	0	0	0	0	0
k__Bacteria|p__Actinobacteria|c__Actinobacteria|o__Micrococcales|f__Dermabacteraceae|g__Brachybacterium|s__Brachybacterium_muris	2|201174|1760|85006|85020|43668|219301	Actinobacteria	Actinobacteria	Micrococcales	Dermabacteraceae	Brachybacterium	Brachybacterium_muris	0	0	0	0	0	0	0	0	0	0	0	0	0	0	0	0	0	0	0	0	0	0	0	0	0	0	0	0	0	0	0	0	0.00422	0	0	0	0	0	0	0	0	0
k__Bacteria|p__Actinobacteria|c__Actinobacteria|o__Micrococcales|f__Intrasporangiaceae	2|201174|1760|85006|85021	Actinobacteria	Actinobacteria	Micrococcales	Intrasporangiaceae			0.22886	0	0	0.95764	0	0	0.1602	0	0	0	0.70864	0	0	0	0	0	0	0	0	0	0	0	0	0	0	0	0	0	0	0	0	0	0	0	0	0	0	0	0	0	0	0
k__Bacteria|p__Actinobacteria|c__Actinobacteria|o__Micrococcales|f__Intrasporangiaceae|g__Phycicoccus	2|201174|1760|85006|85021|367298	Actinobacteria	Actinobacteria	Micrococcales	Intrasporangiaceae	Phycicoccus		0.22886	0	0	0	0	0	0.1602	0	0	0	0.70864	0	0	0	0	0	0	0	0	0	0	0	0	0	0	0	0	0	0	0	0	0	0	0	0	0	0	0	0	0	0	0
k__Bacteria|p__Actinobacteria|c__Actinobacteria|o__Micrococcales|f__Intrasporangiaceae|g__Phycicoccus|s__Phycicoccus_cremeus	2|201174|1760|85006|85021|367298|587636	Actinobacteria	Actinobacteria	Micrococcales	Intrasporangiaceae	Phycicoccus	Phycicoccus_cremeus	0.22886	0	0	0	0	0	0.1602	0	0	0	0.70864	0	0	0	0	0	0	0	0	0	0	0	0	0	0	0	0	0	0	0	0	0	0	0	0	0	0	0	0	0	0	0
k__Bacteria|p__Actinobacteria|c__Actinobacteria|o__Micrococcales|f__Intrasporangiaceae|g__Terrabacter	2|201174|1760|85006|85021|53355	Actinobacteria	Actinobacteria	Micrococcales	Intrasporangiaceae	Terrabacter		0	0	0	0.95764	0	0	0	0	0	0	0	0	0	0	0	0	0	0	0	0	0	0	0	0	0	0	0	0	0	0	0	0	0	0	0	0	0	0	0	0	0	0
k__Bacteria|p__Actinobacteria|c__Actinobacteria|o__Micrococcales|f__Intrasporangiaceae|g__Terrabacter|s__Terrabacter_sp_28	2|201174|1760|85006|85021|53355|1619947	Actinobacteria	Actinobacteria	Micrococcales	Intrasporangiaceae	Terrabacter	Terrabacter_sp_28	0	0	0	0.95764	0	0	0	0	0	0	0	0	0	0	0	0	0	0	0	0	0	0	0	0	0	0	0	0	0	0	0	0	0	0	0	0	0	0	0	0	0	0
k__Bacteria|p__Actinobacteria|c__Actinobacteria|o__Micrococcales|f__Microbacteriaceae	2|201174|1760|85006|85023	Actinobacteria	Actinobacteria	Micrococcales	Microbacteriaceae			1.3606	0	0	0	0	0	0	0	0	0	0	4.37815	0	0	0	0	0	0	0	0	0	0	0	0	0	0	0	0	0	0	0	0	0	0	0	0	0	0	0	0	0	0
k__Bacteria|p__Actinobacteria|c__Actinobacteria|o__Micrococcales|f__Microbacteriaceae|g__Microbacterium	2|201174|1760|85006|85023|33882	Actinobacteria	Actinobacteria	Micrococcales	Microbacteriaceae	Microbacterium		0	0	0	0	0	0	0	0	0	0	0	4.1739	0	0	0	0	0	0	0	0	0	0	0	0	0	0	0	0	0	0	0	0	0	0	0	0	0	0	0	0	0	0
k__Bacteria|p__Actinobacteria|c__Actinobacteria|o__Micrococcales|f__Microbacteriaceae|g__Microbacterium|s__Microbacterium_sp_LKL04	2|201174|1760|85006|85023|33882|912630	Actinobacteria	Actinobacteria	Micrococcales	Microbacteriaceae	Microbacterium	Microbacterium_sp_LKL04	0	0	0	0	0	0	0	0	0	0	0	4.1739	0	0	0	0	0	0	0	0	0	0	0	0	0	0	0	0	0	0	0	0	0	0	0	0	0	0	0	0	0	0
k__Bacteria|p__Actinobacteria|c__Actinobacteria|o__Micrococcales|f__Microbacteriaceae|g__Plantibacter	2|201174|1760|85006|85023|190323	Actinobacteria	Actinobacteria	Micrococcales	Microbacteriaceae	Plantibacter		1.3606	0	0	0	0	0	0	0	0	0	0	0.20425	0	0	0	0	0	0	0	0	0	0	0	0	0	0	0	0	0	0	0	0	0	0	0	0	0	0	0	0	0	0
k__Bacteria|p__Actinobacteria|c__Actinobacteria|o__Micrococcales|f__Microbacteriaceae|g__Plantibacter|s__Plantibacter_flavus	2|201174|1760|85006|85023|190323|150123	Actinobacteria	Actinobacteria	Micrococcales	Microbacteriaceae	Plantibacter	Plantibacter_flavus	1.3606	0	0	0	0	0	0	0	0	0	0	0.20425	0	0	0	0	0	0	0	0	0	0	0	0	0	0	0	0	0	0	0	0	0	0	0	0	0	0	0	0	0	0
k__Bacteria|p__Actinobacteria|c__Actinobacteria|o__Micrococcales|f__Micrococcaceae	2|201174|1760|85006|1268	Actinobacteria	Actinobacteria	Micrococcales	Micrococcaceae			0	0	0	5.64918	0	0	14.9279	0.37924	0	0	0	0	0.11921	0	0.00454	0	0.55226	0	0.00102	0	0	0	0.0082	0.0536	0.03862	0.05498	0.02531	0	0	0	0	0.01147	0.00512	0.00846	0.07054	0	0.00456	0	0	0.0006	0	0
k__Bacteria|p__Actinobacteria|c__Actinobacteria|o__Micrococcales|f__Micrococcaceae|g__Arthrobacter	2|201174|1760|85006|1268|1663	Actinobacteria	Actinobacteria	Micrococcales	Micrococcaceae	Arthrobacter		0	0	0	5.64918	0	0	12.2202	0.37924	0	0	0	0	0	0	0	0	0	0	0	0	0	0	0	0	0	0	0	0	0	0	0	0	0	0	0	0	0	0	0	0	0	0
k__Bacteria|p__Actinobacteria|c__Actinobacteria|o__Micrococcales|f__Micrococcaceae|g__Arthrobacter|s__Arthrobacter_globiformis	2|201174|1760|85006|1268|1663|1665	Actinobacteria	Actinobacteria	Micrococcales	Micrococcaceae	Arthrobacter	Arthrobacter_globiformis	0	0	0	5.64918	0	0	12.2202	0	0	0	0	0	0	0	0	0	0	0	0	0	0	0	0	0	0	0	0	0	0	0	0	0	0	0	0	0	0	0	0	0	0	0
k__Bacteria|p__Actinobacteria|c__Actinobacteria|o__Micrococcales|f__Micrococcaceae|g__Arthrobacter|s__Arthrobacter_sp_49Tsu3_1M3	2|201174|1760|85006|1268|1663|1279029	Actinobacteria	Actinobacteria	Micrococcales	Micrococcaceae	Arthrobacter	Arthrobacter_sp_49Tsu3_1M3	0	0	0	0	0	0	0	0.37924	0	0	0	0	0	0	0	0	0	0	0	0	0	0	0	0	0	0	0	0	0	0	0	0	0	0	0	0	0	0	0	0	0	0
k__Bacteria|p__Actinobacteria|c__Actinobacteria|o__Micrococcales|f__Micrococcaceae|g__Pseudarthrobacter	2|201174|1760|85006|1268|1742993	Actinobacteria	Actinobacteria	Micrococcales	Micrococcaceae	Pseudarthrobacter		0	0	0	0	0	0	2.70766	0	0	0	0	0	0	0	0	0	0	0	0	0	0	0	0	0	0	0	0	0	0	0	0	0	0	0	0	0	0	0	0	0	0	0
k__Bacteria|p__Actinobacteria|c__Actinobacteria|o__Micrococcales|f__Micrococcaceae|g__Pseudarthrobacter|s__Pseudarthrobacter_phenanthrenivorans	2|201174|1760|85006|1268|1742993|361575	Actinobacteria	Actinobacteria	Micrococcales	Micrococcaceae	Pseudarthrobacter	Pseudarthrobacter_phenanthrenivorans	0	0	0	0	0	0	2.70766	0	0	0	0	0	0	0	0	0	0	0	0	0	0	0	0	0	0	0	0	0	0	0	0	0	0	0	0	0	0	0	0	0	0	0
k__Bacteria|p__Actinobacteria|c__Actinobacteria|o__Micrococcales|f__Micrococcaceae|g__Rothia	2|201174|1760|85006|1268|32207	Actinobacteria	Actinobacteria	Micrococcales	Micrococcaceae	Rothia		0	0	0	0	0	0	0	0	0	0	0	0	0.11921	0	0.00454	0	0.55226	0	0.00102	0	0	0	0.0082	0.0536	0.03862	0.05498	0.02531	0	0	0	0	0.01147	0.00512	0.00846	0.07054	0	0.00456	0	0	0.0006	0	0
k__Bacteria|p__Actinobacteria|c__Actinobacteria|o__Micrococcales|f__Micrococcaceae|g__Rothia|s__Rothia_aeria	2|201174|1760|85006|1268|32207|172042	Actinobacteria	Actinobacteria	Micrococcales	Micrococcaceae	Rothia	Rothia_aeria	0	0	0	0	0	0	0	0	0	0	0	0	0	0	0	0	0.0169	0	0	0	0	0	0	0	0	0	0	0	0	0	0	0	0	0	0	0	0	0	0	0	0	0
k__Bacteria|p__Actinobacteria|c__Actinobacteria|o__Micrococcales|f__Micrococcaceae|g__Rothia|s__Rothia_dentocariosa	2|201174|1760|85006|1268|32207|2047	Actinobacteria	Actinobacteria	Micrococcales	Micrococcaceae	Rothia	Rothia_dentocariosa	0	0	0	0	0	0	0	0	0	0	0	0	0	0	0	0	0.04645	0	0	0	0	0	0	0	0	0	0	0	0	0	0	0	0	0	0	0	0	0	0	0	0	0
k__Bacteria|p__Actinobacteria|c__Actinobacteria|o__Micrococcales|f__Micrococcaceae|g__Rothia|s__Rothia_mucilaginosa	2|201174|1760|85006|1268|32207|43675	Actinobacteria	Actinobacteria	Micrococcales	Micrococcaceae	Rothia	Rothia_mucilaginosa	0	0	0	0	0	0	0	0	0	0	0	0	0.11921	0	0.00454	0	0.48891	0	0.00102	0	0	0	0.0082	0.0536	0.03862	0.05498	0.02531	0	0	0	0	0.01147	0.00512	0.00846	0.07054	0	0.00456	0	0	0.0006	0	0
k__Bacteria|p__Actinobacteria|c__Actinobacteria|o__Micrococcales|f__Micrococcaceae|g__Rothia|s__Rothia_sp	2|201174|1760|85006|1268|32207|1885016	Actinobacteria	Actinobacteria	Micrococcales	Micrococcaceae	Rothia	Rothia_sp	0	0	0	0	0	0	0	0	0	0	0	0	0	0	0	0	0	0	0	0	0	0	0	0	0	0	0	0	0	0	0	0	0	0	0	0	0	0	0	0	0	0
k__Bacteria|p__Actinobacteria|c__Actinobacteria|o__Micrococcales|f__Promicromonosporaceae	2|201174|1760|85006|85017	Actinobacteria	Actinobacteria	Micrococcales	Promicromonosporaceae			0	0	0	1.72588	0	0	0	0	0	0	0	0.63941	0	0	0	0	0	0	0	0	0	0	0	0	0	0	0	0	0	0	0	0	0	0	0	0	0	0	0	0	0	0
k__Bacteria|p__Actinobacteria|c__Actinobacteria|o__Micrococcales|f__Promicromonosporaceae|g__Cellulosimicrobium	2|201174|1760|85006|85017|157920	Actinobacteria	Actinobacteria	Micrococcales	Promicromonosporaceae	Cellulosimicrobium		0	0	0	0.85392	0	0	0	0	0	0	0	0.63941	0	0	0	0	0	0	0	0	0	0	0	0	0	0	0	0	0	0	0	0	0	0	0	0	0	0	0	0	0	0
k__Bacteria|p__Actinobacteria|c__Actinobacteria|o__Micrococcales|f__Promicromonosporaceae|g__Cellulosimicrobium|s__Cellulosimicrobium_cellulans	2|201174|1760|85006|85017|157920|1710	Actinobacteria	Actinobacteria	Micrococcales	Promicromonosporaceae	Cellulosimicrobium	Cellulosimicrobium_cellulans	0	0	0	0.85392	0	0	0	0	0	0	0	0.63941	0	0	0	0	0	0	0	0	0	0	0	0	0	0	0	0	0	0	0	0	0	0	0	0	0	0	0	0	0	0
k__Bacteria|p__Actinobacteria|c__Actinobacteria|o__Micrococcales|f__Promicromonosporaceae|g__Promicromonospora	2|201174|1760|85006|85017|43676	Actinobacteria	Actinobacteria	Micrococcales	Promicromonosporaceae	Promicromonospora		0	0	0	0.87196	0	0	0	0	0	0	0	0	0	0	0	0	0	0	0	0	0	0	0	0	0	0	0	0	0	0	0	0	0	0	0	0	0	0	0	0	0	0
k__Bacteria|p__Actinobacteria|c__Actinobacteria|o__Micrococcales|f__Promicromonosporaceae|g__Promicromonospora|s__Promicromonospora_sukumoe	2|201174|1760|85006|85017|43676|88382	Actinobacteria	Actinobacteria	Micrococcales	Promicromonosporaceae	Promicromonospora	Promicromonospora_sukumoe	0	0	0	0.87196	0	0	0	0	0	0	0	0	0	0	0	0	0	0	0	0	0	0	0	0	0	0	0	0	0	0	0	0	0	0	0	0	0	0	0	0	0	0
k__Bacteria|p__Actinobacteria|c__Actinobacteria|o__Micrococcales|f__Sanguibacteraceae	2|201174|1760|85006|145360	Actinobacteria	Actinobacteria	Micrococcales	Sanguibacteraceae			0.0531	0	0	0	0	0	0	0	0	0	0	0	0	0	0	0	0	0	0	0	0	0	0	0	0	0	0	0	0	0	0	0	0	0	0	0	0	0	0	0	0	0
k__Bacteria|p__Actinobacteria|c__Actinobacteria|o__Micrococcales|f__Sanguibacteraceae|g__Sanguibacter	2|201174|1760|85006|145360|60919	Actinobacteria	Actinobacteria	Micrococcales	Sanguibacteraceae	Sanguibacter		0.0531	0	0	0	0	0	0	0	0	0	0	0	0	0	0	0	0	0	0	0	0	0	0	0	0	0	0	0	0	0	0	0	0	0	0	0	0	0	0	0	0	0
k__Bacteria|p__Actinobacteria|c__Actinobacteria|o__Micrococcales|f__Sanguibacteraceae|g__Sanguibacter|s__Sanguibacter_keddieii	2|201174|1760|85006|145360|60919|60920	Actinobacteria	Actinobacteria	Micrococcales	Sanguibacteraceae	Sanguibacter	Sanguibacter_keddieii	0.0531	0	0	0	0	0	0	0	0	0	0	0	0	0	0	0	0	0	0	0	0	0	0	0	0	0	0	0	0	0	0	0	0	0	0	0	0	0	0	0	0	0
k__Bacteria|p__Actinobacteria|c__Actinobacteria|o__Micromonosporales	2|201174|1760|85008	Actinobacteria	Actinobacteria	Micromonosporales				0	0	0	0	0	0	0	0	0	0	0	0.42076	0	0	0	0	0	0	0	0	0	0	0	0	0	0	0	0	0	0	0	0	0	0	0	0	0	0	0	0	0	0
k__Bacteria|p__Actinobacteria|c__Actinobacteria|o__Micromonosporales|f__Micromonosporaceae	2|201174|1760|85008|28056	Actinobacteria	Actinobacteria	Micromonosporales	Micromonosporaceae			0	0	0	0	0	0	0	0	0	0	0	0.42076	0	0	0	0	0	0	0	0	0	0	0	0	0	0	0	0	0	0	0	0	0	0	0	0	0	0	0	0	0	0
k__Bacteria|p__Actinobacteria|c__Actinobacteria|o__Micromonosporales|f__Micromonosporaceae|g__Micromonospora	2|201174|1760|85008|28056|1873	Actinobacteria	Actinobacteria	Micromonosporales	Micromonosporaceae	Micromonospora		0	0	0	0	0	0	0	0	0	0	0	0.42076	0	0	0	0	0	0	0	0	0	0	0	0	0	0	0	0	0	0	0	0	0	0	0	0	0	0	0	0	0	0
k__Bacteria|p__Actinobacteria|c__Actinobacteria|o__Micromonosporales|f__Micromonosporaceae|g__Micromonospora|s__Micromonospora_avicenniae	2|201174|1760|85008|28056|1873|1198245	Actinobacteria	Actinobacteria	Micromonosporales	Micromonosporaceae	Micromonospora	Micromonospora_avicenniae	0	0	0	0	0	0	0	0	0	0	0	0.42076	0	0	0	0	0	0	0	0	0	0	0	0	0	0	0	0	0	0	0	0	0	0	0	0	0	0	0	0	0	0
k__Bacteria|p__Actinobacteria|c__Actinobacteria|o__Propionibacteriales	2|201174|1760|85009	Actinobacteria	Actinobacteria	Propionibacteriales				0	0	0	0	0	0	0	0	0	0	1.58903	0	0	0	0	0.00345	0.00514	0	0	0	0	0	0	0.01221	0.00302	0.00838	0.00168	0.00796	0	0	0	0.00221	0.00066	0.01477	0.00759	0	0.00031	0	0	0	0	0
k__Bacteria|p__Actinobacteria|c__Actinobacteria|o__Propionibacteriales|f__Nocardioidaceae	2|201174|1760|85009|85015	Actinobacteria	Actinobacteria	Propionibacteriales	Nocardioidaceae			0	0	0	0	0	0	0	0	0	0	1.58903	0	0	0	0	0	0	0	0	0	0	0	0	0	0	0	0	0	0	0	0	0	0	0	0	0	0	0	0	0	0	0
k__Bacteria|p__Actinobacteria|c__Actinobacteria|o__Propionibacteriales|f__Nocardioidaceae|g__Aeromicrobium	2|201174|1760|85009|85015|2040	Actinobacteria	Actinobacteria	Propionibacteriales	Nocardioidaceae	Aeromicrobium		0	0	0	0	0	0	0	0	0	0	1.58903	0	0	0	0	0	0	0	0	0	0	0	0	0	0	0	0	0	0	0	0	0	0	0	0	0	0	0	0	0	0	0
k__Bacteria|p__Actinobacteria|c__Actinobacteria|o__Propionibacteriales|f__Nocardioidaceae|g__Aeromicrobium|s__Aeromicrobium_sp_Root236	2|201174|1760|85009|85015|2040|1736498	Actinobacteria	Actinobacteria	Propionibacteriales	Nocardioidaceae	Aeromicrobium	Aeromicrobium_sp_Root236	0	0	0	0	0	0	0	0	0	0	1.58903	0	0	0	0	0	0	0	0	0	0	0	0	0	0	0	0	0	0	0	0	0	0	0	0	0	0	0	0	0	0	0
k__Bacteria|p__Actinobacteria|c__Actinobacteria|o__Propionibacteriales|f__Propionibacteriaceae	2|201174|1760|85009|31957	Actinobacteria	Actinobacteria	Propionibacteriales	Propionibacteriaceae			0	0	0	0	0	0	0	0	0	0	0	0	0	0	0	0.00345	0.00514	0	0	0	0	0	0	0.01221	0.00302	0.00838	0.00168	0.00796	0	0	0	0.00221	0.00066	0.01477	0.00759	0	0.00031	0	0	0	0	0
k__Bacteria|p__Actinobacteria|c__Actinobacteria|o__Propionibacteriales|f__Propionibacteriaceae|g__Propionibacterium	2|201174|1760|85009|31957|1743	Actinobacteria	Actinobacteria	Propionibacteriales	Propionibacteriaceae	Propionibacterium		0	0	0	0	0	0	0	0	0	0	0	0	0	0	0	0	0	0	0	0	0	0	0	0	0	0	0	0	0	0	0	0	0	0	0	0	0	0	0	0	0	0
k__Bacteria|p__Actinobacteria|c__Actinobacteria|o__Propionibacteriales|f__Propionibacteriaceae|g__Propionibacterium|s__Propionibacterium_acidifaciens	2|201174|1760|85009|31957|1743|556499	Actinobacteria	Actinobacteria	Propionibacteriales	Propionibacteriaceae	Propionibacterium	Propionibacterium_acidifaciens	0	0	0	0	0	0	0	0	0	0	0	0	0	0	0	0	0	0	0	0	0	0	0	0	0	0	0	0	0	0	0	0	0	0	0	0	0	0	0	0	0	0
k__Bacteria|p__Actinobacteria|c__Actinobacteria|o__Propionibacteriales|f__Propionibacteriaceae|g__Pseudopropionibacterium	2|201174|1760|85009|31957|1912217	Actinobacteria	Actinobacteria	Propionibacteriales	Propionibacteriaceae	Pseudopropionibacterium		0	0	0	0	0	0	0	0	0	0	0	0	0	0	0	0.00345	0.00514	0	0	0	0	0	0	0.01221	0.00302	0.00838	0.00168	0.00796	0	0	0	0.00221	0.00066	0.01477	0.00759	0	0.00031	0	0	0	0	0
k__Bacteria|p__Actinobacteria|c__Actinobacteria|o__Propionibacteriales|f__Propionibacteriaceae|g__Pseudopropionibacterium|s__Pseudopropionibacterium_propionicum	2|201174|1760|85009|31957|1912217|1750	Actinobacteria	Actinobacteria	Propionibacteriales	Propionibacteriaceae	Pseudopropionibacterium	Pseudopropionibacterium_propionicum	0	0	0	0	0	0	0	0	0	0	0	0	0	0	0	0.00345	0.00514	0	0	0	0	0	0	0.01221	0.00302	0.00838	0.00168	0.00796	0	0	0	0.00221	0.00066	0.01477	0.00759	0	0.00031	0	0	0	0	0
k__Bacteria|p__Actinobacteria|c__Actinobacteria|o__Pseudonocardiales	2|201174|1760|85010	Actinobacteria	Actinobacteria	Pseudonocardiales				0	0	0	0.09217	0	0	2.77317	0	0.82429	0	1.68818	3.78485	0	0	0	0	0	0	0	0	0	0	0	0	0	0	0	0	0	0	0	0	0	0	0	0	0	0	0	0	0	0
k__Bacteria|p__Actinobacteria|c__Actinobacteria|o__Pseudonocardiales|f__Pseudonocardiaceae	2|201174|1760|85010|2070	Actinobacteria	Actinobacteria	Pseudonocardiales	Pseudonocardiaceae			0	0	0	0.09217	0	0	2.77317	0	0.82429	0	1.68818	1.92707	0	0	0	0	0	0	0	0	0	0	0	0	0	0	0	0	0	0	0	0	0	0	0	0	0	0	0	0	0	0
k__Bacteria|p__Actinobacteria|c__Actinobacteria|o__Pseudonocardiales|f__Pseudonocardiaceae|g__Actinokineospora	2|201174|1760|85010|2070|39845	Actinobacteria	Actinobacteria	Pseudonocardiales	Pseudonocardiaceae	Actinokineospora		0	0	0	0	0	0	2.77317	0	0	0	0	0	0	0	0	0	0	0	0	0	0	0	0	0	0	0	0	0	0	0	0	0	0	0	0	0	0	0	0	0	0	0
k__Bacteria|p__Actinobacteria|c__Actinobacteria|o__Pseudonocardiales|f__Pseudonocardiaceae|g__Actinokineospora|s__Actinokineospora_spheciospongiae	2|201174|1760|85010|2070|39845|909613	Actinobacteria	Actinobacteria	Pseudonocardiales	Pseudonocardiaceae	Actinokineospora	Actinokineospora_spheciospongiae	0	0	0	0	0	0	2.77317	0	0	0	0	0	0	0	0	0	0	0	0	0	0	0	0	0	0	0	0	0	0	0	0	0	0	0	0	0	0	0	0	0	0	0
k__Bacteria|p__Actinobacteria|c__Actinobacteria|o__Pseudonocardiales|f__Pseudonocardiaceae|g__Amycolatopsis	2|201174|1760|85010|2070|1813	Actinobacteria	Actinobacteria	Pseudonocardiales	Pseudonocardiaceae	Amycolatopsis		0	0	0	0.09217	0	0	0	0	0.82429	0	0.18008	1.6527	0	0	0	0	0	0	0	0	0	0	0	0	0	0	0	0	0	0	0	0	0	0	0	0	0	0	0	0	0	0
k__Bacteria|p__Actinobacteria|c__Actinobacteria|o__Pseudonocardiales|f__Pseudonocardiaceae|g__Amycolatopsis|s__Amycolatopsis_pretoriensis	2|201174|1760|85010|2070|1813|218821	Actinobacteria	Actinobacteria	Pseudonocardiales	Pseudonocardiaceae	Amycolatopsis	Amycolatopsis_pretoriensis	0	0	0	0.09217	0	0	0	0	0	0	0	0	0	0	0	0	0	0	0	0	0	0	0	0	0	0	0	0	0	0	0	0	0	0	0	0	0	0	0	0	0	0
k__Bacteria|p__Actinobacteria|c__Actinobacteria|o__Pseudonocardiales|f__Pseudonocardiaceae|g__Amycolatopsis|s__Amycolatopsis_vancoresmycina	2|201174|1760|85010|2070|1813|208444	Actinobacteria	Actinobacteria	Pseudonocardiales	Pseudonocardiaceae	Amycolatopsis	Amycolatopsis_vancoresmycina	0	0	0	0	0	0	0	0	0.82429	0	0.18008	0	0	0	0	0	0	0	0	0	0	0	0	0	0	0	0	0	0	0	0	0	0	0	0	0	0	0	0	0	0	0
k__Bacteria|p__Actinobacteria|c__Actinobacteria|o__Pseudonocardiales|f__Pseudonocardiaceae|g__Amycolatopsis|s__Amycolatopsis_xylanica	2|201174|1760|85010|2070|1813|589385	Actinobacteria	Actinobacteria	Pseudonocardiales	Pseudonocardiaceae	Amycolatopsis	Amycolatopsis_xylanica	0	0	0	0	0	0	0	0	0	0	0	1.6527	0	0	0	0	0	0	0	0	0	0	0	0	0	0	0	0	0	0	0	0	0	0	0	0	0	0	0	0	0	0
k__Bacteria|p__Actinobacteria|c__Actinobacteria|o__Pseudonocardiales|f__Pseudonocardiaceae|g__Kutzneria	2|201174|1760|85010|2070|43356	Actinobacteria	Actinobacteria	Pseudonocardiales	Pseudonocardiaceae	Kutzneria		0	0	0	0	0	0	0	0	0	0	1.50811	0.27437	0	0	0	0	0	0	0	0	0	0	0	0	0	0	0	0	0	0	0	0	0	0	0	0	0	0	0	0	0	0
k__Bacteria|p__Actinobacteria|c__Actinobacteria|o__Pseudonocardiales|f__Pseudonocardiaceae|g__Kutzneria|s__Kutzneria_buriramensis	2|201174|1760|85010|2070|43356|1045776	Actinobacteria	Actinobacteria	Pseudonocardiales	Pseudonocardiaceae	Kutzneria	Kutzneria_buriramensis	0	0	0	0	0	0	0	0	0	0	1.50811	0.27437	0	0	0	0	0	0	0	0	0	0	0	0	0	0	0	0	0	0	0	0	0	0	0	0	0	0	0	0	0	0
k__Bacteria|p__Actinobacteria|c__Actinobacteria|o__Pseudonocardiales|f__Pseudonocardiales_unclassified	2|201174|1760|85010|	Actinobacteria	Actinobacteria	Pseudonocardiales	Pseudonocardiales_unclassified			0	0	0	0	0	0	0	0	0	0	0	1.85778	0	0	0	0	0	0	0	0	0	0	0	0	0	0	0	0	0	0	0	0	0	0	0	0	0	0	0	0	0	0
k__Bacteria|p__Actinobacteria|c__Actinobacteria|o__Pseudonocardiales|f__Pseudonocardiales_unclassified|g__Pseudonocardiales_unclassified	2|201174|1760|85010||	Actinobacteria	Actinobacteria	Pseudonocardiales	Pseudonocardiales_unclassified	Pseudonocardiales_unclassified		0	0	0	0	0	0	0	0	0	0	0	1.85778	0	0	0	0	0	0	0	0	0	0	0	0	0	0	0	0	0	0	0	0	0	0	0	0	0	0	0	0	0	0
k__Bacteria|p__Actinobacteria|c__Actinobacteria|o__Pseudonocardiales|f__Pseudonocardiales_unclassified|g__Pseudonocardiales_unclassified|s__Pseudonocardiales_bacterium	2|201174|1760|85010|||2201155	Actinobacteria	Actinobacteria	Pseudonocardiales	Pseudonocardiales_unclassified	Pseudonocardiales_unclassified	Pseudonocardiales_bacterium	0	0	0	0	0	0	0	0	0	0	0	1.85778	0	0	0	0	0	0	0	0	0	0	0	0	0	0	0	0	0	0	0	0	0	0	0	0	0	0	0	0	0	0
k__Bacteria|p__Actinobacteria|c__Actinobacteria|o__Streptomycetales	2|201174|1760|85011	Actinobacteria	Actinobacteria	Streptomycetales				0	0	1.3935	1.28027	0	0	0.38799	0	0	15.8785	8.07985	12.0959	0	0	0	0	0	0	0	0	0	0	0	0	0	0	0	0	0	0	0	0	0	0	0	0	0	0	0	0	0	0
k__Bacteria|p__Actinobacteria|c__Actinobacteria|o__Streptomycetales|f__Streptomycetaceae	2|201174|1760|85011|2062	Actinobacteria	Actinobacteria	Streptomycetales	Streptomycetaceae			0	0	1.3935	1.28027	0	0	0.38799	0	0	15.8785	8.07985	12.0959	0	0	0	0	0	0	0	0	0	0	0	0	0	0	0	0	0	0	0	0	0	0	0	0	0	0	0	0	0	0
k__Bacteria|p__Actinobacteria|c__Actinobacteria|o__Streptomycetales|f__Streptomycetaceae|g__Streptomyces	2|201174|1760|85011|2062|1883	Actinobacteria	Actinobacteria	Streptomycetales	Streptomycetaceae	Streptomyces		0	0	1.3935	1.28027	0	0	0.38799	0	0	15.8785	8.07985	12.0959	0	0	0	0	0	0	0	0	0	0	0	0	0	0	0	0	0	0	0	0	0	0	0	0	0	0	0	0	0	0
k__Bacteria|p__Actinobacteria|c__Actinobacteria|o__Streptomycetales|f__Streptomycetaceae|g__Streptomyces|s__Streptomyces_griseoaurantiacus	2|201174|1760|85011|2062|1883|68213	Actinobacteria	Actinobacteria	Streptomycetales	Streptomycetaceae	Streptomyces	Streptomyces_griseoaurantiacus	0	0	0	0	0	0	0	0	0	0	1.73581	0	0	0	0	0	0	0	0	0	0	0	0	0	0	0	0	0	0	0	0	0	0	0	0	0	0	0	0	0	0	0
k__Bacteria|p__Actinobacteria|c__Actinobacteria|o__Streptomycetales|f__Streptomycetaceae|g__Streptomyces|s__Streptomyces_griseorubiginosus	2|201174|1760|85011|2062|1883|67304	Actinobacteria	Actinobacteria	Streptomycetales	Streptomycetaceae	Streptomyces	Streptomyces_griseorubiginosus	0	0	0	1.28027	0	0	0	0	0	10.7293	5.22488	11.5395	0	0	0	0	0	0	0	0	0	0	0	0	0	0	0	0	0	0	0	0	0	0	0	0	0	0	0	0	0	0
k__Bacteria|p__Actinobacteria|c__Actinobacteria|o__Streptomycetales|f__Streptomycetaceae|g__Streptomyces|s__Streptomyces_lividans	2|201174|1760|85011|2062|1883|1916	Actinobacteria	Actinobacteria	Streptomycetales	Streptomycetaceae	Streptomyces	Streptomyces_lividans	0	0	0	0	0	0	0	0	0	0	1.11916	0	0	0	0	0	0	0	0	0	0	0	0	0	0	0	0	0	0	0	0	0	0	0	0	0	0	0	0	0	0	0
k__Bacteria|p__Actinobacteria|c__Actinobacteria|o__Streptomycetales|f__Streptomycetaceae|g__Streptomyces|s__Streptomyces_scabiei	2|201174|1760|85011|2062|1883|1930	Actinobacteria	Actinobacteria	Streptomycetales	Streptomycetaceae	Streptomyces	Streptomyces_scabiei	0	0	0	0	0	0	0.38799	0	0	0	0	0	0	0	0	0	0	0	0	0	0	0	0	0	0	0	0	0	0	0	0	0	0	0	0	0	0	0	0	0	0	0
k__Bacteria|p__Actinobacteria|c__Actinobacteria|o__Streptomycetales|f__Streptomycetaceae|g__Streptomyces|s__Streptomyces_viridochromogenes	2|201174|1760|85011|2062|1883|1938	Actinobacteria	Actinobacteria	Streptomycetales	Streptomycetaceae	Streptomyces	Streptomyces_viridochromogenes	0	0	1.3935	0	0	0	0	0	0	5.14921	0	0.55642	0	0	0	0	0	0	0	0	0	0	0	0	0	0	0	0	0	0	0	0	0	0	0	0	0	0	0	0	0	0
k__Bacteria|p__Actinobacteria|c__Actinobacteria|o__Streptosporangiales	2|201174|1760|85012	Actinobacteria	Actinobacteria	Streptosporangiales				0	0	0	0.97455	0	0	0	0	0	0	0	1.91745	0	0	0	0	0	0	0	0	0	0	0	0	0	0	0	0	0	0	0	0	0	0	0	0	0	0	0	0	0	0
k__Bacteria|p__Actinobacteria|c__Actinobacteria|o__Streptosporangiales|f__Streptosporangiaceae	2|201174|1760|85012|2004	Actinobacteria	Actinobacteria	Streptosporangiales	Streptosporangiaceae			0	0	0	0.97455	0	0	0	0	0	0	0	1.91745	0	0	0	0	0	0	0	0	0	0	0	0	0	0	0	0	0	0	0	0	0	0	0	0	0	0	0	0	0	0
k__Bacteria|p__Actinobacteria|c__Actinobacteria|o__Streptosporangiales|f__Streptosporangiaceae|g__Microbispora	2|201174|1760|85012|2004|2005	Actinobacteria	Actinobacteria	Streptosporangiales	Streptosporangiaceae	Microbispora		0	0	0	0	0	0	0	0	0	0	0	1.91745	0	0	0	0	0	0	0	0	0	0	0	0	0	0	0	0	0	0	0	0	0	0	0	0	0	0	0	0	0	0
k__Bacteria|p__Actinobacteria|c__Actinobacteria|o__Streptosporangiales|f__Streptosporangiaceae|g__Microbispora|s__Microbispora_rosea	2|201174|1760|85012|2004|2005|58117	Actinobacteria	Actinobacteria	Streptosporangiales	Streptosporangiaceae	Microbispora	Microbispora_rosea	0	0	0	0	0	0	0	0	0	0	0	1.91745	0	0	0	0	0	0	0	0	0	0	0	0	0	0	0	0	0	0	0	0	0	0	0	0	0	0	0	0	0	0
k__Bacteria|p__Actinobacteria|c__Actinobacteria|o__Streptosporangiales|f__Streptosporangiaceae|g__Nonomuraea	2|201174|1760|85012|2004|83681	Actinobacteria	Actinobacteria	Streptosporangiales	Streptosporangiaceae	Nonomuraea		0	0	0	0.97455	0	0	0	0	0	0	0	0	0	0	0	0	0	0	0	0	0	0	0	0	0	0	0	0	0	0	0	0	0	0	0	0	0	0	0	0	0	0
k__Bacteria|p__Actinobacteria|c__Actinobacteria|o__Streptosporangiales|f__Streptosporangiaceae|g__Nonomuraea|s__Nonomuraea_fuscirosea	2|201174|1760|85012|2004|83681|1291556	Actinobacteria	Actinobacteria	Streptosporangiales	Streptosporangiaceae	Nonomuraea	Nonomuraea_fuscirosea	0	0	0	0.97455	0	0	0	0	0	0	0	0	0	0	0	0	0	0	0	0	0	0	0	0	0	0	0	0	0	0	0	0	0	0	0	0	0	0	0	0	0	0
k__Bacteria|p__Actinobacteria|c__Coriobacteriia	2|201174|84998	Actinobacteria	Coriobacteriia					0	0	0	0	0	0	0	0	0	0	0	0	19.4311	8.19409	22.9076	15.5268	1.60015	9.46444	2.28361	0.55429	0.54209	3.86643	1.2949	3.13964	2.43663	12.4309	0.54979	0.97418	11.4591	0.26201	1.37189	1.76914	0.24267	10.6073	13.1877	1.87585	0.50421	0.06798	0.07518	0.06242	0.35205	0.4106
k__Bacteria|p__Actinobacteria|c__Coriobacteriia|o__Coriobacteriales	2|201174|84998|84999	Actinobacteria	Coriobacteriia	Coriobacteriales				0	0	0	0	0	0	0	0	0	0	0	0	18.7258	6.71716	22.5349	13.5031	1.43025	9.30615	2.01944	0.55429	0.42719	3.26036	1.1278	3.00037	2.19216	11.7066	0.00583	0.00893	9.29946	0	1.1846	1.61865	0	10.0788	12.5123	1.20698	0.35024	0	0	0.05809	0	0.28206
k__Bacteria|p__Actinobacteria|c__Coriobacteriia|o__Coriobacteriales|f__Atopobiaceae	2|201174|84998|84999|1643824	Actinobacteria	Coriobacteriia	Coriobacteriales	Atopobiaceae			0	0	0	0	0	0	0	0	0	0	0	0	0	0	0	0	0.00091	0	0.15007	0	0	0	0	0	0.0063	0	0.00583	0.00196	0.00143	0	0	0	0	0.00359	0	0	0	0	0	0	0	0
k__Bacteria|p__Actinobacteria|c__Coriobacteriia|o__Coriobacteriales|f__Atopobiaceae|g__Olsenella	2|201174|84998|84999|1643824|133925	Actinobacteria	Coriobacteriia	Coriobacteriales	Atopobiaceae	Olsenella		0	0	0	0	0	0	0	0	0	0	0	0	0	0	0	0	0.00091	0	0.15007	0	0	0	0	0	0.0063	0	0.00583	0.00196	0.00143	0	0	0	0	0.00359	0	0	0	0	0	0	0	0
k__Bacteria|p__Actinobacteria|c__Coriobacteriia|o__Coriobacteriales|f__Atopobiaceae|g__Olsenella|s__Olsenella_profusa	2|201174|84998|84999|1643824|133925|138595	Actinobacteria	Coriobacteriia	Coriobacteriales	Atopobiaceae	Olsenella	Olsenella_profusa	0	0	0	0	0	0	0	0	0	0	0	0	0	0	0	0	0	0	0	0	0	0	0	0	0.0063	0	0	0	0	0	0	0	0	0	0	0	0	0	0	0	0	0
k__Bacteria|p__Actinobacteria|c__Coriobacteriia|o__Coriobacteriales|f__Atopobiaceae|g__Olsenella|s__Olsenella_scatoligenes	2|201174|84998|84999|1643824|133925|1299998	Actinobacteria	Coriobacteriia	Coriobacteriales	Atopobiaceae	Olsenella	Olsenella_scatoligenes	0	0	0	0	0	0	0	0	0	0	0	0	0	0	0	0	0	0	0.15007	0	0	0	0	0	0	0	0	0	0	0	0	0	0	0	0	0	0	0	0	0	0	0
k__Bacteria|p__Actinobacteria|c__Coriobacteriia|o__Coriobacteriales|f__Atopobiaceae|g__Olsenella|s__Olsenella_uli	2|201174|84998|84999|1643824|133925|133926	Actinobacteria	Coriobacteriia	Coriobacteriales	Atopobiaceae	Olsenella	Olsenella_uli	0	0	0	0	0	0	0	0	0	0	0	0	0	0	0	0	0.00091	0	0	0	0	0	0	0	0	0	0.00583	0.00196	0.00143	0	0	0	0	0.00359	0	0	0	0	0	0	0	0
k__Bacteria|p__Actinobacteria|c__Coriobacteriia|o__Coriobacteriales|f__Coriobacteriaceae	2|201174|84998|84999|84107	Actinobacteria	Coriobacteriia	Coriobacteriales	Coriobacteriaceae			0	0	0	0	0	0	0	0	0	0	0	0	18.7258	6.71716	22.5349	13.5031	1.42934	9.30615	1.86937	0.55429	0.42719	3.26036	1.1278	3.00037	2.18587	11.7066	0	0.00696	9.29804	0	1.1846	1.61865	0	10.0752	12.5123	1.20698	0.35024	0	0	0.05809	0	0.28206
k__Bacteria|p__Actinobacteria|c__Coriobacteriia|o__Coriobacteriales|f__Coriobacteriaceae|g__Collinsella	2|201174|84998|84999|84107|102106	Actinobacteria	Coriobacteriia	Coriobacteriales	Coriobacteriaceae	Collinsella		0	0	0	0	0	0	0	0	0	0	0	0	18.7258	6.71716	22.5346	13.5031	1.42909	9.30615	1.86937	0.55429	0.42719	3.26002	1.1278	3.00037	2.18587	11.7066	0	0.00696	9.29763	0	1.1846	1.61865	0	10.0748	12.5116	1.20698	0.35024	0	0	0.05809	0	0.28206
k__Bacteria|p__Actinobacteria|c__Coriobacteriia|o__Coriobacteriales|f__Coriobacteriaceae|g__Collinsella|s__Collinsella_aerofaciens	2|201174|84998|84999|84107|102106|74426	Actinobacteria	Coriobacteriia	Coriobacteriales	Coriobacteriaceae	Collinsella	Collinsella_aerofaciens	0	0	0	0	0	0	0	0	0	0	0	0	18.7143	6.62903	22.4851	13.456	1.42399	9.25911	1.86006	0.55429	0.42682	3.24325	1.12603	2.9954	2.18336	11.6333	0	0.00696	9.24097	0	1.18258	1.61715	0	10.0545	12.4471	1.20698	0.35003	0	0	0.05809	0	0.28206
k__Bacteria|p__Actinobacteria|c__Coriobacteriia|o__Coriobacteriales|f__Coriobacteriaceae|g__Collinsella|s__Collinsella_intestinalis	2|201174|84998|84999|84107|102106|147207	Actinobacteria	Coriobacteriia	Coriobacteriales	Coriobacteriaceae	Collinsella	Collinsella_intestinalis	0	0	0	0	0	0	0	0	0	0	0	0	0	0.00867	0	0	0	0.02312	0.00233	0	0	0.00141	0	0	0	0.03731	0	0	0.00475	0	0	0	0	0	0.02417	0	0	0	0	0	0	0
k__Bacteria|p__Actinobacteria|c__Coriobacteriia|o__Coriobacteriales|f__Coriobacteriaceae|g__Collinsella|s__Collinsella_stercoris	2|201174|84998|84999|84107|102106|147206	Actinobacteria	Coriobacteriia	Coriobacteriales	Coriobacteriaceae	Collinsella	Collinsella_stercoris	0	0	0	0	0	0	0	0	0	0	0	0	0.01147	0.07947	0.04952	0.04712	0.0051	0.02391	0.00697	0	0.00037	0.01536	0.00177	0.00497	0.00251	0.03593	0	0	0.05192	0	0.00202	0.0015	0	0.0203	0.04037	0	0.00022	0	0	0	0	0
k__Bacteria|p__Actinobacteria|c__Coriobacteriia|o__Coriobacteriales|f__Coriobacteriaceae|g__Enorma	2|201174|84998|84999|84107|1472762	Actinobacteria	Coriobacteriia	Coriobacteriales	Coriobacteriaceae	Enorma		0	0	0	0	0	0	0	0	0	0	0	0	0	0	0.00034	0	0.00024	0	0	0	0	0.00034	0	0	0	0	0	0	0.0004	0	0	0	0	0.00038	0.00068	0	0	0	0	0	0	0
k__Bacteria|p__Actinobacteria|c__Coriobacteriia|o__Coriobacteriales|f__Coriobacteriaceae|g__Enorma|s__Enorma_massiliensis	2|201174|84998|84999|84107|1472762|1472761	Actinobacteria	Coriobacteriia	Coriobacteriales	Coriobacteriaceae	Enorma	Enorma_massiliensis	0	0	0	0	0	0	0	0	0	0	0	0	0	0	0	0	0.00024	0	0	0	0	0	0	0	0	0	0	0	0	0	0	0	0	0	0	0	0	0	0	0	0	0
k__Bacteria|p__Actinobacteria|c__Coriobacteriia|o__Coriobacteriales|f__Coriobacteriaceae|g__Enorma|s__[Collinsella]_massiliensis	2|201174|84998|84999|84107|1472762|1232426	Actinobacteria	Coriobacteriia	Coriobacteriales	Coriobacteriaceae	Enorma	[Collinsella]_massiliensis	0	0	0	0	0	0	0	0	0	0	0	0	0	0	0.00034	0	0	0	0	0	0	0.00034	0	0	0	0	0	0	0.0004	0	0	0	0	0.00038	0.00068	0	0	0	0	0	0	0
k__Bacteria|p__Actinobacteria|c__Coriobacteriia|o__Eggerthellales	2|201174|84998|1643822	Actinobacteria	Coriobacteriia	Eggerthellales				0	0	0	0	0	0	0	0	0	0	0	0	0.70536	1.47692	0.37263	2.0237	0.16991	0.15829	0.26417	0	0.1149	0.60607	0.1671	0.13927	0.24447	0.72436	0.54396	0.96525	2.15963	0.26201	0.18728	0.15049	0.24267	0.52847	0.67542	0.66887	0.15397	0.06798	0.07518	0.00433	0.35205	0.12854
k__Bacteria|p__Actinobacteria|c__Coriobacteriia|o__Eggerthellales|f__Eggerthellaceae	2|201174|84998|1643822|1643826	Actinobacteria	Coriobacteriia	Eggerthellales	Eggerthellaceae			0	0	0	0	0	0	0	0	0	0	0	0	0.70536	1.47692	0.37263	2.0237	0.16991	0.15829	0.26417	0	0.1149	0.60607	0.1671	0.13927	0.24447	0.72436	0.54396	0.96525	2.15963	0.26201	0.18728	0.15049	0.24267	0.52847	0.67542	0.66887	0.15397	0.06798	0.07518	0.00433	0.35205	0.12854
k__Bacteria|p__Actinobacteria|c__Coriobacteriia|o__Eggerthellales|f__Eggerthellaceae|g__Adlercreutzia	2|201174|84998|1643822|1643826|447020	Actinobacteria	Coriobacteriia	Eggerthellales	Eggerthellaceae	Adlercreutzia		0	0	0	0	0	0	0	0	0	0	0	0	0.351	1.1489	0.19869	0.82587	0	0.01612	0	0	0.04435	0.31408	0.10657	0	0.18257	0.53504	0	0.12509	1.0235	0.01498	0.11995	0	0	0.39994	0.48868	0.32151	0.09814	0	0	0.00415	0	0.10025
k__Bacteria|p__Actinobacteria|c__Coriobacteriia|o__Eggerthellales|f__Eggerthellaceae|g__Adlercreutzia|s__Adlercreutzia_equolifaciens	2|201174|84998|1643822|1643826|447020|446660	Actinobacteria	Coriobacteriia	Eggerthellales	Eggerthellaceae	Adlercreutzia	Adlercreutzia_equolifaciens	0	0	0	0	0	0	0	0	0	0	0	0	0.351	1.1489	0.19869	0.82587	0	0.01612	0	0	0.04435	0.31408	0.10657	0	0.18257	0.53504	0	0.12509	1.0235	0.01498	0.11995	0	0	0.39994	0.48868	0.32151	0.09814	0	0	0.00415	0	0.10025
k__Bacteria|p__Actinobacteria|c__Coriobacteriia|o__Eggerthellales|f__Eggerthellaceae|g__Asaccharobacter	2|201174|84998|1643822|1643826|553372	Actinobacteria	Coriobacteriia	Eggerthellales	Eggerthellaceae	Asaccharobacter		0	0	0	0	0	0	0	0	0	0	0	0	0.12082	0.32117	0.0591	0.76701	0	0.00467	0	0	0.01091	0.20993	0.02822	0	0.0612	0.16301	0	0.04202	0.71109	0.00374	0.03913	0	0	0.12725	0.17217	0.1038	0.02809	0	0	0.00018	0	0.02829
k__Bacteria|p__Actinobacteria|c__Coriobacteriia|o__Eggerthellales|f__Eggerthellaceae|g__Asaccharobacter|s__Asaccharobacter_celatus	2|201174|84998|1643822|1643826|553372|394340	Actinobacteria	Coriobacteriia	Eggerthellales	Eggerthellaceae	Asaccharobacter	Asaccharobacter_celatus	0	0	0	0	0	0	0	0	0	0	0	0	0.12082	0.32117	0.0591	0.76701	0	0.00467	0	0	0.01091	0.20993	0.02822	0	0.0612	0.16301	0	0.04202	0.71109	0.00374	0.03913	0	0	0.12725	0.17217	0.1038	0.02809	0	0	0.00018	0	0.02829
k__Bacteria|p__Actinobacteria|c__Coriobacteriia|o__Eggerthellales|f__Eggerthellaceae|g__Eggerthella	2|201174|84998|1643822|1643826|84111	Actinobacteria	Coriobacteriia	Eggerthellales	Eggerthellaceae	Eggerthella		0	0	0	0	0	0	0	0	0	0	0	0	0.04763	0	0.03943	0.00865	0.14345	0.13116	0	0	0	0.05111	0	0.08952	0	0.00477	0.43386	0.69271	0.29703	0.21647	0	0.09874	0.21584	0	0.00533	0.01675	0.0023	0.06294	0.06428	0	0.3097	0
k__Bacteria|p__Actinobacteria|c__Coriobacteriia|o__Eggerthellales|f__Eggerthellaceae|g__Eggerthella|s__Eggerthella_lenta	2|201174|84998|1643822|1643826|84111|84112	Actinobacteria	Coriobacteriia	Eggerthellales	Eggerthellaceae	Eggerthella	Eggerthella_lenta	0	0	0	0	0	0	0	0	0	0	0	0	0.04763	0	0.03943	0.00865	0.14345	0.13116	0	0	0	0.05111	0	0.08952	0	0.00477	0.43386	0.69271	0.29703	0.21647	0	0.09874	0.21584	0	0.00533	0.01675	0.0023	0.06294	0.06428	0	0.3097	0
k__Bacteria|p__Actinobacteria|c__Coriobacteriia|o__Eggerthellales|f__Eggerthellaceae|g__Enterorhabdus	2|201174|84998|1643822|1643826|580024	Actinobacteria	Coriobacteriia	Eggerthellales	Eggerthellaceae	Enterorhabdus		0	0	0	0	0	0	0	0	0	0	0	0	0.00043	0.00273	0.00064	0.01033	0	0	0	0	0	0.00216	0	0	0.0007	0.00231	0	0.00074	0.01154	0	0	0	0	0.00128	0.00187	0.00217	0	0	0	0	0	0
k__Bacteria|p__Actinobacteria|c__Coriobacteriia|o__Eggerthellales|f__Eggerthellaceae|g__Enterorhabdus|s__Enterorhabdus_caecimuris	2|201174|84998|1643822|1643826|580024|671266	Actinobacteria	Coriobacteriia	Eggerthellales	Eggerthellaceae	Enterorhabdus	Enterorhabdus_caecimuris	0	0	0	0	0	0	0	0	0	0	0	0	0.00043	0.00273	0.00064	0.01033	0	0	0	0	0	0.00216	0	0	0.0007	0.00231	0	0.00074	0.01154	0	0	0	0	0.00128	0.00187	0.00217	0	0	0	0	0	0
k__Bacteria|p__Actinobacteria|c__Coriobacteriia|o__Eggerthellales|f__Eggerthellaceae|g__Gordonibacter	2|201174|84998|1643822|1643826|644652	Actinobacteria	Coriobacteriia	Eggerthellales	Eggerthellaceae	Gordonibacter		0	0	0	0	0	0	0	0	0	0	0	0	0.18548	0.00412	0.07476	0.41184	0.02646	0.00634	0	0	0.05963	0.02879	0.03231	0.04975	0	0.01924	0.09535	0.10468	0.11646	0.02682	0.0282	0.05176	0.02683	0	0.00737	0.22464	0.02544	0.00504	0.0109	0	0.04235	0
k__Bacteria|p__Actinobacteria|c__Coriobacteriia|o__Eggerthellales|f__Eggerthellaceae|g__Gordonibacter|s__Gordonibacter_pamelaeae	2|201174|84998|1643822|1643826|644652|471189	Actinobacteria	Coriobacteriia	Eggerthellales	Eggerthellaceae	Gordonibacter	Gordonibacter_pamelaeae	0	0	0	0	0	0	0	0	0	0	0	0	0.18548	0.00412	0.07476	0.41184	0.02646	0.00634	0	0	0.05963	0.02879	0.03231	0.04975	0	0.01924	0.09535	0.10468	0.11646	0.02682	0.0282	0.05176	0.02683	0	0.00737	0.22464	0.02544	0.00504	0.0109	0	0.04235	0
k__Bacteria|p__Actinobacteria|c__Coriobacteriia|o__Eggerthellales|f__Eggerthellaceae|g__Slackia	2|201174|84998|1643822|1643826|84108	Actinobacteria	Coriobacteriia	Eggerthellales	Eggerthellaceae	Slackia		0	0	0	0	0	0	0	0	0	0	0	0	0	0	0	0	0	0	0.26417	0	0	0	0	0	0	0	0.01475	0	0	0	0	0	0	0	0	0	0	0	0	0	0	0
k__Bacteria|p__Actinobacteria|c__Coriobacteriia|o__Eggerthellales|f__Eggerthellaceae|g__Slackia|s__Slackia_exigua	2|201174|84998|1643822|1643826|84108|84109	Actinobacteria	Coriobacteriia	Eggerthellales	Eggerthellaceae	Slackia	Slackia_exigua	0	0	0	0	0	0	0	0	0	0	0	0	0	0	0	0	0	0	0	0	0	0	0	0	0	0	0.01475	0	0	0	0	0	0	0	0	0	0	0	0	0	0	0
k__Bacteria|p__Actinobacteria|c__Coriobacteriia|o__Eggerthellales|f__Eggerthellaceae|g__Slackia|s__Slackia_isoflavoniconvertens	2|201174|84998|1643822|1643826|84108|572010	Actinobacteria	Coriobacteriia	Eggerthellales	Eggerthellaceae	Slackia	Slackia_isoflavoniconvertens	0	0	0	0	0	0	0	0	0	0	0	0	0	0	0	0	0	0	0.26417	0	0	0	0	0	0	0	0	0	0	0	0	0	0	0	0	0	0	0	0	0	0	0
k__Bacteria|p__Actinobacteria|c__Thermoleophilia	2|201174|1497346	Actinobacteria	Thermoleophilia					0.25138	7.73093	2.97677	4.00033	2.33862	4.96303	11.9066	5.16901	4.09992	8.4752	4.3478	4.82936	0	0	0	0	0	0	0	0	0	0	0	0	0	0	0	0	0	0	0	0	0	0	0	0	0	0	0	0	0	0
k__Bacteria|p__Actinobacteria|c__Thermoleophilia|o__Solirubrobacterales	2|201174|1497346|588673	Actinobacteria	Thermoleophilia	Solirubrobacterales				0.06052	0.6332	0.52984	0.68526	0.68338	1.50155	2.69196	1.27608	0.73656	2.91617	1.41176	1.55854	0	0	0	0	0	0	0	0	0	0	0	0	0	0	0	0	0	0	0	0	0	0	0	0	0	0	0	0	0	0
k__Bacteria|p__Actinobacteria|c__Thermoleophilia|o__Solirubrobacterales|f__Patulibacteraceae	2|201174|1497346|588673|361606	Actinobacteria	Thermoleophilia	Solirubrobacterales	Patulibacteraceae			0.06052	0.6332	0.52984	0.68526	0.68338	1.50155	2.69196	1.27608	0.73656	2.91617	1.41176	1.55854	0	0	0	0	0	0	0	0	0	0	0	0	0	0	0	0	0	0	0	0	0	0	0	0	0	0	0	0	0	0
k__Bacteria|p__Actinobacteria|c__Thermoleophilia|o__Solirubrobacterales|f__Patulibacteraceae|g__Patulibacter	2|201174|1497346|588673|361606|361607	Actinobacteria	Thermoleophilia	Solirubrobacterales	Patulibacteraceae	Patulibacter		0.06052	0.6332	0.52984	0.68526	0.68338	1.50155	2.69196	1.27608	0.73656	2.91617	1.41176	1.55854	0	0	0	0	0	0	0	0	0	0	0	0	0	0	0	0	0	0	0	0	0	0	0	0	0	0	0	0	0	0
k__Bacteria|p__Actinobacteria|c__Thermoleophilia|o__Solirubrobacterales|f__Patulibacteraceae|g__Patulibacter|s__Patulibacter_medicamentivorans	2|201174|1497346|588673|361606|361607|1097667	Actinobacteria	Thermoleophilia	Solirubrobacterales	Patulibacteraceae	Patulibacter	Patulibacter_medicamentivorans	0.06052	0.6332	0.52984	0.68526	0.68338	1.50155	2.69196	1.27608	0.73656	2.91617	1.41176	1.55854	0	0	0	0	0	0	0	0	0	0	0	0	0	0	0	0	0	0	0	0	0	0	0	0	0	0	0	0	0	0
k__Bacteria|p__Actinobacteria|c__Thermoleophilia|o__Thermoleophilales	2|201174|1497346|588674	Actinobacteria	Thermoleophilia	Thermoleophilales				0.19086	7.09774	2.44693	3.31507	1.65524	3.46148	9.21461	3.89293	3.36336	5.55903	2.93604	3.27082	0	0	0	0	0	0	0	0	0	0	0	0	0	0	0	0	0	0	0	0	0	0	0	0	0	0	0	0	0	0
k__Bacteria|p__Actinobacteria|c__Thermoleophilia|o__Thermoleophilales|f__Thermoleophilaceae	2|201174|1497346|588674|320796	Actinobacteria	Thermoleophilia	Thermoleophilales	Thermoleophilaceae			0.19086	7.09774	2.44693	3.31507	1.65524	3.46148	9.21461	3.89293	3.36336	5.55903	2.93604	3.27082	0	0	0	0	0	0	0	0	0	0	0	0	0	0	0	0	0	0	0	0	0	0	0	0	0	0	0	0	0	0
k__Bacteria|p__Actinobacteria|c__Thermoleophilia|o__Thermoleophilales|f__Thermoleophilaceae|g__Thermoleophilum	2|201174|1497346|588674|320796|192992	Actinobacteria	Thermoleophilia	Thermoleophilales	Thermoleophilaceae	Thermoleophilum		0.19086	7.09774	2.44693	3.31507	1.65524	3.46148	9.21461	3.89293	3.36336	5.55903	2.93604	3.27082	0	0	0	0	0	0	0	0	0	0	0	0	0	0	0	0	0	0	0	0	0	0	0	0	0	0	0	0	0	0
k__Bacteria|p__Actinobacteria|c__Thermoleophilia|o__Thermoleophilales|f__Thermoleophilaceae|g__Thermoleophilum|s__Thermoleophilum_album	2|201174|1497346|588674|320796|192992|29539	Actinobacteria	Thermoleophilia	Thermoleophilales	Thermoleophilaceae	Thermoleophilum	Thermoleophilum_album	0.19086	7.09774	2.44693	3.31507	1.65524	3.46148	9.21461	3.89293	3.36336	5.55903	2.93604	3.27082	0	0	0	0	0	0	0	0	0	0	0	0	0	0	0	0	0	0	0	0	0	0	0	0	0	0	0	0	0	0
k__Bacteria|p__Bacteroidetes	2|976	Bacteroidetes						58.9421	0	0.20576	1.25406	19.6932	0.13073	0.61056	0	0	0	4.14231	0.05891	0.83494	32.3747	14.0124	26.7776	0.65196	2.6045	64.5448	67.1199	53.5406	11.9212	78.7486	12.3487	66.4219	13.4481	9.38127	3.1801	3.03567	2.11103	69.9767	18.176	6.45447	0.68629	4.45483	19.1612	39.5323	53.6888	70.9292	84.1344	27.7574	69.3375
k__Bacteria|p__Bacteroidetes|c__Bacteroidia	2|976|200643	Bacteroidetes	Bacteroidia					0	0	0	0	0	0	0	0	0	0	0	0	0.83494	32.3747	14.0124	26.7776	0.65196	2.6045	64.5448	67.1199	53.5406	11.9212	78.7486	12.3487	66.4219	13.4481	9.38127	3.1801	3.03567	2.11103	69.9767	18.176	6.44943	0.68629	4.45483	19.1612	39.5323	53.6888	70.9292	84.1344	27.7574	69.3375
k__Bacteria|p__Bacteroidetes|c__Bacteroidia|o__Bacteroidales	2|976|200643|171549	Bacteroidetes	Bacteroidia	Bacteroidales				0	0	0	0	0	0	0	0	0	0	0	0	0.83494	32.3747	14.0124	26.7776	0.65196	2.6045	64.5448	67.1199	53.5406	11.9212	78.7486	12.3487	66.4219	13.4481	9.38127	3.1801	3.03567	2.11103	69.9767	18.176	6.44943	0.68629	4.45483	19.1612	39.5323	53.6888	70.9292	84.1344	27.7574	69.3375
k__Bacteria|p__Bacteroidetes|c__Bacteroidia|o__Bacteroidales|f__Bacteroidaceae	2|976|200643|171549|815	Bacteroidetes	Bacteroidia	Bacteroidales	Bacteroidaceae			0	0	0	0	0	0	0	0	0	0	0	0	0.24566	6.63337	3.0826	6.091	0.55589	0.50667	54.0766	52.3433	29.2022	7.72958	21.5351	5.33584	1.87032	3.61162	6.11424	3.03813	0.84662	2.01486	15.2524	14.7057	5.55238	0.03155	0.75077	9.02939	22.4321	45.8118	60.5129	14.2376	22.9335	10.8785
k__Bacteria|p__Bacteroidetes|c__Bacteroidia|o__Bacteroidales|f__Bacteroidaceae|g__Bacteroides	2|976|200643|171549|815|816	Bacteroidetes	Bacteroidia	Bacteroidales	Bacteroidaceae	Bacteroides		0	0	0	0	0	0	0	0	0	0	0	0	0.24566	6.63337	3.0826	6.091	0.55589	0.50667	54.0766	52.3433	29.2022	7.72958	21.5351	5.33584	1.87032	3.61162	6.11424	3.03813	0.84662	2.01486	15.2524	14.7057	5.55238	0.03155	0.75077	9.02939	22.4321	45.8118	60.5129	14.2376	22.9335	10.8785
k__Bacteria|p__Bacteroidetes|c__Bacteroidia|o__Bacteroidales|f__Bacteroidaceae|g__Bacteroides|s__Bacteroides_caccae	2|976|200643|171549|815|816|47678	Bacteroidetes	Bacteroidia	Bacteroidales	Bacteroidaceae	Bacteroides	Bacteroides_caccae	0	0	0	0	0	0	0	0	0	0	0	0	0.00487	0.59467	0.33372	0.32124	0.01858	0.01982	1.57759	0.96908	0.97183	0	0.46412	0.04726	0.02837	0.40769	0.1054	0.58966	0	0.42139	1.07206	0.23664	1.42318	0.00467	0.10919	0.64063	0.21266	0	0.78272	0.5256	0	0.40742
k__Bacteria|p__Bacteroidetes|c__Bacteroidia|o__Bacteroidales|f__Bacteroidaceae|g__Bacteroides|s__Bacteroides_cellulosilyticus	2|976|200643|171549|815|816|246787	Bacteroidetes	Bacteroidia	Bacteroidales	Bacteroidaceae	Bacteroides	Bacteroides_cellulosilyticus	0	0	0	0	0	0	0	0	0	0	0	0	0	0.00079	0	0	0	0	0	0.17048	0.19811	0.05873	0.90322	0	0	0.01409	0	0	0.04194	0	0.15229	0	0	0	0.00384	0.04826	0.10341	0.06191	0	0.01666	0.11713	0.02638
k__Bacteria|p__Bacteroidetes|c__Bacteroidia|o__Bacteroidales|f__Bacteroidaceae|g__Bacteroides|s__Bacteroides_clarus	2|976|200643|171549|815|816|626929	Bacteroidetes	Bacteroidia	Bacteroidales	Bacteroidaceae	Bacteroides	Bacteroides_clarus	0	0	0	0	0	0	0	0	0	0	0	0	0	0.00304	0	0	0	0	0	0.05925	0.02236	0	0.02831	0	0	0	0	0	0	0	0.04175	0	0.0014	0	0	0.00785	0.11842	0.17641	0.02957	0	0.00712	0
k__Bacteria|p__Bacteroidetes|c__Bacteroidia|o__Bacteroidales|f__Bacteroidaceae|g__Bacteroides|s__Bacteroides_coprocola	2|976|200643|171549|815|816|310298	Bacteroidetes	Bacteroidia	Bacteroidales	Bacteroidaceae	Bacteroides	Bacteroides_coprocola	0	0	0	0	0	0	0	0	0	0	0	0	0	0.53959	0.5308	0.95026	0.02352	0.07915	6.52309	7.50955	0	0.51644	0.10952	0.49857	0.24032	0	0	0	0.02235	0	0.13454	1.44127	0	0.00694	0	0	0	0	0	2.6922	0	2.93833
k__Bacteria|p__Bacteroidetes|c__Bacteroidia|o__Bacteroidales|f__Bacteroidaceae|g__Bacteroides|s__Bacteroides_coprophilus	2|976|200643|171549|815|816|387090	Bacteroidetes	Bacteroidia	Bacteroidales	Bacteroidaceae	Bacteroides	Bacteroides_coprophilus	0	0	0	0	0	0	0	0	0	0	0	0	0	0	0.03056	2.01014	0	0	0	3.73259	0	0	0	0	0	0	0	0	0	0	0	0	0	0	0	0	0	0	0	0	0	0
k__Bacteria|p__Bacteroidetes|c__Bacteroidia|o__Bacteroidales|f__Bacteroidaceae|g__Bacteroides|s__Bacteroides_dorei	2|976|200643|171549|815|816|357276	Bacteroidetes	Bacteroidia	Bacteroidales	Bacteroidaceae	Bacteroides	Bacteroides_dorei	0	0	0	0	0	0	0	0	0	0	0	0	0.01453	0.14771	0	0	0	0	0	0.57748	1.77315	0	0	0.01647	0	0	0.00467	0	0	0	0	0.01672	0.79193	0	0	0.21118	2.341	3.17817	0.68603	0	0.9518	0
k__Bacteria|p__Bacteroidetes|c__Bacteroidia|o__Bacteroidales|f__Bacteroidaceae|g__Bacteroides|s__Bacteroides_eggerthii	2|976|200643|171549|815|816|28111	Bacteroidetes	Bacteroidia	Bacteroidales	Bacteroidaceae	Bacteroides	Bacteroides_eggerthii	0	0	0	0	0	0	0	0	0	0	0	0	0	0.19124	0.01261	0.02047	0	0.0019	0.10426	1.21144	13.051	0	1.31206	0	0	0.20389	0.37819	0	0	0	0.84053	0	0.07204	0	0.05167	2.11473	4.83966	1.0874	2.64252	0	0.10143	0
k__Bacteria|p__Bacteroidetes|c__Bacteroidia|o__Bacteroidales|f__Bacteroidaceae|g__Bacteroides|s__Bacteroides_faecichinchillae	2|976|200643|171549|815|816|871325	Bacteroidetes	Bacteroidia	Bacteroidales	Bacteroidaceae	Bacteroides	Bacteroides_faecichinchillae	0	0	0	0	0	0	0	0	0	0	0	0	0	0	0	0	0	0	0	0.0008	0	0	0.00533	0	0	0	0	0	0	0	0	0	0	0	0	0	0	0	0	0	0	0
k__Bacteria|p__Bacteroidetes|c__Bacteroidia|o__Bacteroidales|f__Bacteroidaceae|g__Bacteroides|s__Bacteroides_faecis	2|976|200643|171549|815|816|674529	Bacteroidetes	Bacteroidia	Bacteroidales	Bacteroidaceae	Bacteroides	Bacteroides_faecis	0	0	0	0	0	0	0	0	0	0	0	0	0	0.15469	0.06213	0	0	0	0.59506	0.68958	0.45819	0	0.83318	0	0	0	0	0	0	0	1.27722	0	0	0	0	0.48198	0.2485	0	0	0	0	0
k__Bacteria|p__Bacteroidetes|c__Bacteroidia|o__Bacteroidales|f__Bacteroidaceae|g__Bacteroides|s__Bacteroides_faecis_CAG_32	2|976|200643|171549|815|816|1263044	Bacteroidetes	Bacteroidia	Bacteroidales	Bacteroidaceae	Bacteroides	Bacteroides_faecis_CAG_32	0	0	0	0	0	0	0	0	0	0	0	0	0	0.01949	0	0	0	0	0.80864	0	0	0	0	0	0	0	0	0	0	0	0	0	0	0	0	0	0	0	0	0	0	0
k__Bacteria|p__Bacteroidetes|c__Bacteroidia|o__Bacteroidales|f__Bacteroidaceae|g__Bacteroides|s__Bacteroides_finegoldii	2|976|200643|171549|815|816|338188	Bacteroidetes	Bacteroidia	Bacteroidales	Bacteroidaceae	Bacteroides	Bacteroides_finegoldii	0	0	0	0	0	0	0	0	0	0	0	0	0.00292	0.05788	0.01933	0.09361	0.03367	0.03674	1.83277	0.77233	1.06973	0.02921	0.20055	0	0.06444	0.01511	0	0	0.00318	0	0.19792	0	0	0	0	1.24822	1.8367	0	0	0.67846	0	0.86798
k__Bacteria|p__Bacteroidetes|c__Bacteroidia|o__Bacteroidales|f__Bacteroidaceae|g__Bacteroides|s__Bacteroides_fragilis	2|976|200643|171549|815|816|817	Bacteroidetes	Bacteroidia	Bacteroidales	Bacteroidaceae	Bacteroides	Bacteroides_fragilis	0	0	0	0	0	0	0	0	0	0	0	0	0	0	0	0	0	0	0.07385	0	0	0.16966	0	0	0	0.02116	0.00101	0.00557	0.15903	0.00127	0	0	0.02069	0	0.0238	0	0	0.07502	0	0	0.05963	0
k__Bacteria|p__Bacteroidetes|c__Bacteroidia|o__Bacteroidales|f__Bacteroidaceae|g__Bacteroides|s__Bacteroides_galacturonicus	2|976|200643|171549|815|816|384639	Bacteroidetes	Bacteroidia	Bacteroidales	Bacteroidaceae	Bacteroides	Bacteroides_galacturonicus	0	0	0	0	0	0	0	0	0	0	0	0	0	0	0	0	0	0	0.00623	0.00945	0	0	0	0	0	0	0.00081	0	0	0	0	0	0	0	0	0	0	0	0.00326	0	0	0
k__Bacteria|p__Bacteroidetes|c__Bacteroidia|o__Bacteroidales|f__Bacteroidaceae|g__Bacteroides|s__Bacteroides_intestinalis	2|976|200643|171549|815|816|329854	Bacteroidetes	Bacteroidia	Bacteroidales	Bacteroidaceae	Bacteroides	Bacteroides_intestinalis	0	0	0	0	0	0	0	0	0	0	0	0	0	0.0436	0	0	0	0	0	0.00105	0.99115	0	0.00534	0	0	0	0	0.00537	0	0.00056	0.2698	0	0	0	0	0.22699	0.58587	0.14476	0	0	0.39588	0
k__Bacteria|p__Bacteroidetes|c__Bacteroidia|o__Bacteroidales|f__Bacteroidaceae|g__Bacteroides|s__Bacteroides_massiliensis	2|976|200643|171549|815|816|204516	Bacteroidetes	Bacteroidia	Bacteroidales	Bacteroidaceae	Bacteroides	Bacteroides_massiliensis	0	0	0	0	0	0	0	0	0	0	0	0	0.02928	0.07625	0	0	0.02498	0.01871	1.712	0.47377	1.4561	0	0.11487	0.01127	0.07021	0	0.32465	0	0	0	0.10547	0.06972	0.30126	0	0	0.4009	0.9664	0	3.80282	0.70593	0	0.02666
k__Bacteria|p__Bacteroidetes|c__Bacteroidia|o__Bacteroidales|f__Bacteroidaceae|g__Bacteroides|s__Bacteroides_nordii	2|976|200643|171549|815|816|291645	Bacteroidetes	Bacteroidia	Bacteroidales	Bacteroidaceae	Bacteroides	Bacteroides_nordii	0	0	0	0	0	0	0	0	0	0	0	0	0	0	0	0	0	0	0	0	0.00097	0	0	0	0	0.00127	0	0	0	0	0	0	0	0	0	0	0	0.00375	0	0	0.00197	0
k__Bacteria|p__Bacteroidetes|c__Bacteroidia|o__Bacteroidales|f__Bacteroidaceae|g__Bacteroides|s__Bacteroides_ovatus	2|976|200643|171549|815|816|28116	Bacteroidetes	Bacteroidia	Bacteroidales	Bacteroidaceae	Bacteroides	Bacteroides_ovatus	0	0	0	0	0	0	0	0	0	0	0	0	0	0.25477	0.02257	0.19421	0.02086	0.01758	0.4968	0.20934	0.03526	0.47739	0.0516	0	0.02188	0.10047	0.01539	0.08307	0.10601	0.06614	0.16159	0	0.00627	0.00427	0.04139	0.04659	0.18861	1.42228	1.28968	0.50727	0.78189	0.29627
k__Bacteria|p__Bacteroidetes|c__Bacteroidia|o__Bacteroidales|f__Bacteroidaceae|g__Bacteroides|s__Bacteroides_plebeius	2|976|200643|171549|815|816|310297	Bacteroidetes	Bacteroidia	Bacteroidales	Bacteroidaceae	Bacteroides	Bacteroides_plebeius	0	0	0	0	0	0	0	0	0	0	0	0	0.11507	0	0.85836	0.76599	0	0.09052	23.0799	12.7317	0	0	2.97695	1.78848	0.70976	0	2.31309	0	0	0	0.59971	3.16903	0.7016	0.00425	0	0	0	0	22.3036	4.45681	0	4.40794
k__Bacteria|p__Bacteroidetes|c__Bacteroidia|o__Bacteroidales|f__Bacteroidaceae|g__Bacteroides|s__Bacteroides_salyersiae	2|976|200643|171549|815|816|291644	Bacteroidetes	Bacteroidia	Bacteroidales	Bacteroidaceae	Bacteroides	Bacteroides_salyersiae	0	0	0	0	0	0	0	0	0	0	0	0	0	0.01056	0.00679	0.07755	0.00553	0	0	0.94459	0.95754	0.03034	0	0	0	0	0.00819	0	0	0	0	0	0	0	0	0.02966	0.32529	0	0.31136	0	0	0
k__Bacteria|p__Bacteroidetes|c__Bacteroidia|o__Bacteroidales|f__Bacteroidaceae|g__Bacteroides|s__Bacteroides_sp_CAG_144	2|976|200643|171549|815|816|1262736	Bacteroidetes	Bacteroidia	Bacteroidales	Bacteroidaceae	Bacteroides	Bacteroides_sp_CAG_144	0	0	0	0	0	0	0	0	0	0	0	0	0	0	0	0	0	0	0	0.04687	0.61994	0	0	0	0	0	0	0	0	0	0	0	0	0	0	0.08587	1.03481	0.40409	0	0.18212	0.00035	0.09583
k__Bacteria|p__Bacteroidetes|c__Bacteroidia|o__Bacteroidales|f__Bacteroidaceae|g__Bacteroides|s__Bacteroides_stercoris	2|976|200643|171549|815|816|46506	Bacteroidetes	Bacteroidia	Bacteroidales	Bacteroidaceae	Bacteroides	Bacteroides_stercoris	0	0	0	0	0	0	0	0	0	0	0	0	0.00791	0.33715	0.46849	0.49454	0.35109	0.02431	8.11251	0.72629	0	0	5.46744	1.00563	0.58551	0.96173	1.12201	0.68017	0	0.2302	3.24488	0.95043	0.4043	0.00181	0.01003	0	0	0	12.9769	2.86083	0	0.90115
k__Bacteria|p__Bacteroidetes|c__Bacteroidia|o__Bacteroidales|f__Bacteroidaceae|g__Bacteroides|s__Bacteroides_thetaiotaomicron	2|976|200643|171549|815|816|818	Bacteroidetes	Bacteroidia	Bacteroidales	Bacteroidaceae	Bacteroides	Bacteroides_thetaiotaomicron	0	0	0	0	0	0	0	0	0	0	0	0	0.00405	0	0	0.14451	0.0131	0.11075	0.04849	0.02461	0.33968	0.38045	0.07222	0	0.00446	0.13341	0.01335	0.0028	0.04504	0	0.00471	0	0.01586	0.00091	0.03626	0	0.07978	1.55551	0.38268	0.22094	1.42136	0.20661
k__Bacteria|p__Bacteroidetes|c__Bacteroidia|o__Bacteroidales|f__Bacteroidaceae|g__Bacteroides|s__Bacteroides_uniformis	2|976|200643|171549|815|816|820	Bacteroidetes	Bacteroidia	Bacteroidales	Bacteroidaceae	Bacteroides	Bacteroides_uniformis	0	0	0	0	0	0	0	0	0	0	0	0	0.00287	2.68028	0.19708	0.30474	0.01509	0.04122	1.01836	5.09252	4.02188	1.29417	4.06464	0.24142	0.04064	0.65978	1.27541	0.06312	0.37823	0.06436	3.23843	1.38763	0.46823	0.00607	0.44981	2.12675	1.33906	1.87591	3.11448	0.39998	1.55489	0.35872
k__Bacteria|p__Bacteroidetes|c__Bacteroidia|o__Bacteroidales|f__Bacteroidaceae|g__Bacteroides|s__Bacteroides_vulgatus	2|976|200643|171549|815|816|821	Bacteroidetes	Bacteroidia	Bacteroidales	Bacteroidaceae	Bacteroides	Bacteroides_vulgatus	0	0	0	0	0	0	0	0	0	0	0	0	0.06416	1.51862	0.47184	0.64672	0.04947	0.05752	7.8069	16.2841	2.04986	4.43517	3.84003	1.40876	0.10415	1.09301	0.53886	1.56768	0.06659	1.16392	2.65934	6.72414	1.29987	0.00261	0.02478	1.25532	7.32888	34.5777	12.0004	0.92609	17.4164	0.31038
k__Bacteria|p__Bacteroidetes|c__Bacteroidia|o__Bacteroidales|f__Bacteroidaceae|g__Bacteroides|s__Bacteroides_xylanisolvens	2|976|200643|171549|815|816|371601	Bacteroidetes	Bacteroidia	Bacteroidales	Bacteroidaceae	Bacteroides	Bacteroides_xylanisolvens	0	0	0	0	0	0	0	0	0	0	0	0	0	0.00304	0.06831	0.06701	0	0.00845	0.28014	0.10634	1.18546	0.33801	1.08567	0.31799	0.00059	0	0.01321	0.04067	0.02424	0.06702	1.25218	0.71016	0.04577	0	0	0.10447	0.88304	1.24892	0.18696	0.0647	0.12366	0.03479
k__Bacteria|p__Bacteroidetes|c__Bacteroidia|o__Bacteroidales|f__Barnesiellaceae	2|976|200643|171549|2005519	Bacteroidetes	Bacteroidia	Bacteroidales	Barnesiellaceae			0	0	0	0	0	0	0	0	0	0	0	0	0.00539	0.13554	0.88887	0.27553	0	0.28229	0.50728	0.15412	6.82955	0.13206	3.01363	0	0.15312	0.0182	0.47444	0	0.07654	0.00397	2.6004	0.02475	0.00937	0.0049	0	1.72883	4.08518	1.20658	1.0845	1.96182	0.83788	1.98292
k__Bacteria|p__Bacteroidetes|c__Bacteroidia|o__Bacteroidales|f__Barnesiellaceae|g__Barnesiella	2|976|200643|171549|2005519|397864	Bacteroidetes	Bacteroidia	Bacteroidales	Barnesiellaceae	Barnesiella		0	0	0	0	0	0	0	0	0	0	0	0	0.00539	0.13554	0.88585	0.27553	0	0.28229	0.3246	0.04359	4.25466	0.11963	2.77071	0	0.15312	0.00264	0.47444	0	0.07205	0.00397	2.42364	0	0.00937	0.0049	0	1.36238	3.00621	0.57224	1.07045	1.933	0.70349	1.93481
k__Bacteria|p__Bacteroidetes|c__Bacteroidia|o__Bacteroidales|f__Barnesiellaceae|g__Barnesiella|s__Barnesiella_intestinihominis	2|976|200643|171549|2005519|397864|487174	Bacteroidetes	Bacteroidia	Bacteroidales	Barnesiellaceae	Barnesiella	Barnesiella_intestinihominis	0	0	0	0	0	0	0	0	0	0	0	0	0.00539	0.13554	0.88585	0.27553	0	0.28229	0.3246	0.04359	4.25466	0.11963	2.77071	0	0.15312	0.00264	0.47444	0	0.07205	0.00397	2.42364	0	0.00937	0.0049	0	1.36238	3.00621	0.57224	1.07045	1.933	0.70349	1.93481
k__Bacteria|p__Bacteroidetes|c__Bacteroidia|o__Bacteroidales|f__Barnesiellaceae|g__Coprobacter	2|976|200643|171549|2005519|1348911	Bacteroidetes	Bacteroidia	Bacteroidales	Barnesiellaceae	Coprobacter		0	0	0	0	0	0	0	0	0	0	0	0	0	0	0.00302	0	0	0	0.18268	0.11053	2.57489	0.01243	0.24292	0	0	0.01556	0	0	0.0045	0	0.17676	0.02475	0	0	0	0.36645	1.07897	0.63434	0.01405	0.02882	0.13438	0.04811
k__Bacteria|p__Bacteroidetes|c__Bacteroidia|o__Bacteroidales|f__Barnesiellaceae|g__Coprobacter|s__Coprobacter_fastidiosus	2|976|200643|171549|2005519|1348911|1099853	Bacteroidetes	Bacteroidia	Bacteroidales	Barnesiellaceae	Coprobacter	Coprobacter_fastidiosus	0	0	0	0	0	0	0	0	0	0	0	0	0	0	0	0	0	0	0	0.10088	2.56994	0.01158	0.23834	0	0	0	0	0	0.0045	0	0.17356	0.02475	0	0	0	0.36645	1.07656	0.62918	0	0.02882	0.13438	0.04811
k__Bacteria|p__Bacteroidetes|c__Bacteroidia|o__Bacteroidales|f__Barnesiellaceae|g__Coprobacter|s__Coprobacter_secundus	2|976|200643|171549|2005519|1348911|1501392	Bacteroidetes	Bacteroidia	Bacteroidales	Barnesiellaceae	Coprobacter	Coprobacter_secundus	0	0	0	0	0	0	0	0	0	0	0	0	0	0	0.00302	0	0	0	0.18268	0.00965	0.00495	0.00085	0.00458	0	0	0.01556	0	0	0	0	0.0032	0	0	0	0	0	0.00241	0.00517	0.01405	0	0	0
k__Bacteria|p__Bacteroidetes|c__Bacteroidia|o__Bacteroidales|f__Odoribacteraceae	2|976|200643|171549|1853231	Bacteroidetes	Bacteroidia	Bacteroidales	Odoribacteraceae			0	0	0	0	0	0	0	0	0	0	0	0	0.00421	0.30964	0.35139	0.52235	0.00492	0.06784	0.17554	0.93033	1.22693	0.17804	1.62502	0.01757	0.0397	0.14722	0.05337	0.0003	0.07828	0	1.8808	0.20484	0.01069	0	0.01735	0.2544	1.6993	0.62259	0.45664	1.75597	0.37092	1.31426
k__Bacteria|p__Bacteroidetes|c__Bacteroidia|o__Bacteroidales|f__Odoribacteraceae|g__Butyricimonas	2|976|200643|171549|1853231|574697	Bacteroidetes	Bacteroidia	Bacteroidales	Odoribacteraceae	Butyricimonas		0	0	0	0	0	0	0	0	0	0	0	0	0	0.02124	0.10959	0.1885	0.00055	0	0.11268	0.12697	0.31584	0	0.29659	0	0.00707	0.01995	0	0	0	0	0.24722	0	0	0	0	0.06353	0.44628	0.11884	0	0.35404	0.12476	0.27383
k__Bacteria|p__Bacteroidetes|c__Bacteroidia|o__Bacteroidales|f__Odoribacteraceae|g__Butyricimonas|s__Butyricimonas_synergistica	2|976|200643|171549|1853231|574697|544644	Bacteroidetes	Bacteroidia	Bacteroidales	Odoribacteraceae	Butyricimonas	Butyricimonas_synergistica	0	0	0	0	0	0	0	0	0	0	0	0	0	0.00593	0.01304	0.09252	0	0	0	0.07155	0.13866	0	0.10117	0	0.00212	0.01266	0	0	0	0	0.13104	0	0	0	0	0.01591	0.20905	0.08845	0	0.11581	0.10356	0.04573
k__Bacteria|p__Bacteroidetes|c__Bacteroidia|o__Bacteroidales|f__Odoribacteraceae|g__Butyricimonas|s__Butyricimonas_virosa	2|976|200643|171549|1853231|574697|544645	Bacteroidetes	Bacteroidia	Bacteroidales	Odoribacteraceae	Butyricimonas	Butyricimonas_virosa	0	0	0	0	0	0	0	0	0	0	0	0	0	0.01532	0.09656	0.09598	0.00055	0	0.11268	0.05542	0.17718	0	0.19542	0	0.00496	0.00729	0	0	0	0	0.11618	0	0	0	0	0.04762	0.23723	0.03039	0	0.23823	0.0212	0.2281
k__Bacteria|p__Bacteroidetes|c__Bacteroidia|o__Bacteroidales|f__Odoribacteraceae|g__Odoribacter	2|976|200643|171549|1853231|283168	Bacteroidetes	Bacteroidia	Bacteroidales	Odoribacteraceae	Odoribacter		0	0	0	0	0	0	0	0	0	0	0	0	0.00421	0.2884	0.2418	0.33386	0.00437	0.06784	0.06286	0.80336	0.91109	0.17804	1.32843	0.01757	0.03262	0.12727	0.05337	0.0003	0.07828	0	1.63358	0.20484	0.01069	0	0.01735	0.19087	1.25301	0.50374	0.45664	1.40193	0.24616	1.04043
k__Bacteria|p__Bacteroidetes|c__Bacteroidia|o__Bacteroidales|f__Odoribacteraceae|g__Odoribacter|s__Odoribacter_splanchnicus	2|976|200643|171549|1853231|283168|28118	Bacteroidetes	Bacteroidia	Bacteroidales	Odoribacteraceae	Odoribacter	Odoribacter_splanchnicus	0	0	0	0	0	0	0	0	0	0	0	0	0.00421	0.2884	0.2418	0.33386	0.00437	0.06784	0.06286	0.80336	0.91109	0.17804	1.32843	0.01757	0.03262	0.12727	0.05337	0.0003	0.07828	0	1.63358	0.20484	0.01069	0	0.01735	0.19087	1.25301	0.50374	0.45664	1.40193	0.24616	1.04043
k__Bacteria|p__Bacteroidetes|c__Bacteroidia|o__Bacteroidales|f__Porphyromonadaceae	2|976|200643|171549|171551	Bacteroidetes	Bacteroidia	Bacteroidales	Porphyromonadaceae			0	0	0	0	0	0	0	0	0	0	0	0	0	0	0	0	0	0	0	0.0044	0	0	0	0	0	0	0	0.00216	0	0	0	0	0	0	0	0	0	0	0	0	0	0
k__Bacteria|p__Bacteroidetes|c__Bacteroidia|o__Bacteroidales|f__Porphyromonadaceae|g__Porphyromonas	2|976|200643|171549|171551|836	Bacteroidetes	Bacteroidia	Bacteroidales	Porphyromonadaceae	Porphyromonas		0	0	0	0	0	0	0	0	0	0	0	0	0	0	0	0	0	0	0	0	0	0	0	0	0	0	0	0.00216	0	0	0	0	0	0	0	0	0	0	0	0	0	0
k__Bacteria|p__Bacteroidetes|c__Bacteroidia|o__Bacteroidales|f__Porphyromonadaceae|g__Porphyromonas|s__Porphyromonas_asaccharolytica	2|976|200643|171549|171551|836|28123	Bacteroidetes	Bacteroidia	Bacteroidales	Porphyromonadaceae	Porphyromonas	Porphyromonas_asaccharolytica	0	0	0	0	0	0	0	0	0	0	0	0	0	0	0	0	0	0	0	0	0	0	0	0	0	0	0	0.00216	0	0	0	0	0	0	0	0	0	0	0	0	0	0
k__Bacteria|p__Bacteroidetes|c__Bacteroidia|o__Bacteroidales|f__Porphyromonadaceae|g__Sanguibacteroides	2|976|200643|171549|171551|1635148	Bacteroidetes	Bacteroidia	Bacteroidales	Porphyromonadaceae	Sanguibacteroides		0	0	0	0	0	0	0	0	0	0	0	0	0	0	0	0	0	0	0	0.0044	0	0	0	0	0	0	0	0	0	0	0	0	0	0	0	0	0	0	0	0	0	0
k__Bacteria|p__Bacteroidetes|c__Bacteroidia|o__Bacteroidales|f__Porphyromonadaceae|g__Sanguibacteroides|s__Sanguibacteroides_justesenii	2|976|200643|171549|171551|1635148|1547597	Bacteroidetes	Bacteroidia	Bacteroidales	Porphyromonadaceae	Sanguibacteroides	Sanguibacteroides_justesenii	0	0	0	0	0	0	0	0	0	0	0	0	0	0	0	0	0	0	0	0.0044	0	0	0	0	0	0	0	0	0	0	0	0	0	0	0	0	0	0	0	0	0	0
k__Bacteria|p__Bacteroidetes|c__Bacteroidia|o__Bacteroidales|f__Prevotellaceae	2|976|200643|171549|171552	Bacteroidetes	Bacteroidia	Bacteroidales	Prevotellaceae			0	0	0	0	0	0	0	0	0	0	0	0	0.36863	21.3139	7.4288	12.0611	0	0.81444	0.17644	3.2807	0.72828	0	0.44184	6.78449	62.5851	4.11655	0.34483	0	0	0	0.15889	2.47563	0.00652	0.55019	2.53077	0.04621	0.90323	0	0.45139	60.2634	0	46.358
k__Bacteria|p__Bacteroidetes|c__Bacteroidia|o__Bacteroidales|f__Prevotellaceae|g__Paraprevotella	2|976|200643|171549|171552|577309	Bacteroidetes	Bacteroidia	Bacteroidales	Prevotellaceae	Paraprevotella		0	0	0	0	0	0	0	0	0	0	0	0	0	0.27243	0.01141	0.09661	0	0.01827	0	1.16026	0.72828	0	0.44184	0	0.00024	0.07951	0.34124	0	0	0	0.15889	0	0.00652	0	0.14151	0.04621	0.90323	0	0.45139	0.26626	0	0.02735
k__Bacteria|p__Bacteroidetes|c__Bacteroidia|o__Bacteroidales|f__Prevotellaceae|g__Paraprevotella|s__Paraprevotella_clara	2|976|200643|171549|171552|577309|454154	Bacteroidetes	Bacteroidia	Bacteroidales	Prevotellaceae	Paraprevotella	Paraprevotella_clara	0	0	0	0	0	0	0	0	0	0	0	0	0	0.0884	0	0	0	0	0	0.00034	0.02392	0	0.12203	0	0.00024	0	0	0	0	0	0.05693	0	0	0	0	0	0.03651	0	0	0.08804	0	0.01192
k__Bacteria|p__Bacteroidetes|c__Bacteroidia|o__Bacteroidales|f__Prevotellaceae|g__Paraprevotella|s__Paraprevotella_xylaniphila	2|976|200643|171549|171552|577309|454155	Bacteroidetes	Bacteroidia	Bacteroidales	Prevotellaceae	Paraprevotella	Paraprevotella_xylaniphila	0	0	0	0	0	0	0	0	0	0	0	0	0	0.18403	0.01141	0.09661	0	0.01827	0	1.15992	0.70436	0	0.31981	0	0	0.07951	0.34124	0	0	0	0.10195	0	0.00652	0	0.14151	0.04621	0.86672	0	0.45139	0.17822	0	0.01543
k__Bacteria|p__Bacteroidetes|c__Bacteroidia|o__Bacteroidales|f__Prevotellaceae|g__Prevotella	2|976|200643|171549|171552|838	Bacteroidetes	Bacteroidia	Bacteroidales	Prevotellaceae	Prevotella		0	0	0	0	0	0	0	0	0	0	0	0	0.36863	21.0415	7.41739	11.9645	0	0.79617	0.17644	2.12044	0	0	0	6.78449	62.5848	4.03704	0.0036	0	0	0	0	2.47563	0	0.55019	2.38926	0	0	0	0	59.9972	0	46.3306
k__Bacteria|p__Bacteroidetes|c__Bacteroidia|o__Bacteroidales|f__Prevotellaceae|g__Prevotella|s__Prevotella_bivia	2|976|200643|171549|171552|838|28125	Bacteroidetes	Bacteroidia	Bacteroidales	Prevotellaceae	Prevotella	Prevotella_bivia	0	0	0	0	0	0	0	0	0	0	0	0	0	0	0	0	0	0	0	0	0	0	0	0	0	0	0.0036	0	0	0	0	0	0	0	0	0	0	0	0	0	0	0
k__Bacteria|p__Bacteroidetes|c__Bacteroidia|o__Bacteroidales|f__Prevotellaceae|g__Prevotella|s__Prevotella_copri	2|976|200643|171549|171552|838|165179	Bacteroidetes	Bacteroidia	Bacteroidales	Prevotellaceae	Prevotella	Prevotella_copri	0	0	0	0	0	0	0	0	0	0	0	0	0.36863	12.084	7.41739	11.9645	0	0.79617	0	0	0	0	0	0	62.5848	1.79262	0	0	0	0	0	0	0	0.55019	1.16756	0	0	0	0	59.9972	0	46.3306
k__Bacteria|p__Bacteroidetes|c__Bacteroidia|o__Bacteroidales|f__Prevotellaceae|g__Prevotella|s__Prevotella_corporis	2|976|200643|171549|171552|838|28128	Bacteroidetes	Bacteroidia	Bacteroidales	Prevotellaceae	Prevotella	Prevotella_corporis	0	0	0	0	0	0	0	0	0	0	0	0	0	0	0	0	0	0	0.17644	0	0	0	0	0	0	0	0	0	0	0	0	0	0	0	0	0	0	0	0	0	0	0
k__Bacteria|p__Bacteroidetes|c__Bacteroidia|o__Bacteroidales|f__Prevotellaceae|g__Prevotella|s__Prevotella_sp_AM42_24	2|976|200643|171549|171552|838|2293125	Bacteroidetes	Bacteroidia	Bacteroidales	Prevotellaceae	Prevotella	Prevotella_sp_AM42_24	0	0	0	0	0	0	0	0	0	0	0	0	0	0	0	0	0	0	0	0	0	0	0	0	0	0	0	0	0	0	0	0	0	0	0	0	0	0	0	0	0	0
k__Bacteria|p__Bacteroidetes|c__Bacteroidia|o__Bacteroidales|f__Prevotellaceae|g__Prevotella|s__Prevotella_sp_CAG_1031	2|976|200643|171549|171552|838|1262917	Bacteroidetes	Bacteroidia	Bacteroidales	Prevotellaceae	Prevotella	Prevotella_sp_CAG_1031	0	0	0	0	0	0	0	0	0	0	0	0	0	0	0	0	0	0	0	2.12044	0	0	0	0	0	0	0	0	0	0	0	0	0	0	0	0	0	0	0	0	0	0
k__Bacteria|p__Bacteroidetes|c__Bacteroidia|o__Bacteroidales|f__Prevotellaceae|g__Prevotella|s__Prevotella_sp_CAG_279	2|976|200643|171549|171552|838|1262924	Bacteroidetes	Bacteroidia	Bacteroidales	Prevotellaceae	Prevotella	Prevotella_sp_CAG_279	0	0	0	0	0	0	0	0	0	0	0	0	0	0.81694	0	0	0	0	0	0	0	0	0	0	0	1.71496	0	0	0	0	0	0	0	0	1.05179	0	0	0	0	0	0	0
k__Bacteria|p__Bacteroidetes|c__Bacteroidia|o__Bacteroidales|f__Prevotellaceae|g__Prevotella|s__Prevotella_sp_CAG_617	2|976|200643|171549|171552|838|1262933	Bacteroidetes	Bacteroidia	Bacteroidales	Prevotellaceae	Prevotella	Prevotella_sp_CAG_617	0	0	0	0	0	0	0	0	0	0	0	0	0	0	0	0	0	0	0	0	0	0	0	0	0	0	0	0	0	0	0	0	0	0	0	0	0	0	0	0	0	0
k__Bacteria|p__Bacteroidetes|c__Bacteroidia|o__Bacteroidales|f__Prevotellaceae|g__Prevotella|s__Prevotella_sp_CAG_891	2|976|200643|171549|171552|838|1262937	Bacteroidetes	Bacteroidia	Bacteroidales	Prevotellaceae	Prevotella	Prevotella_sp_CAG_891	0	0	0	0	0	0	0	0	0	0	0	0	0	0	0	0	0	0	0	0	0	0	0	6.78449	0	0	0	0	0	0	0	2.47563	0	0	0	0	0	0	0	0	0	0
k__Bacteria|p__Bacteroidetes|c__Bacteroidia|o__Bacteroidales|f__Prevotellaceae|g__Prevotella|s__Prevotella_stercorea	2|976|200643|171549|171552|838|363265	Bacteroidetes	Bacteroidia	Bacteroidales	Prevotellaceae	Prevotella	Prevotella_stercorea	0	0	0	0	0	0	0	0	0	0	0	0	0	8.14053	0	0	0	0	0	0	0	0	0	0	0	0.52946	0	0	0	0	0	0	0	0	0.16991	0	0	0	0	0	0	0
k__Bacteria|p__Bacteroidetes|c__Bacteroidia|o__Bacteroidales|f__Rikenellaceae	2|976|200643|171549|171550	Bacteroidetes	Bacteroidia	Bacteroidales	Rikenellaceae			0	0	0	0	0	0	0	0	0	0	0	0	0.20004	3.57419	2.02378	7.64217	0.08569	0.89707	2.79452	8.94166	14.4902	3.6268	51.8097	0.01495	1.67822	4.70725	2.27884	0.04358	1.99057	0.03434	49.7835	0.08878	0.04665	0.08108	1.05456	6.86495	8.96665	5.23938	4.88766	4.90275	3.19458	7.93009
k__Bacteria|p__Bacteroidetes|c__Bacteroidia|o__Bacteroidales|f__Rikenellaceae|g__Alistipes	2|976|200643|171549|171550|239759	Bacteroidetes	Bacteroidia	Bacteroidales	Rikenellaceae	Alistipes		0	0	0	0	0	0	0	0	0	0	0	0	0.20004	3.57419	2.02378	7.64217	0.08569	0.89707	2.79452	8.94166	14.4902	3.6268	51.8097	0.01495	1.67822	4.70725	2.27884	0.04358	1.99057	0.03434	49.7835	0.08878	0.04665	0.08108	1.05456	6.86495	8.96665	5.23938	4.88766	4.90275	3.19458	7.93009
k__Bacteria|p__Bacteroidetes|c__Bacteroidia|o__Bacteroidales|f__Rikenellaceae|g__Alistipes|s__Alistipes_finegoldii	2|976|200643|171549|171550|239759|214856	Bacteroidetes	Bacteroidia	Bacteroidales	Rikenellaceae	Alistipes	Alistipes_finegoldii	0	0	0	0	0	0	0	0	0	0	0	0	0	0.0525	0.16234	0.49353	0.0219	0.04499	0.43609	1.23409	4.26452	0.47485	46.1901	0	0.05203	0.44008	0.06402	0.01816	0.25732	0.02797	38.4781	0	0	0	0.02181	0.94539	1.83881	5.06207	0.15275	0.13334	2.9791	0.32754
k__Bacteria|p__Bacteroidetes|c__Bacteroidia|o__Bacteroidales|f__Rikenellaceae|g__Alistipes|s__Alistipes_indistinctus	2|976|200643|171549|171550|239759|626932	Bacteroidetes	Bacteroidia	Bacteroidales	Rikenellaceae	Alistipes	Alistipes_indistinctus	0	0	0	0	0	0	0	0	0	0	0	0	0	0.10627	0	0	0	0.02299	0	0.01583	0	0	0.05654	0	0	1.11609	0	0	0	0	0.03871	0	0	0	0.24859	0	0	0	0.00136	0.0536	0	0.15093
k__Bacteria|p__Bacteroidetes|c__Bacteroidia|o__Bacteroidales|f__Rikenellaceae|g__Alistipes|s__Alistipes_inops	2|976|200643|171549|171550|239759|1501391	Bacteroidetes	Bacteroidia	Bacteroidales	Rikenellaceae	Alistipes	Alistipes_inops	0	0	0	0	0	0	0	0	0	0	0	0	0	0.03345	0	0.23718	0	0	0	0.11975	0.00335	0	0	0	0	0.0019	0	0.02542	0	0.00637	0	0	0	0	0.00099	0.03356	0	0	0	0	0	0
k__Bacteria|p__Bacteroidetes|c__Bacteroidia|o__Bacteroidales|f__Rikenellaceae|g__Alistipes|s__Alistipes_onderdonkii	2|976|200643|171549|171550|239759|328813	Bacteroidetes	Bacteroidia	Bacteroidales	Rikenellaceae	Alistipes	Alistipes_onderdonkii	0	0	0	0	0	0	0	0	0	0	0	0	0	0	0	0	0	0	0	0	0	0	0	0	0	0	0	0	0	0	0	0	0	0	0	0	0	0	0	0	0	0
k__Bacteria|p__Bacteroidetes|c__Bacteroidia|o__Bacteroidales|f__Rikenellaceae|g__Alistipes|s__Alistipes_putredinis	2|976|200643|171549|171550|239759|28117	Bacteroidetes	Bacteroidia	Bacteroidales	Rikenellaceae	Alistipes	Alistipes_putredinis	0	0	0	0	0	0	0	0	0	0	0	0	0.20004	3.17808	1.78745	6.70108	0.06084	0.82309	2.11686	7.18878	7.75946	3.04872	5.53644	0	1.60305	2.77619	2.18777	0	1.7142	0	11.0492	0	0.04665	0.08108	0.72372	4.94865	5.91558	0	4.64919	4.57437	0	7.31234
k__Bacteria|p__Bacteroidetes|c__Bacteroidia|o__Bacteroidales|f__Rikenellaceae|g__Alistipes|s__Alistipes_shahii	2|976|200643|171549|171550|239759|328814	Bacteroidetes	Bacteroidia	Bacteroidales	Rikenellaceae	Alistipes	Alistipes_shahii	0	0	0	0	0	0	0	0	0	0	0	0	0	0.20389	0.07399	0.21038	0.00294	0.006	0.24157	0.3832	2.46289	0.10323	0.02664	0.01495	0.02314	0.373	0.02705	0	0.01905	0	0.21745	0.08878	0	0	0.05946	0.93735	1.21226	0	0.08436	0.14145	0	0.13928
k__Bacteria|p__Bacteroidetes|c__Bacteroidia|o__Bacteroidales|f__Rikenellaceae|g__Alistipes|s__Alistipes_sp_CHKCI003	2|976|200643|171549|171550|239759|1780376	Bacteroidetes	Bacteroidia	Bacteroidales	Rikenellaceae	Alistipes	Alistipes_sp_CHKCI003	0	0	0	0	0	0	0	0	0	0	0	0	0	0	0	0	0	0	0	0	0	0	0	0	0	0	0	0	0	0	0	0	0	0	0	0	0	0.17731	0	0	0.21548	0
k__Bacteria|p__Bacteroidetes|c__Bacteroidia|o__Bacteroidales|f__Rikenellaceae|g__Rikenella	2|976|200643|171549|171550|28138	Bacteroidetes	Bacteroidia	Bacteroidales	Rikenellaceae	Rikenella		0	0	0	0	0	0	0	0	0	0	0	0	0	0	0	0	0	0	0	0	0	0	0	0	0	0	0	0	0	0	0	0	0	0	0	0	0	0	0	0	0	0
k__Bacteria|p__Bacteroidetes|c__Bacteroidia|o__Bacteroidales|f__Rikenellaceae|g__Rikenella|s__Rikenella_microfusus	2|976|200643|171549|171550|28138|28139	Bacteroidetes	Bacteroidia	Bacteroidales	Rikenellaceae	Rikenella	Rikenella_microfusus	0	0	0	0	0	0	0	0	0	0	0	0	0	0	0	0	0	0	0	0	0	0	0	0	0	0	0	0	0	0	0	0	0	0	0	0	0	0	0	0	0	0
k__Bacteria|p__Bacteroidetes|c__Bacteroidia|o__Bacteroidales|f__Tannerellaceae	2|976|200643|171549|2005525	Bacteroidetes	Bacteroidia	Bacteroidales	Tannerellaceae			0	0	0	0	0	0	0	0	0	0	0	0	0.01101	0.40806	0.23696	0.1854	0.00546	0.0362	6.81439	1.46547	1.06334	0.25469	0.32341	0.19581	0.09553	0.84725	0.11554	0.09593	0.04365	0.05786	0.30075	0.67627	0.82381	0.01858	0.10138	1.23744	1.44586	0.80841	3.53604	1.01285	0.42054	0.87374
k__Bacteria|p__Bacteroidetes|c__Bacteroidia|o__Bacteroidales|f__Tannerellaceae|g__Parabacteroides	2|976|200643|171549|2005525|375288	Bacteroidetes	Bacteroidia	Bacteroidales	Tannerellaceae	Parabacteroides		0	0	0	0	0	0	0	0	0	0	0	0	0.01101	0.40806	0.23696	0.1854	0.00546	0.0362	6.81439	1.46547	1.06334	0.25469	0.32341	0.19581	0.09553	0.84725	0.11554	0.09593	0.04365	0.05786	0.30075	0.67627	0.82381	0.01858	0.10138	1.23744	1.44586	0.80841	3.53604	1.01285	0.42054	0.87374
k__Bacteria|p__Bacteroidetes|c__Bacteroidia|o__Bacteroidales|f__Tannerellaceae|g__Parabacteroides|s__Parabacteroides_distasonis	2|976|200643|171549|2005525|375288|823	Bacteroidetes	Bacteroidia	Bacteroidales	Tannerellaceae	Parabacteroides	Parabacteroides_distasonis	0	0	0	0	0	0	0	0	0	0	0	0	0.01101	0.26313	0.09004	0.0817	0.00332	0.02192	1.22264	0.27417	0.60231	0.03707	0.2443	0.00896	0.01757	0.33147	0.03398	0.09138	0.01647	0.05786	0.18311	0.15566	0.63096	0	0.01279	0.1755	0.67294	0	1.53956	0.34177	0	0.27037
k__Bacteria|p__Bacteroidetes|c__Bacteroidia|o__Bacteroidales|f__Tannerellaceae|g__Parabacteroides|s__Parabacteroides_goldsteinii	2|976|200643|171549|2005525|375288|328812	Bacteroidetes	Bacteroidia	Bacteroidales	Tannerellaceae	Parabacteroides	Parabacteroides_goldsteinii	0	0	0	0	0	0	0	0	0	0	0	0	0	0	0	0.00422	0	0	0	0	0.0644	0	0	0	0	0	0	0	0	0	0	0	0	0	0	0.04374	0.05312	0	0	0	0	0
k__Bacteria|p__Bacteroidetes|c__Bacteroidia|o__Bacteroidales|f__Tannerellaceae|g__Parabacteroides|s__Parabacteroides_johnsonii	2|976|200643|171549|2005525|375288|387661	Bacteroidetes	Bacteroidia	Bacteroidales	Tannerellaceae	Parabacteroides	Parabacteroides_johnsonii	0	0	0	0	0	0	0	0	0	0	0	0	0	0.0744	0	0.01294	0	0	0	0	0	0	0	0	0	0	0	0	0	0	0	0	0	0	0	0	0	0	0	0	0	0
k__Bacteria|p__Bacteroidetes|c__Bacteroidia|o__Bacteroidales|f__Tannerellaceae|g__Parabacteroides|s__Parabacteroides_merdae	2|976|200643|171549|2005525|375288|46503	Bacteroidetes	Bacteroidia	Bacteroidales	Tannerellaceae	Parabacteroides	Parabacteroides_merdae	0	0	0	0	0	0	0	0	0	0	0	0	0	0.0487	0.14691	0.08655	0.00215	0.01427	5.59175	1.1913	0.39663	0.21762	0.07911	0.18685	0.07796	0.51579	0.08157	0.00455	0.02718	0	0.11765	0.52061	0.19285	0.01858	0.0886	1.01821	0.7198	0.80841	1.99648	0.67108	0.42054	0.60338
k__Bacteria|p__Bacteroidetes|c__Bacteroidia|o__Bacteroidales|f__Tannerellaceae|g__Parabacteroides|s__Parabacteroides_sp_CAG_409	2|976|200643|171549|2005525|375288|1262913	Bacteroidetes	Bacteroidia	Bacteroidales	Tannerellaceae	Parabacteroides	Parabacteroides_sp_CAG_409	0	0	0	0	0	0	0	0	0	0	0	0	0	0.02183	0	0	0	0	0	0	0	0	0	0	0	0	0	0	0	0	0	0	0	0	0	0	0	0	0	0	0	0
k__Bacteria|p__Bacteroidetes|c__Chitinophagia	2|976|1853228	Bacteroidetes	Chitinophagia					49.8794	0	0	0	19.6932	0.13073	0	0	0	0	4.09508	0	0	0	0	0	0	0	0	0	0	0	0	0	0	0	0	0	0	0	0	0	0	0	0	0	0	0	0	0	0	0
k__Bacteria|p__Bacteroidetes|c__Chitinophagia|o__Chitinophagales	2|976|1853228|1853229	Bacteroidetes	Chitinophagia	Chitinophagales				49.8794	0	0	0	19.6932	0.13073	0	0	0	0	4.09508	0	0	0	0	0	0	0	0	0	0	0	0	0	0	0	0	0	0	0	0	0	0	0	0	0	0	0	0	0	0	0
k__Bacteria|p__Bacteroidetes|c__Chitinophagia|o__Chitinophagales|f__Chitinophagaceae	2|976|1853228|1853229|563835	Bacteroidetes	Chitinophagia	Chitinophagales	Chitinophagaceae			49.8794	0	0	0	19.6932	0.13073	0	0	0	0	4.09508	0	0	0	0	0	0	0	0	0	0	0	0	0	0	0	0	0	0	0	0	0	0	0	0	0	0	0	0	0	0	0
k__Bacteria|p__Bacteroidetes|c__Chitinophagia|o__Chitinophagales|f__Chitinophagaceae|g__Chitinophaga	2|976|1853228|1853229|563835|79328	Bacteroidetes	Chitinophagia	Chitinophagales	Chitinophagaceae	Chitinophaga		0	0	0	0	0.32705	0.13073	0	0	0	0	2.80469	0	0	0	0	0	0	0	0	0	0	0	0	0	0	0	0	0	0	0	0	0	0	0	0	0	0	0	0	0	0	0
k__Bacteria|p__Bacteroidetes|c__Chitinophagia|o__Chitinophagales|f__Chitinophagaceae|g__Chitinophaga|s__Chitinophaga_rupis	2|976|1853228|1853229|563835|79328|573321	Bacteroidetes	Chitinophagia	Chitinophagales	Chitinophagaceae	Chitinophaga	Chitinophaga_rupis	0	0	0	0	0.32705	0.13073	0	0	0	0	2.80469	0	0	0	0	0	0	0	0	0	0	0	0	0	0	0	0	0	0	0	0	0	0	0	0	0	0	0	0	0	0	0
k__Bacteria|p__Bacteroidetes|c__Chitinophagia|o__Chitinophagales|f__Chitinophagaceae|g__Flavisolibacter	2|976|1853228|1853229|563835|398041	Bacteroidetes	Chitinophagia	Chitinophagales	Chitinophagaceae	Flavisolibacter		49.8794	0	0	0	19.3661	0	0	0	0	0	1.29039	0	0	0	0	0	0	0	0	0	0	0	0	0	0	0	0	0	0	0	0	0	0	0	0	0	0	0	0	0	0	0
k__Bacteria|p__Bacteroidetes|c__Chitinophagia|o__Chitinophagales|f__Chitinophagaceae|g__Flavisolibacter|s__Flavisolibacter_ginsengisoli	2|976|1853228|1853229|563835|398041|462367	Bacteroidetes	Chitinophagia	Chitinophagales	Chitinophagaceae	Flavisolibacter	Flavisolibacter_ginsengisoli	49.8794	0	0	0	19.3661	0	0	0	0	0	1.29039	0	0	0	0	0	0	0	0	0	0	0	0	0	0	0	0	0	0	0	0	0	0	0	0	0	0	0	0	0	0	0
k__Bacteria|p__Bacteroidetes|c__Cytophagia	2|976|768503	Bacteroidetes	Cytophagia					0.14241	0	0	0	0	0	0	0	0	0	0	0	0	0	0	0	0	0	0	0	0	0	0	0	0	0	0	0	0	0	0	0	0	0	0	0	0	0	0	0	0	0
k__Bacteria|p__Bacteroidetes|c__Cytophagia|o__Cytophagales	2|976|768503|768507	Bacteroidetes	Cytophagia	Cytophagales				0.14241	0	0	0	0	0	0	0	0	0	0	0	0	0	0	0	0	0	0	0	0	0	0	0	0	0	0	0	0	0	0	0	0	0	0	0	0	0	0	0	0	0
k__Bacteria|p__Bacteroidetes|c__Cytophagia|o__Cytophagales|f__Cytophagaceae	2|976|768503|768507|89373	Bacteroidetes	Cytophagia	Cytophagales	Cytophagaceae			0.14241	0	0	0	0	0	0	0	0	0	0	0	0	0	0	0	0	0	0	0	0	0	0	0	0	0	0	0	0	0	0	0	0	0	0	0	0	0	0	0	0	0
k__Bacteria|p__Bacteroidetes|c__Cytophagia|o__Cytophagales|f__Cytophagaceae|g__Cytophaga	2|976|768503|768507|89373|978	Bacteroidetes	Cytophagia	Cytophagales	Cytophagaceae	Cytophaga		0.14241	0	0	0	0	0	0	0	0	0	0	0	0	0	0	0	0	0	0	0	0	0	0	0	0	0	0	0	0	0	0	0	0	0	0	0	0	0	0	0	0	0
k__Bacteria|p__Bacteroidetes|c__Cytophagia|o__Cytophagales|f__Cytophagaceae|g__Cytophaga|s__Cytophaga_hutchinsonii	2|976|768503|768507|89373|978|985	Bacteroidetes	Cytophagia	Cytophagales	Cytophagaceae	Cytophaga	Cytophaga_hutchinsonii	0.14241	0	0	0	0	0	0	0	0	0	0	0	0	0	0	0	0	0	0	0	0	0	0	0	0	0	0	0	0	0	0	0	0	0	0	0	0	0	0	0	0	0
k__Bacteria|p__Bacteroidetes|c__Flavobacteriia	2|976|117743	Bacteroidetes	Flavobacteriia					2.93456	0	0	1.25406	0	0	0	0	0	0	0	0	0	0	0	0	0	0	0	0	0	0	0	0	0	0	0	0	0	0	0	0	0.00505	0	0	0	0	0	0	0	0	0
k__Bacteria|p__Bacteroidetes|c__Flavobacteriia|o__Flavobacteriales	2|976|117743|200644	Bacteroidetes	Flavobacteriia	Flavobacteriales				2.93456	0	0	1.25406	0	0	0	0	0	0	0	0	0	0	0	0	0	0	0	0	0	0	0	0	0	0	0	0	0	0	0	0	0.00505	0	0	0	0	0	0	0	0	0
k__Bacteria|p__Bacteroidetes|c__Flavobacteriia|o__Flavobacteriales|f__Flavobacteriaceae	2|976|117743|200644|49546	Bacteroidetes	Flavobacteriia	Flavobacteriales	Flavobacteriaceae			2.93456	0	0	1.25406	0	0	0	0	0	0	0	0	0	0	0	0	0	0	0	0	0	0	0	0	0	0	0	0	0	0	0	0	0.00505	0	0	0	0	0	0	0	0	0
k__Bacteria|p__Bacteroidetes|c__Flavobacteriia|o__Flavobacteriales|f__Flavobacteriaceae|g__Algoriella	2|976|117743|200644|49546|1762932	Bacteroidetes	Flavobacteriia	Flavobacteriales	Flavobacteriaceae	Algoriella		0	0	0	0	0	0	0	0	0	0	0	0	0	0	0	0	0	0	0	0	0	0	0	0	0	0	0	0	0	0	0	0	0	0	0	0	0	0	0	0	0	0
k__Bacteria|p__Bacteroidetes|c__Flavobacteriia|o__Flavobacteriales|f__Flavobacteriaceae|g__Algoriella|s__Algoriella_xinjiangensis	2|976|117743|200644|49546|1762932|684065	Bacteroidetes	Flavobacteriia	Flavobacteriales	Flavobacteriaceae	Algoriella	Algoriella_xinjiangensis	0	0	0	0	0	0	0	0	0	0	0	0	0	0	0	0	0	0	0	0	0	0	0	0	0	0	0	0	0	0	0	0	0	0	0	0	0	0	0	0	0	0
k__Bacteria|p__Bacteroidetes|c__Flavobacteriia|o__Flavobacteriales|f__Flavobacteriaceae|g__Chryseobacterium	2|976|117743|200644|49546|59732	Bacteroidetes	Flavobacteriia	Flavobacteriales	Flavobacteriaceae	Chryseobacterium		0.38794	0	0	1.25406	0	0	0	0	0	0	0	0	0	0	0	0	0	0	0	0	0	0	0	0	0	0	0	0	0	0	0	0	0.00505	0	0	0	0	0	0	0	0	0
k__Bacteria|p__Bacteroidetes|c__Flavobacteriia|o__Flavobacteriales|f__Flavobacteriaceae|g__Chryseobacterium|s__Chryseobacterium_balustinum	2|976|117743|200644|49546|59732|246	Bacteroidetes	Flavobacteriia	Flavobacteriales	Flavobacteriaceae	Chryseobacterium	Chryseobacterium_balustinum	0	0	0	0	0	0	0	0	0	0	0	0	0	0	0	0	0	0	0	0	0	0	0	0	0	0	0	0	0	0	0	0	0	0	0	0	0	0	0	0	0	0
k__Bacteria|p__Bacteroidetes|c__Flavobacteriia|o__Flavobacteriales|f__Flavobacteriaceae|g__Chryseobacterium|s__Chryseobacterium_haifense	2|976|117743|200644|49546|59732|421525	Bacteroidetes	Flavobacteriia	Flavobacteriales	Flavobacteriaceae	Chryseobacterium	Chryseobacterium_haifense	0	0	0	0	0	0	0	0	0	0	0	0	0	0	0	0	0	0	0	0	0	0	0	0	0	0	0	0	0	0	0	0	0	0	0	0	0	0	0	0	0	0
k__Bacteria|p__Bacteroidetes|c__Flavobacteriia|o__Flavobacteriales|f__Flavobacteriaceae|g__Chryseobacterium|s__Chryseobacterium_indoltheticum	2|976|117743|200644|49546|59732|254	Bacteroidetes	Flavobacteriia	Flavobacteriales	Flavobacteriaceae	Chryseobacterium	Chryseobacterium_indoltheticum	0.17284	0	0	1.25406	0	0	0	0	0	0	0	0	0	0	0	0	0	0	0	0	0	0	0	0	0	0	0	0	0	0	0	0	0	0	0	0	0	0	0	0	0	0
k__Bacteria|p__Bacteroidetes|c__Flavobacteriia|o__Flavobacteriales|f__Flavobacteriaceae|g__Chryseobacterium|s__Chryseobacterium_piscium	2|976|117743|200644|49546|59732|333702	Bacteroidetes	Flavobacteriia	Flavobacteriales	Flavobacteriaceae	Chryseobacterium	Chryseobacterium_piscium	0	0	0	0	0	0	0	0	0	0	0	0	0	0	0	0	0	0	0	0	0	0	0	0	0	0	0	0	0	0	0	0	0	0	0	0	0	0	0	0	0	0
k__Bacteria|p__Bacteroidetes|c__Flavobacteriia|o__Flavobacteriales|f__Flavobacteriaceae|g__Chryseobacterium|s__Chryseobacterium_sp_FP211_J200	2|976|117743|200644|49546|59732|1792309	Bacteroidetes	Flavobacteriia	Flavobacteriales	Flavobacteriaceae	Chryseobacterium	Chryseobacterium_sp_FP211_J200	0	0	0	0	0	0	0	0	0	0	0	0	0	0	0	0	0	0	0	0	0	0	0	0	0	0	0	0	0	0	0	0	0	0	0	0	0	0	0	0	0	0
k__Bacteria|p__Bacteroidetes|c__Flavobacteriia|o__Flavobacteriales|f__Flavobacteriaceae|g__Chryseobacterium|s__Chryseobacterium_sp_VAUSW3	2|976|117743|200644|49546|59732|2010998	Bacteroidetes	Flavobacteriia	Flavobacteriales	Flavobacteriaceae	Chryseobacterium	Chryseobacterium_sp_VAUSW3	0.21509	0	0	0	0	0	0	0	0	0	0	0	0	0	0	0	0	0	0	0	0	0	0	0	0	0	0	0	0	0	0	0	0.00505	0	0	0	0	0	0	0	0	0
k__Bacteria|p__Bacteroidetes|c__Flavobacteriia|o__Flavobacteriales|f__Flavobacteriaceae|g__Empedobacter	2|976|117743|200644|49546|59734	Bacteroidetes	Flavobacteriia	Flavobacteriales	Flavobacteriaceae	Empedobacter		0	0	0	0	0	0	0	0	0	0	0	0	0	0	0	0	0	0	0	0	0	0	0	0	0	0	0	0	0	0	0	0	0	0	0	0	0	0	0	0	0	0
k__Bacteria|p__Bacteroidetes|c__Flavobacteriia|o__Flavobacteriales|f__Flavobacteriaceae|g__Empedobacter|s__Empedobacter_falsenii	2|976|117743|200644|49546|59734|343874	Bacteroidetes	Flavobacteriia	Flavobacteriales	Flavobacteriaceae	Empedobacter	Empedobacter_falsenii	0	0	0	0	0	0	0	0	0	0	0	0	0	0	0	0	0	0	0	0	0	0	0	0	0	0	0	0	0	0	0	0	0	0	0	0	0	0	0	0	0	0
k__Bacteria|p__Bacteroidetes|c__Flavobacteriia|o__Flavobacteriales|f__Flavobacteriaceae|g__Flavobacterium	2|976|117743|200644|49546|237	Bacteroidetes	Flavobacteriia	Flavobacteriales	Flavobacteriaceae	Flavobacterium		2.54662	0	0	0	0	0	0	0	0	0	0	0	0	0	0	0	0	0	0	0	0	0	0	0	0	0	0	0	0	0	0	0	0	0	0	0	0	0	0	0	0	0
k__Bacteria|p__Bacteroidetes|c__Flavobacteriia|o__Flavobacteriales|f__Flavobacteriaceae|g__Flavobacterium|s__Flavobacterium_aquatile	2|976|117743|200644|49546|237|245	Bacteroidetes	Flavobacteriia	Flavobacteriales	Flavobacteriaceae	Flavobacterium	Flavobacterium_aquatile	1.20077	0	0	0	0	0	0	0	0	0	0	0	0	0	0	0	0	0	0	0	0	0	0	0	0	0	0	0	0	0	0	0	0	0	0	0	0	0	0	0	0	0
k__Bacteria|p__Bacteroidetes|c__Flavobacteriia|o__Flavobacteriales|f__Flavobacteriaceae|g__Flavobacterium|s__Flavobacterium_aquidurense	2|976|117743|200644|49546|237|362413	Bacteroidetes	Flavobacteriia	Flavobacteriales	Flavobacteriaceae	Flavobacterium	Flavobacterium_aquidurense	0.0974	0	0	0	0	0	0	0	0	0	0	0	0	0	0	0	0	0	0	0	0	0	0	0	0	0	0	0	0	0	0	0	0	0	0	0	0	0	0	0	0	0
k__Bacteria|p__Bacteroidetes|c__Flavobacteriia|o__Flavobacteriales|f__Flavobacteriaceae|g__Flavobacterium|s__Flavobacterium_sp_11	2|976|117743|200644|49546|237|357523	Bacteroidetes	Flavobacteriia	Flavobacteriales	Flavobacteriaceae	Flavobacterium	Flavobacterium_sp_11	0.0324	0	0	0	0	0	0	0	0	0	0	0	0	0	0	0	0	0	0	0	0	0	0	0	0	0	0	0	0	0	0	0	0	0	0	0	0	0	0	0	0	0
k__Bacteria|p__Bacteroidetes|c__Flavobacteriia|o__Flavobacteriales|f__Flavobacteriaceae|g__Flavobacterium|s__Flavobacterium_sp_HTF	2|976|117743|200644|49546|237|2170732	Bacteroidetes	Flavobacteriia	Flavobacteriales	Flavobacteriaceae	Flavobacterium	Flavobacterium_sp_HTF	0.7268	0	0	0	0	0	0	0	0	0	0	0	0	0	0	0	0	0	0	0	0	0	0	0	0	0	0	0	0	0	0	0	0	0	0	0	0	0	0	0	0	0
k__Bacteria|p__Bacteroidetes|c__Flavobacteriia|o__Flavobacteriales|f__Flavobacteriaceae|g__Flavobacterium|s__Flavobacterium_sp_IMCC34762	2|976|117743|200644|49546|237|2217670	Bacteroidetes	Flavobacteriia	Flavobacteriales	Flavobacteriaceae	Flavobacterium	Flavobacterium_sp_IMCC34762	0.48925	0	0	0	0	0	0	0	0	0	0	0	0	0	0	0	0	0	0	0	0	0	0	0	0	0	0	0	0	0	0	0	0	0	0	0	0	0	0	0	0	0
k__Bacteria|p__Bacteroidetes|c__Flavobacteriia|o__Flavobacteriales|f__Flavobacteriaceae|g__Myroides	2|976|117743|200644|49546|76831	Bacteroidetes	Flavobacteriia	Flavobacteriales	Flavobacteriaceae	Myroides		0	0	0	0	0	0	0	0	0	0	0	0	0	0	0	0	0	0	0	0	0	0	0	0	0	0	0	0	0	0	0	0	0	0	0	0	0	0	0	0	0	0
k__Bacteria|p__Bacteroidetes|c__Flavobacteriia|o__Flavobacteriales|f__Flavobacteriaceae|g__Myroides|s__Myroides_odoratimimus	2|976|117743|200644|49546|76831|76832	Bacteroidetes	Flavobacteriia	Flavobacteriales	Flavobacteriaceae	Myroides	Myroides_odoratimimus	0	0	0	0	0	0	0	0	0	0	0	0	0	0	0	0	0	0	0	0	0	0	0	0	0	0	0	0	0	0	0	0	0	0	0	0	0	0	0	0	0	0
k__Bacteria|p__Bacteroidetes|c__Flavobacteriia|o__Flavobacteriales|f__Flavobacteriaceae|g__Soonwooa	2|976|117743|200644|49546|944321	Bacteroidetes	Flavobacteriia	Flavobacteriales	Flavobacteriaceae	Soonwooa		0	0	0	0	0	0	0	0	0	0	0	0	0	0	0	0	0	0	0	0	0	0	0	0	0	0	0	0	0	0	0	0	0	0	0	0	0	0	0	0	0	0
k__Bacteria|p__Bacteroidetes|c__Flavobacteriia|o__Flavobacteriales|f__Flavobacteriaceae|g__Soonwooa|s__Soonwooa_buanensis	2|976|117743|200644|49546|944321|619805	Bacteroidetes	Flavobacteriia	Flavobacteriales	Flavobacteriaceae	Soonwooa	Soonwooa_buanensis	0	0	0	0	0	0	0	0	0	0	0	0	0	0	0	0	0	0	0	0	0	0	0	0	0	0	0	0	0	0	0	0	0	0	0	0	0	0	0	0	0	0
k__Bacteria|p__Bacteroidetes|c__Sphingobacteriia	2|976|117747	Bacteroidetes	Sphingobacteriia					5.98573	0	0.20576	0	0	0	0.61056	0	0	0	0.04722	0.05891	0	0	0	0	0	0	0	0	0	0	0	0	0	0	0	0	0	0	0	0	0	0	0	0	0	0	0	0	0	0
k__Bacteria|p__Bacteroidetes|c__Sphingobacteriia|o__Sphingobacteriales	2|976|117747|200666	Bacteroidetes	Sphingobacteriia	Sphingobacteriales				5.98573	0	0.20576	0	0	0	0.61056	0	0	0	0.04722	0.05891	0	0	0	0	0	0	0	0	0	0	0	0	0	0	0	0	0	0	0	0	0	0	0	0	0	0	0	0	0	0
k__Bacteria|p__Bacteroidetes|c__Sphingobacteriia|o__Sphingobacteriales|f__Sphingobacteriaceae	2|976|117747|200666|84566	Bacteroidetes	Sphingobacteriia	Sphingobacteriales	Sphingobacteriaceae			5.98573	0	0.20576	0	0	0	0.61056	0	0	0	0.04722	0.05891	0	0	0	0	0	0	0	0	0	0	0	0	0	0	0	0	0	0	0	0	0	0	0	0	0	0	0	0	0	0
k__Bacteria|p__Bacteroidetes|c__Sphingobacteriia|o__Sphingobacteriales|f__Sphingobacteriaceae|g__Mucilaginibacter	2|976|117747|200666|84566|423349	Bacteroidetes	Sphingobacteriia	Sphingobacteriales	Sphingobacteriaceae	Mucilaginibacter		0	0	0	0	0	0	0	0	0	0	0.04722	0	0	0	0	0	0	0	0	0	0	0	0	0	0	0	0	0	0	0	0	0	0	0	0	0	0	0	0	0	0	0
k__Bacteria|p__Bacteroidetes|c__Sphingobacteriia|o__Sphingobacteriales|f__Sphingobacteriaceae|g__Mucilaginibacter|s__Mucilaginibacter_rubeus	2|976|117747|200666|84566|423349|2027860	Bacteroidetes	Sphingobacteriia	Sphingobacteriales	Sphingobacteriaceae	Mucilaginibacter	Mucilaginibacter_rubeus	0	0	0	0	0	0	0	0	0	0	0.04722	0	0	0	0	0	0	0	0	0	0	0	0	0	0	0	0	0	0	0	0	0	0	0	0	0	0	0	0	0	0	0
k__Bacteria|p__Bacteroidetes|c__Sphingobacteriia|o__Sphingobacteriales|f__Sphingobacteriaceae|g__Pedobacter	2|976|117747|200666|84566|84567	Bacteroidetes	Sphingobacteriia	Sphingobacteriales	Sphingobacteriaceae	Pedobacter		5.98573	0	0.20576	0	0	0	0.61056	0	0	0	0	0.05891	0	0	0	0	0	0	0	0	0	0	0	0	0	0	0	0	0	0	0	0	0	0	0	0	0	0	0	0	0	0
k__Bacteria|p__Bacteroidetes|c__Sphingobacteriia|o__Sphingobacteriales|f__Sphingobacteriaceae|g__Pedobacter|s__Pedobacter_luteus	2|976|117747|200666|84566|84567|572036	Bacteroidetes	Sphingobacteriia	Sphingobacteriales	Sphingobacteriaceae	Pedobacter	Pedobacter_luteus	5.81898	0	0	0	0	0	0	0	0	0	0	0	0	0	0	0	0	0	0	0	0	0	0	0	0	0	0	0	0	0	0	0	0	0	0	0	0	0	0	0	0	0
k__Bacteria|p__Bacteroidetes|c__Sphingobacteriia|o__Sphingobacteriales|f__Sphingobacteriaceae|g__Pedobacter|s__Pedobacter_sp_V48	2|976|117747|200666|84566|84567|509635	Bacteroidetes	Sphingobacteriia	Sphingobacteriales	Sphingobacteriaceae	Pedobacter	Pedobacter_sp_V48	0	0	0.20576	0	0	0	0	0	0	0	0	0.05891	0	0	0	0	0	0	0	0	0	0	0	0	0	0	0	0	0	0	0	0	0	0	0	0	0	0	0	0	0	0
k__Bacteria|p__Bacteroidetes|c__Sphingobacteriia|o__Sphingobacteriales|f__Sphingobacteriaceae|g__Pedobacter|s__Pedobacter_sp_YR510	2|976|117747|200666|84566|84567|2135720	Bacteroidetes	Sphingobacteriia	Sphingobacteriales	Sphingobacteriaceae	Pedobacter	Pedobacter_sp_YR510	0	0	0	0	0	0	0.61056	0	0	0	0	0	0	0	0	0	0	0	0	0	0	0	0	0	0	0	0	0	0	0	0	0	0	0	0	0	0	0	0	0	0	0
k__Bacteria|p__Bacteroidetes|c__Sphingobacteriia|o__Sphingobacteriales|f__Sphingobacteriaceae|g__Pedobacter|s__Pedobacter_steynii	2|976|117747|200666|84566|84567|430522	Bacteroidetes	Sphingobacteriia	Sphingobacteriales	Sphingobacteriaceae	Pedobacter	Pedobacter_steynii	0.16675	0	0	0	0	0	0	0	0	0	0	0	0	0	0	0	0	0	0	0	0	0	0	0	0	0	0	0	0	0	0	0	0	0	0	0	0	0	0	0	0	0
k__Bacteria|p__Bacteroidetes|c__Sphingobacteriia|o__Sphingobacteriales|f__Sphingobacteriaceae|g__Sphingobacterium	2|976|117747|200666|84566|28453	Bacteroidetes	Sphingobacteriia	Sphingobacteriales	Sphingobacteriaceae	Sphingobacterium		0	0	0	0	0	0	0	0	0	0	0	0	0	0	0	0	0	0	0	0	0	0	0	0	0	0	0	0	0	0	0	0	0	0	0	0	0	0	0	0	0	0
k__Bacteria|p__Bacteroidetes|c__Sphingobacteriia|o__Sphingobacteriales|f__Sphingobacteriaceae|g__Sphingobacterium|s__Sphingobacterium_faecium	2|976|117747|200666|84566|28453|34087	Bacteroidetes	Sphingobacteriia	Sphingobacteriales	Sphingobacteriaceae	Sphingobacterium	Sphingobacterium_faecium	0	0	0	0	0	0	0	0	0	0	0	0	0	0	0	0	0	0	0	0	0	0	0	0	0	0	0	0	0	0	0	0	0	0	0	0	0	0	0	0	0	0
k__Bacteria|p__Candidatus_Melainabacteria	2|1798710	Candidatus_Melainabacteria						0	0	0	0	0	0	0	0	0	0	0	0	0	0	0	0	0	0	0	0	0.16327	0	0	0	0	0	0	0	0	0	0	0	0	0	0	0	0.0592	0	0	0	0	0
k__Bacteria|p__Candidatus_Melainabacteria|c__Candidatus_Melainabacteria_unclassified	2|1798710|	Candidatus_Melainabacteria	Candidatus_Melainabacteria_unclassified					0	0	0	0	0	0	0	0	0	0	0	0	0	0	0	0	0	0	0	0	0.16327	0	0	0	0	0	0	0	0	0	0	0	0	0	0	0	0.0592	0	0	0	0	0
k__Bacteria|p__Candidatus_Melainabacteria|c__Candidatus_Melainabacteria_unclassified|o__Candidatus_Gastranaerophilales	2|1798710||1906119	Candidatus_Melainabacteria	Candidatus_Melainabacteria_unclassified	Candidatus_Gastranaerophilales				0	0	0	0	0	0	0	0	0	0	0	0	0	0	0	0	0	0	0	0	0.16327	0	0	0	0	0	0	0	0	0	0	0	0	0	0	0	0.0592	0	0	0	0	0
k__Bacteria|p__Candidatus_Melainabacteria|c__Candidatus_Melainabacteria_unclassified|o__Candidatus_Gastranaerophilales|f__Candidatus_Gastranaerophilales_unclassified	2|1798710||1906119|	Candidatus_Melainabacteria	Candidatus_Melainabacteria_unclassified	Candidatus_Gastranaerophilales	Candidatus_Gastranaerophilales_unclassified			0	0	0	0	0	0	0	0	0	0	0	0	0	0	0	0	0	0	0	0	0.16327	0	0	0	0	0	0	0	0	0	0	0	0	0	0	0	0.0592	0	0	0	0	0
k__Bacteria|p__Candidatus_Melainabacteria|c__Candidatus_Melainabacteria_unclassified|o__Candidatus_Gastranaerophilales|f__Candidatus_Gastranaerophilales_unclassified|g__Candidatus_Gastranaerophilales_unclassified	2|1798710||1906119||	Candidatus_Melainabacteria	Candidatus_Melainabacteria_unclassified	Candidatus_Gastranaerophilales	Candidatus_Gastranaerophilales_unclassified	Candidatus_Gastranaerophilales_unclassified		0	0	0	0	0	0	0	0	0	0	0	0	0	0	0	0	0	0	0	0	0.16327	0	0	0	0	0	0	0	0	0	0	0	0	0	0	0	0.0592	0	0	0	0	0
k__Bacteria|p__Candidatus_Melainabacteria|c__Candidatus_Melainabacteria_unclassified|o__Candidatus_Gastranaerophilales|f__Candidatus_Gastranaerophilales_unclassified|g__Candidatus_Gastranaerophilales_unclassified|s__Candidatus_Gastranaerophilales_bacterium	2|1798710||1906119|||2137880	Candidatus_Melainabacteria	Candidatus_Melainabacteria_unclassified	Candidatus_Gastranaerophilales	Candidatus_Gastranaerophilales_unclassified	Candidatus_Gastranaerophilales_unclassified	Candidatus_Gastranaerophilales_bacterium	0	0	0	0	0	0	0	0	0	0	0	0	0	0	0	0	0	0	0	0	0.16327	0	0	0	0	0	0	0	0	0	0	0	0	0	0	0	0.0592	0	0	0	0	0
k__Bacteria|p__Chlamydiae	2|204428	Chlamydiae						0	0	0	0	0	0	0	0	0	0	0	0	0	0	0	0	0	0	0	0	0	0	0	0	0	0	0	0	0	0	0	0	0	0	0	0	0	0	0	0	0	0
k__Bacteria|p__Chlamydiae|c__Chlamydiia	2|204428|204429	Chlamydiae	Chlamydiia					0	0	0	0	0	0	0	0	0	0	0	0	0	0	0	0	0	0	0	0	0	0	0	0	0	0	0	0	0	0	0	0	0	0	0	0	0	0	0	0	0	0
k__Bacteria|p__Chlamydiae|c__Chlamydiia|o__Chlamydiales	2|204428|204429|51291	Chlamydiae	Chlamydiia	Chlamydiales				0	0	0	0	0	0	0	0	0	0	0	0	0	0	0	0	0	0	0	0	0	0	0	0	0	0	0	0	0	0	0	0	0	0	0	0	0	0	0	0	0	0
k__Bacteria|p__Chlamydiae|c__Chlamydiia|o__Chlamydiales|f__Chlamydiaceae	2|204428|204429|51291|809	Chlamydiae	Chlamydiia	Chlamydiales	Chlamydiaceae			0	0	0	0	0	0	0	0	0	0	0	0	0	0	0	0	0	0	0	0	0	0	0	0	0	0	0	0	0	0	0	0	0	0	0	0	0	0	0	0	0	0
k__Bacteria|p__Chlamydiae|c__Chlamydiia|o__Chlamydiales|f__Chlamydiaceae|g__Chlamydia	2|204428|204429|51291|809|810	Chlamydiae	Chlamydiia	Chlamydiales	Chlamydiaceae	Chlamydia		0	0	0	0	0	0	0	0	0	0	0	0	0	0	0	0	0	0	0	0	0	0	0	0	0	0	0	0	0	0	0	0	0	0	0	0	0	0	0	0	0	0
k__Bacteria|p__Chlamydiae|c__Chlamydiia|o__Chlamydiales|f__Chlamydiaceae|g__Chlamydia|s__Chlamydia_ibidis	2|204428|204429|51291|809|810|1405396	Chlamydiae	Chlamydiia	Chlamydiales	Chlamydiaceae	Chlamydia	Chlamydia_ibidis	0	0	0	0	0	0	0	0	0	0	0	0	0	0	0	0	0	0	0	0	0	0	0	0	0	0	0	0	0	0	0	0	0	0	0	0	0	0	0	0	0	0
k__Bacteria|p__Chloroflexi	2|200795	Chloroflexi						0.06679	0	0	0.57101	0	0	0	0.52937	0	0	0	0.23176	0	0	0	0	0	0	0	0	0	0	0	0	0	0	0	0	0	0	0	0	0	0	0	0	0	0	0	0	0	0
k__Bacteria|p__Chloroflexi|c__Chloroflexi_unclassified	2|200795|	Chloroflexi	Chloroflexi_unclassified					0.06679	0	0	0	0	0	0	0	0	0	0	0.23176	0	0	0	0	0	0	0	0	0	0	0	0	0	0	0	0	0	0	0	0	0	0	0	0	0	0	0	0	0	0
k__Bacteria|p__Chloroflexi|c__Chloroflexi_unclassified|o__Chloroflexi_unclassified	2|200795||	Chloroflexi	Chloroflexi_unclassified	Chloroflexi_unclassified				0.06679	0	0	0	0	0	0	0	0	0	0	0.23176	0	0	0	0	0	0	0	0	0	0	0	0	0	0	0	0	0	0	0	0	0	0	0	0	0	0	0	0	0	0
k__Bacteria|p__Chloroflexi|c__Chloroflexi_unclassified|o__Chloroflexi_unclassified|f__Chloroflexi_unclassified	2|200795|||	Chloroflexi	Chloroflexi_unclassified	Chloroflexi_unclassified	Chloroflexi_unclassified			0.06679	0	0	0	0	0	0	0	0	0	0	0.23176	0	0	0	0	0	0	0	0	0	0	0	0	0	0	0	0	0	0	0	0	0	0	0	0	0	0	0	0	0	0
k__Bacteria|p__Chloroflexi|c__Chloroflexi_unclassified|o__Chloroflexi_unclassified|f__Chloroflexi_unclassified|g__Chloroflexi_unclassified	2|200795||||	Chloroflexi	Chloroflexi_unclassified	Chloroflexi_unclassified	Chloroflexi_unclassified	Chloroflexi_unclassified		0.06679	0	0	0	0	0	0	0	0	0	0	0.23176	0	0	0	0	0	0	0	0	0	0	0	0	0	0	0	0	0	0	0	0	0	0	0	0	0	0	0	0	0	0
k__Bacteria|p__Chloroflexi|c__Chloroflexi_unclassified|o__Chloroflexi_unclassified|f__Chloroflexi_unclassified|g__Chloroflexi_unclassified|s__Chloroflexi_bacterium_44_23	2|200795|||||1895927	Chloroflexi	Chloroflexi_unclassified	Chloroflexi_unclassified	Chloroflexi_unclassified	Chloroflexi_unclassified	Chloroflexi_bacterium_44_23	0.06679	0	0	0	0	0	0	0	0	0	0	0	0	0	0	0	0	0	0	0	0	0	0	0	0	0	0	0	0	0	0	0	0	0	0	0	0	0	0	0	0	0
k__Bacteria|p__Chloroflexi|c__Chloroflexi_unclassified|o__Chloroflexi_unclassified|f__Chloroflexi_unclassified|g__Chloroflexi_unclassified|s__Chloroflexi_bacterium_54_19	2|200795|||||1895928	Chloroflexi	Chloroflexi_unclassified	Chloroflexi_unclassified	Chloroflexi_unclassified	Chloroflexi_unclassified	Chloroflexi_bacterium_54_19	0	0	0	0	0	0	0	0	0	0	0	0.23176	0	0	0	0	0	0	0	0	0	0	0	0	0	0	0	0	0	0	0	0	0	0	0	0	0	0	0	0	0	0
k__Bacteria|p__Chloroflexi|c__Chloroflexia	2|200795|32061	Chloroflexi	Chloroflexia					0	0	0	0.57101	0	0	0	0.52937	0	0	0	0	0	0	0	0	0	0	0	0	0	0	0	0	0	0	0	0	0	0	0	0	0	0	0	0	0	0	0	0	0	0
k__Bacteria|p__Chloroflexi|c__Chloroflexia|o__Chloroflexales	2|200795|32061|32064	Chloroflexi	Chloroflexia	Chloroflexales				0	0	0	0.57101	0	0	0	0.52937	0	0	0	0	0	0	0	0	0	0	0	0	0	0	0	0	0	0	0	0	0	0	0	0	0	0	0	0	0	0	0	0	0	0
k__Bacteria|p__Chloroflexi|c__Chloroflexia|o__Chloroflexales|f__Roseiflexaceae	2|200795|32061|32064|1508635	Chloroflexi	Chloroflexia	Chloroflexales	Roseiflexaceae			0	0	0	0.57101	0	0	0	0.52937	0	0	0	0	0	0	0	0	0	0	0	0	0	0	0	0	0	0	0	0	0	0	0	0	0	0	0	0	0	0	0	0	0	0
k__Bacteria|p__Chloroflexi|c__Chloroflexia|o__Chloroflexales|f__Roseiflexaceae|g__Kouleothrix	2|200795|32061|32064|1508635|186475	Chloroflexi	Chloroflexia	Chloroflexales	Roseiflexaceae	Kouleothrix		0	0	0	0.57101	0	0	0	0.52937	0	0	0	0	0	0	0	0	0	0	0	0	0	0	0	0	0	0	0	0	0	0	0	0	0	0	0	0	0	0	0	0	0	0
k__Bacteria|p__Chloroflexi|c__Chloroflexia|o__Chloroflexales|f__Roseiflexaceae|g__Kouleothrix|s__Kouleothrix_aurantiaca	2|200795|32061|32064|1508635|186475|186479	Chloroflexi	Chloroflexia	Chloroflexales	Roseiflexaceae	Kouleothrix	Kouleothrix_aurantiaca	0	0	0	0.57101	0	0	0	0.52937	0	0	0	0	0	0	0	0	0	0	0	0	0	0	0	0	0	0	0	0	0	0	0	0	0	0	0	0	0	0	0	0	0	0
k__Bacteria|p__Firmicutes	2|1239	Firmicutes						0.45427	0	0	3.02751	0	0	0	0	0	0	1.8535	0	79.2395	48.5119	47.288	53.7502	29.4028	86.9131	26.2963	24.2919	43.0236	72.5019	19.2666	68.6247	29.1048	65.7257	79.784	88.2041	66.4402	78.1085	26.6771	75.5278	44.856	73.1585	70.6949	51.9567	56.9616	40.5116	25.559	15.3523	70.7231	27.9262
k__Bacteria|p__Firmicutes|c__Bacilli	2|1239|91061	Firmicutes	Bacilli					0	0	0	3.02751	0	0	0	0	0	0	1.8535	0	5.77096	0.21338	1.3668	0.4956	1.7435	1.22612	0.66545	0.21884	0.11085	0.91837	0.03513	0.06581	0.66401	0.26579	0.385	0.15122	1.66566	0.1742	0.00496	0.10335	4.20681	8.44362	0.52244	0.02401	0.31722	0.00475	0.10064	0.03138	0.02277	0.07326
k__Bacteria|p__Firmicutes|c__Bacilli|o__Bacillales	2|1239|91061|1385	Firmicutes	Bacilli	Bacillales				0	0	0	3.02751	0	0	0	0	0	0	1.8535	0	0.32245	0.03832	0.06846	0.08441	0.20653	0.07238	0	0	0	0.00141	0	0.00367	0.00669	0.00863	0.03352	0.04286	0	0.0769	0	0	0.16799	0.02713	0.02314	0	0.00085	0	0	0	0	0.00122
k__Bacteria|p__Firmicutes|c__Bacilli|o__Bacillales|f__Bacillaceae	2|1239|91061|1385|186817	Firmicutes	Bacilli	Bacillales	Bacillaceae			0	0	0	3.02751	0	0	0	0	0	0	1.8535	0	0	0	0	0	0	0	0	0	0	0	0	0	0	0	0	0	0	0	0	0	0	0	0	0	0	0	0	0	0	0
k__Bacteria|p__Firmicutes|c__Bacilli|o__Bacillales|f__Bacillaceae|g__Anoxybacillus	2|1239|91061|1385|186817|150247	Firmicutes	Bacilli	Bacillales	Bacillaceae	Anoxybacillus		0	0	0	0	0	0	0	0	0	0	0	0	0	0	0	0	0	0	0	0	0	0	0	0	0	0	0	0	0	0	0	0	0	0	0	0	0	0	0	0	0	0
k__Bacteria|p__Firmicutes|c__Bacilli|o__Bacillales|f__Bacillaceae|g__Anoxybacillus|s__Anoxybacillus_flavithermus	2|1239|91061|1385|186817|150247|33934	Firmicutes	Bacilli	Bacillales	Bacillaceae	Anoxybacillus	Anoxybacillus_flavithermus	0	0	0	0	0	0	0	0	0	0	0	0	0	0	0	0	0	0	0	0	0	0	0	0	0	0	0	0	0	0	0	0	0	0	0	0	0	0	0	0	0	0
k__Bacteria|p__Firmicutes|c__Bacilli|o__Bacillales|f__Bacillaceae|g__Bacillus	2|1239|91061|1385|186817|1386	Firmicutes	Bacilli	Bacillales	Bacillaceae	Bacillus		0	0	0	3.02751	0	0	0	0	0	0	1.8535	0	0	0	0	0	0	0	0	0	0	0	0	0	0	0	0	0	0	0	0	0	0	0	0	0	0	0	0	0	0	0
k__Bacteria|p__Firmicutes|c__Bacilli|o__Bacillales|f__Bacillaceae|g__Bacillus|s__Bacillus_aryabhattai	2|1239|91061|1385|186817|1386|412384	Firmicutes	Bacilli	Bacillales	Bacillaceae	Bacillus	Bacillus_aryabhattai	0	0	0	1.60822	0	0	0	0	0	0	0	0	0	0	0	0	0	0	0	0	0	0	0	0	0	0	0	0	0	0	0	0	0	0	0	0	0	0	0	0	0	0
k__Bacteria|p__Firmicutes|c__Bacilli|o__Bacillales|f__Bacillaceae|g__Bacillus|s__Bacillus_filamentosus	2|1239|91061|1385|186817|1386|1402861	Firmicutes	Bacilli	Bacillales	Bacillaceae	Bacillus	Bacillus_filamentosus	0	0	0	0	0	0	0	0	0	0	0	0	0	0	0	0	0	0	0	0	0	0	0	0	0	0	0	0	0	0	0	0	0	0	0	0	0	0	0	0	0	0
k__Bacteria|p__Firmicutes|c__Bacilli|o__Bacillales|f__Bacillaceae|g__Bacillus|s__Bacillus_megaterium	2|1239|91061|1385|186817|1386|1404	Firmicutes	Bacilli	Bacillales	Bacillaceae	Bacillus	Bacillus_megaterium	0	0	0	1.41928	0	0	0	0	0	0	1.8535	0	0	0	0	0	0	0	0	0	0	0	0	0	0	0	0	0	0	0	0	0	0	0	0	0	0	0	0	0	0	0
k__Bacteria|p__Firmicutes|c__Bacilli|o__Bacillales|f__Bacillales_unclassified	2|1239|91061|1385|	Firmicutes	Bacilli	Bacillales	Bacillales_unclassified			0	0	0	0	0	0	0	0	0	0	0	0	0.3216	0.03832	0.06776	0.08441	0.20653	0.07238	0	0	0	0.00141	0	0.00367	0.00669	0.00863	0.03352	0.04286	0	0.0769	0	0	0.16799	0.02713	0.02314	0	0.00085	0	0	0	0	0.00122
k__Bacteria|p__Firmicutes|c__Bacilli|o__Bacillales|f__Bacillales_unclassified|g__Bacillales_unclassified	2|1239|91061|1385||	Firmicutes	Bacilli	Bacillales	Bacillales_unclassified	Bacillales_unclassified		0	0	0	0	0	0	0	0	0	0	0	0	0	0	0	0	0	0	0	0	0	0	0	0	0	0	0	0	0	0	0	0	0	0	0	0	0	0	0	0	0	0
k__Bacteria|p__Firmicutes|c__Bacilli|o__Bacillales|f__Bacillales_unclassified|g__Bacillales_unclassified|s__Flavobacterium_thermophilum	2|1239|91061|1385|||1414643	Firmicutes	Bacilli	Bacillales	Bacillales_unclassified	Bacillales_unclassified	Flavobacterium_thermophilum	0	0	0	0	0	0	0	0	0	0	0	0	0	0	0	0	0	0	0	0	0	0	0	0	0	0	0	0	0	0	0	0	0	0	0	0	0	0	0	0	0	0
k__Bacteria|p__Firmicutes|c__Bacilli|o__Bacillales|f__Bacillales_unclassified|g__Gemella	2|1239|91061|1385||1378	Firmicutes	Bacilli	Bacillales	Bacillales_unclassified	Gemella		0	0	0	0	0	0	0	0	0	0	0	0	0.3216	0.03832	0.06776	0.08441	0.20653	0.07238	0	0	0	0.00141	0	0.00367	0.00669	0.00863	0.03352	0.04286	0	0.0769	0	0	0.16799	0.02713	0.02314	0	0.00085	0	0	0	0	0.00122
k__Bacteria|p__Firmicutes|c__Bacilli|o__Bacillales|f__Bacillales_unclassified|g__Gemella|s__Gemella_haemolysans	2|1239|91061|1385||1378|1379	Firmicutes	Bacilli	Bacillales	Bacillales_unclassified	Gemella	Gemella_haemolysans	0	0	0	0	0	0	0	0	0	0	0	0	0.04598	0	0.00713	0.00635	0.00669	0.01245	0	0	0	0	0	0	0	0.00295	0	0.00462	0	0.03294	0	0	0.00395	0.00177	0.01885	0	0	0	0	0	0	0
k__Bacteria|p__Firmicutes|c__Bacilli|o__Bacillales|f__Bacillales_unclassified|g__Gemella|s__Gemella_morbillorum	2|1239|91061|1385||1378|29391	Firmicutes	Bacilli	Bacillales	Bacillales_unclassified	Gemella	Gemella_morbillorum	0	0	0	0	0	0	0	0	0	0	0	0	0.01266	0	0.00099	0.0257	0.00289	0.0026	0	0	0	0	0	0.00169	0	0	0	0.00407	0	0.00429	0	0	0.06258	0.01007	0.0009	0	0.00085	0	0	0	0	0
k__Bacteria|p__Firmicutes|c__Bacilli|o__Bacillales|f__Bacillales_unclassified|g__Gemella|s__Gemella_sanguinis	2|1239|91061|1385||1378|84135	Firmicutes	Bacilli	Bacillales	Bacillales_unclassified	Gemella	Gemella_sanguinis	0	0	0	0	0	0	0	0	0	0	0	0	0.26296	0.03832	0.05964	0.05236	0.19694	0.05734	0	0	0	0.00141	0	0.00198	0.00669	0.00568	0.03352	0.03417	0	0.03968	0	0	0.10146	0.01529	0.00339	0	0	0	0	0	0	0.00122
k__Bacteria|p__Firmicutes|c__Bacilli|o__Bacillales|f__Listeriaceae	2|1239|91061|1385|186820	Firmicutes	Bacilli	Bacillales	Listeriaceae			0	0	0	0	0	0	0	0	0	0	0	0	0	0	0	0	0	0	0	0	0	0	0	0	0	0	0	0	0	0	0	0	0	0	0	0	0	0	0	0	0	0
k__Bacteria|p__Firmicutes|c__Bacilli|o__Bacillales|f__Listeriaceae|g__Brochothrix	2|1239|91061|1385|186820|2755	Firmicutes	Bacilli	Bacillales	Listeriaceae	Brochothrix		0	0	0	0	0	0	0	0	0	0	0	0	0	0	0	0	0	0	0	0	0	0	0	0	0	0	0	0	0	0	0	0	0	0	0	0	0	0	0	0	0	0
k__Bacteria|p__Firmicutes|c__Bacilli|o__Bacillales|f__Listeriaceae|g__Brochothrix|s__Brochothrix_thermosphacta	2|1239|91061|1385|186820|2755|2756	Firmicutes	Bacilli	Bacillales	Listeriaceae	Brochothrix	Brochothrix_thermosphacta	0	0	0	0	0	0	0	0	0	0	0	0	0	0	0	0	0	0	0	0	0	0	0	0	0	0	0	0	0	0	0	0	0	0	0	0	0	0	0	0	0	0
k__Bacteria|p__Firmicutes|c__Bacilli|o__Bacillales|f__Planococcaceae	2|1239|91061|1385|186818	Firmicutes	Bacilli	Bacillales	Planococcaceae			0	0	0	0	0	0	0	0	0	0	0	0	0	0	0.0007	0	0	0	0	0	0	0	0	0	0	0	0	0	0	0	0	0	0	0	0	0	0	0	0	0	0	0
k__Bacteria|p__Firmicutes|c__Bacilli|o__Bacillales|f__Planococcaceae|g__Sporosarcina	2|1239|91061|1385|186818|1569	Firmicutes	Bacilli	Bacillales	Planococcaceae	Sporosarcina		0	0	0	0	0	0	0	0	0	0	0	0	0	0	0.0007	0	0	0	0	0	0	0	0	0	0	0	0	0	0	0	0	0	0	0	0	0	0	0	0	0	0	0
k__Bacteria|p__Firmicutes|c__Bacilli|o__Bacillales|f__Planococcaceae|g__Sporosarcina|s__Sporosarcina_ureae	2|1239|91061|1385|186818|1569|1571	Firmicutes	Bacilli	Bacillales	Planococcaceae	Sporosarcina	Sporosarcina_ureae	0	0	0	0	0	0	0	0	0	0	0	0	0	0	0.0007	0	0	0	0	0	0	0	0	0	0	0	0	0	0	0	0	0	0	0	0	0	0	0	0	0	0	0
k__Bacteria|p__Firmicutes|c__Bacilli|o__Bacillales|f__Staphylococcaceae	2|1239|91061|1385|90964	Firmicutes	Bacilli	Bacillales	Staphylococcaceae			0	0	0	0	0	0	0	0	0	0	0	0	0.00085	0	0	0	0	0	0	0	0	0	0	0	0	0	0	0	0	0	0	0	0	0	0	0	0	0	0	0	0	0
k__Bacteria|p__Firmicutes|c__Bacilli|o__Bacillales|f__Staphylococcaceae|g__Jeotgalicoccus	2|1239|91061|1385|90964|227979	Firmicutes	Bacilli	Bacillales	Staphylococcaceae	Jeotgalicoccus		0	0	0	0	0	0	0	0	0	0	0	0	0	0	0	0	0	0	0	0	0	0	0	0	0	0	0	0	0	0	0	0	0	0	0	0	0	0	0	0	0	0
k__Bacteria|p__Firmicutes|c__Bacilli|o__Bacillales|f__Staphylococcaceae|g__Jeotgalicoccus|s__Jeotgalicoccus_halophilus	2|1239|91061|1385|90964|227979|586411	Firmicutes	Bacilli	Bacillales	Staphylococcaceae	Jeotgalicoccus	Jeotgalicoccus_halophilus	0	0	0	0	0	0	0	0	0	0	0	0	0	0	0	0	0	0	0	0	0	0	0	0	0	0	0	0	0	0	0	0	0	0	0	0	0	0	0	0	0	0
k__Bacteria|p__Firmicutes|c__Bacilli|o__Bacillales|f__Staphylococcaceae|g__Macrococcus	2|1239|91061|1385|90964|69965	Firmicutes	Bacilli	Bacillales	Staphylococcaceae	Macrococcus		0	0	0	0	0	0	0	0	0	0	0	0	0.00085	0	0	0	0	0	0	0	0	0	0	0	0	0	0	0	0	0	0	0	0	0	0	0	0	0	0	0	0	0
k__Bacteria|p__Firmicutes|c__Bacilli|o__Bacillales|f__Staphylococcaceae|g__Macrococcus|s__Macrococcus_caseolyticus	2|1239|91061|1385|90964|69965|69966	Firmicutes	Bacilli	Bacillales	Staphylococcaceae	Macrococcus	Macrococcus_caseolyticus	0	0	0	0	0	0	0	0	0	0	0	0	0.00085	0	0	0	0	0	0	0	0	0	0	0	0	0	0	0	0	0	0	0	0	0	0	0	0	0	0	0	0	0
k__Bacteria|p__Firmicutes|c__Bacilli|o__Bacillales|f__Staphylococcaceae|g__Staphylococcus	2|1239|91061|1385|90964|1279	Firmicutes	Bacilli	Bacillales	Staphylococcaceae	Staphylococcus		0	0	0	0	0	0	0	0	0	0	0	0	0	0	0	0	0	0	0	0	0	0	0	0	0	0	0	0	0	0	0	0	0	0	0	0	0	0	0	0	0	0
k__Bacteria|p__Firmicutes|c__Bacilli|o__Bacillales|f__Staphylococcaceae|g__Staphylococcus|s__Staphylococcus_aureus	2|1239|91061|1385|90964|1279|1280	Firmicutes	Bacilli	Bacillales	Staphylococcaceae	Staphylococcus	Staphylococcus_aureus	0	0	0	0	0	0	0	0	0	0	0	0	0	0	0	0	0	0	0	0	0	0	0	0	0	0	0	0	0	0	0	0	0	0	0	0	0	0	0	0	0	0
k__Bacteria|p__Firmicutes|c__Bacilli|o__Bacillales|f__Staphylococcaceae|g__Staphylococcus|s__Staphylococcus_equorum	2|1239|91061|1385|90964|1279|246432	Firmicutes	Bacilli	Bacillales	Staphylococcaceae	Staphylococcus	Staphylococcus_equorum	0	0	0	0	0	0	0	0	0	0	0	0	0	0	0	0	0	0	0	0	0	0	0	0	0	0	0	0	0	0	0	0	0	0	0	0	0	0	0	0	0	0
k__Bacteria|p__Firmicutes|c__Bacilli|o__Bacillales|f__Staphylococcaceae|g__Staphylococcus|s__Staphylococcus_gallinarum	2|1239|91061|1385|90964|1279|1293	Firmicutes	Bacilli	Bacillales	Staphylococcaceae	Staphylococcus	Staphylococcus_gallinarum	0	0	0	0	0	0	0	0	0	0	0	0	0	0	0	0	0	0	0	0	0	0	0	0	0	0	0	0	0	0	0	0	0	0	0	0	0	0	0	0	0	0
k__Bacteria|p__Firmicutes|c__Bacilli|o__Bacillales|f__Staphylococcaceae|g__Staphylococcus|s__Staphylococcus_saprophyticus	2|1239|91061|1385|90964|1279|29385	Firmicutes	Bacilli	Bacillales	Staphylococcaceae	Staphylococcus	Staphylococcus_saprophyticus	0	0	0	0	0	0	0	0	0	0	0	0	0	0	0	0	0	0	0	0	0	0	0	0	0	0	0	0	0	0	0	0	0	0	0	0	0	0	0	0	0	0
k__Bacteria|p__Firmicutes|c__Bacilli|o__Bacillales|f__Staphylococcaceae|g__Staphylococcus|s__Staphylococcus_sciuri	2|1239|91061|1385|90964|1279|1296	Firmicutes	Bacilli	Bacillales	Staphylococcaceae	Staphylococcus	Staphylococcus_sciuri	0	0	0	0	0	0	0	0	0	0	0	0	0	0	0	0	0	0	0	0	0	0	0	0	0	0	0	0	0	0	0	0	0	0	0	0	0	0	0	0	0	0
k__Bacteria|p__Firmicutes|c__Bacilli|o__Bacillales|f__Staphylococcaceae|g__Staphylococcus|s__Staphylococcus_xylosus	2|1239|91061|1385|90964|1279|1288	Firmicutes	Bacilli	Bacillales	Staphylococcaceae	Staphylococcus	Staphylococcus_xylosus	0	0	0	0	0	0	0	0	0	0	0	0	0	0	0	0	0	0	0	0	0	0	0	0	0	0	0	0	0	0	0	0	0	0	0	0	0	0	0	0	0	0
k__Bacteria|p__Firmicutes|c__Bacilli|o__Lactobacillales	2|1239|91061|186826	Firmicutes	Bacilli	Lactobacillales				0	0	0	0	0	0	0	0	0	0	0	0	5.44851	0.17506	1.29834	0.41119	1.53697	1.15374	0.66545	0.21884	0.11085	0.91696	0.03513	0.06214	0.65732	0.25715	0.35148	0.10837	1.66566	0.0973	0.00496	0.10335	4.03882	8.41649	0.4993	0.02401	0.31636	0.00475	0.10064	0.03138	0.02277	0.07204
k__Bacteria|p__Firmicutes|c__Bacilli|o__Lactobacillales|f__Aerococcaceae	2|1239|91061|186826|186827	Firmicutes	Bacilli	Lactobacillales	Aerococcaceae			0	0	0	0	0	0	0	0	0	0	0	0	0	0	0	0	0.01213	0	0	0	0	0	0	0	0	0	0	0	0	0	0	0	0	0	0	0	0	0	0	0	0	0
k__Bacteria|p__Firmicutes|c__Bacilli|o__Lactobacillales|f__Aerococcaceae|g__Abiotrophia	2|1239|91061|186826|186827|46123	Firmicutes	Bacilli	Lactobacillales	Aerococcaceae	Abiotrophia		0	0	0	0	0	0	0	0	0	0	0	0	0	0	0	0	0.01213	0	0	0	0	0	0	0	0	0	0	0	0	0	0	0	0	0	0	0	0	0	0	0	0	0
k__Bacteria|p__Firmicutes|c__Bacilli|o__Lactobacillales|f__Aerococcaceae|g__Abiotrophia|s__Abiotrophia_defectiva	2|1239|91061|186826|186827|46123|46125	Firmicutes	Bacilli	Lactobacillales	Aerococcaceae	Abiotrophia	Abiotrophia_defectiva	0	0	0	0	0	0	0	0	0	0	0	0	0	0	0	0	0.00557	0	0	0	0	0	0	0	0	0	0	0	0	0	0	0	0	0	0	0	0	0	0	0	0	0
k__Bacteria|p__Firmicutes|c__Bacilli|o__Lactobacillales|f__Aerococcaceae|g__Abiotrophia|s__Abiotrophia_sp_HMSC24B09	2|1239|91061|186826|186827|46123|1581061	Firmicutes	Bacilli	Lactobacillales	Aerococcaceae	Abiotrophia	Abiotrophia_sp_HMSC24B09	0	0	0	0	0	0	0	0	0	0	0	0	0	0	0	0	0.00655	0	0	0	0	0	0	0	0	0	0	0	0	0	0	0	0	0	0	0	0	0	0	0	0	0
k__Bacteria|p__Firmicutes|c__Bacilli|o__Lactobacillales|f__Aerococcaceae|g__Aerococcus	2|1239|91061|186826|186827|1375	Firmicutes	Bacilli	Lactobacillales	Aerococcaceae	Aerococcus		0	0	0	0	0	0	0	0	0	0	0	0	0	0	0	0	0	0	0	0	0	0	0	0	0	0	0	0	0	0	0	0	0	0	0	0	0	0	0	0	0	0
k__Bacteria|p__Firmicutes|c__Bacilli|o__Lactobacillales|f__Aerococcaceae|g__Aerococcus|s__Aerococcus_urinaeequi	2|1239|91061|186826|186827|1375|51665	Firmicutes	Bacilli	Lactobacillales	Aerococcaceae	Aerococcus	Aerococcus_urinaeequi	0	0	0	0	0	0	0	0	0	0	0	0	0	0	0	0	0	0	0	0	0	0	0	0	0	0	0	0	0	0	0	0	0	0	0	0	0	0	0	0	0	0
k__Bacteria|p__Firmicutes|c__Bacilli|o__Lactobacillales|f__Aerococcaceae|g__Aerococcus|s__Aerococcus_viridans	2|1239|91061|186826|186827|1375|1377	Firmicutes	Bacilli	Lactobacillales	Aerococcaceae	Aerococcus	Aerococcus_viridans	0	0	0	0	0	0	0	0	0	0	0	0	0	0	0	0	0	0	0	0	0	0	0	0	0	0	0	0	0	0	0	0	0	0	0	0	0	0	0	0	0	0
k__Bacteria|p__Firmicutes|c__Bacilli|o__Lactobacillales|f__Carnobacteriaceae	2|1239|91061|186826|186828	Firmicutes	Bacilli	Lactobacillales	Carnobacteriaceae			0	0	0	0	0	0	0	0	0	0	0	0	0.04994	0	0	0	0.01053	0	0	0	0	0	0	0	0	0	0	0.02473	0	0.00234	0	0	0	0.0012	0.00446	0	0	0	0	0	0	0
k__Bacteria|p__Firmicutes|c__Bacilli|o__Lactobacillales|f__Carnobacteriaceae|g__Carnobacterium	2|1239|91061|186826|186828|2747	Firmicutes	Bacilli	Lactobacillales	Carnobacteriaceae	Carnobacterium		0	0	0	0	0	0	0	0	0	0	0	0	0.03689	0	0	0	0	0	0	0	0	0	0	0	0	0	0	0.02203	0	0	0	0	0	0	0	0	0	0	0	0	0	0
k__Bacteria|p__Firmicutes|c__Bacilli|o__Lactobacillales|f__Carnobacteriaceae|g__Carnobacterium|s__Carnobacterium_divergens	2|1239|91061|186826|186828|2747|2748	Firmicutes	Bacilli	Lactobacillales	Carnobacteriaceae	Carnobacterium	Carnobacterium_divergens	0	0	0	0	0	0	0	0	0	0	0	0	0.03689	0	0	0	0	0	0	0	0	0	0	0	0	0	0	0	0	0	0	0	0	0	0	0	0	0	0	0	0	0
k__Bacteria|p__Firmicutes|c__Bacilli|o__Lactobacillales|f__Carnobacteriaceae|g__Carnobacterium|s__Carnobacterium_inhibens	2|1239|91061|186826|186828|2747|147709	Firmicutes	Bacilli	Lactobacillales	Carnobacteriaceae	Carnobacterium	Carnobacterium_inhibens	0	0	0	0	0	0	0	0	0	0	0	0	0	0	0	0	0	0	0	0	0	0	0	0	0	0	0	0	0	0	0	0	0	0	0	0	0	0	0	0	0	0
k__Bacteria|p__Firmicutes|c__Bacilli|o__Lactobacillales|f__Carnobacteriaceae|g__Carnobacterium|s__Carnobacterium_maltaromaticum	2|1239|91061|186826|186828|2747|2751	Firmicutes	Bacilli	Lactobacillales	Carnobacteriaceae	Carnobacterium	Carnobacterium_maltaromaticum	0	0	0	0	0	0	0	0	0	0	0	0	0	0	0	0	0	0	0	0	0	0	0	0	0	0	0	0	0	0	0	0	0	0	0	0	0	0	0	0	0	0
k__Bacteria|p__Firmicutes|c__Bacilli|o__Lactobacillales|f__Carnobacteriaceae|g__Carnobacterium|s__Carnobacterium_sp_AT7	2|1239|91061|186826|186828|2747|333990	Firmicutes	Bacilli	Lactobacillales	Carnobacteriaceae	Carnobacterium	Carnobacterium_sp_AT7	0	0	0	0	0	0	0	0	0	0	0	0	0	0	0	0	0	0	0	0	0	0	0	0	0	0	0	0.02203	0	0	0	0	0	0	0	0	0	0	0	0	0	0
k__Bacteria|p__Firmicutes|c__Bacilli|o__Lactobacillales|f__Carnobacteriaceae|g__Granulicatella	2|1239|91061|186826|186828|117563	Firmicutes	Bacilli	Lactobacillales	Carnobacteriaceae	Granulicatella		0	0	0	0	0	0	0	0	0	0	0	0	0.01304	0	0	0	0.01053	0	0	0	0	0	0	0	0	0	0	0	0	0.00234	0	0	0	0.0012	0.00446	0	0	0	0	0	0	0
k__Bacteria|p__Firmicutes|c__Bacilli|o__Lactobacillales|f__Carnobacteriaceae|g__Granulicatella|s__Granulicatella_adiacens	2|1239|91061|186826|186828|117563|46124	Firmicutes	Bacilli	Lactobacillales	Carnobacteriaceae	Granulicatella	Granulicatella_adiacens	0	0	0	0	0	0	0	0	0	0	0	0	0.00509	0	0	0	0.00732	0	0	0	0	0	0	0	0	0	0	0	0	0	0	0	0	0.0012	0	0	0	0	0	0	0	0
k__Bacteria|p__Firmicutes|c__Bacilli|o__Lactobacillales|f__Carnobacteriaceae|g__Granulicatella|s__Granulicatella_elegans	2|1239|91061|186826|186828|117563|137732	Firmicutes	Bacilli	Lactobacillales	Carnobacteriaceae	Granulicatella	Granulicatella_elegans	0	0	0	0	0	0	0	0	0	0	0	0	0.00795	0	0	0	0.00321	0	0	0	0	0	0	0	0	0	0	0	0	0.00234	0	0	0	0	0.00446	0	0	0	0	0	0	0
k__Bacteria|p__Firmicutes|c__Bacilli|o__Lactobacillales|f__Carnobacteriaceae|g__Jeotgalibaca	2|1239|91061|186826|186828|1470540	Firmicutes	Bacilli	Lactobacillales	Carnobacteriaceae	Jeotgalibaca		0	0	0	0	0	0	0	0	0	0	0	0	0	0	0	0	0	0	0	0	0	0	0	0	0	0	0	0.00269	0	0	0	0	0	0	0	0	0	0	0	0	0	0
k__Bacteria|p__Firmicutes|c__Bacilli|o__Lactobacillales|f__Carnobacteriaceae|g__Jeotgalibaca|s__Jeotgalibaca_dankookensis	2|1239|91061|186826|186828|1470540|708126	Firmicutes	Bacilli	Lactobacillales	Carnobacteriaceae	Jeotgalibaca	Jeotgalibaca_dankookensis	0	0	0	0	0	0	0	0	0	0	0	0	0	0	0	0	0	0	0	0	0	0	0	0	0	0	0	0.00269	0	0	0	0	0	0	0	0	0	0	0	0	0	0
k__Bacteria|p__Firmicutes|c__Bacilli|o__Lactobacillales|f__Carnobacteriaceae|g__Pisciglobus	2|1239|91061|186826|186828|1384499	Firmicutes	Bacilli	Lactobacillales	Carnobacteriaceae	Pisciglobus		0	0	0	0	0	0	0	0	0	0	0	0	0	0	0	0	0	0	0	0	0	0	0	0	0	0	0	0	0	0	0	0	0	0	0	0	0	0	0	0	0	0
k__Bacteria|p__Firmicutes|c__Bacilli|o__Lactobacillales|f__Carnobacteriaceae|g__Pisciglobus|s__Pisciglobus_halotolerans	2|1239|91061|186826|186828|1384499|745365	Firmicutes	Bacilli	Lactobacillales	Carnobacteriaceae	Pisciglobus	Pisciglobus_halotolerans	0	0	0	0	0	0	0	0	0	0	0	0	0	0	0	0	0	0	0	0	0	0	0	0	0	0	0	0	0	0	0	0	0	0	0	0	0	0	0	0	0	0
k__Bacteria|p__Firmicutes|c__Bacilli|o__Lactobacillales|f__Enterococcaceae	2|1239|91061|186826|81852	Firmicutes	Bacilli	Lactobacillales	Enterococcaceae			0	0	0	0	0	0	0	0	0	0	0	0	0	0	0	0.1319	0	0	0	0	0	0	0	0	0	0	0.00056	0	0	0	0	0	0.00164	0.02701	0	0	0.00536	0	0	0	0	0.0006
k__Bacteria|p__Firmicutes|c__Bacilli|o__Lactobacillales|f__Enterococcaceae|g__Enterococcus	2|1239|91061|186826|81852|1350	Firmicutes	Bacilli	Lactobacillales	Enterococcaceae	Enterococcus		0	0	0	0	0	0	0	0	0	0	0	0	0	0	0	0.1319	0	0	0	0	0	0	0	0	0	0	0.00056	0	0	0	0	0	0.00164	0.02701	0	0	0.00536	0	0	0	0	0.0006
k__Bacteria|p__Firmicutes|c__Bacilli|o__Lactobacillales|f__Enterococcaceae|g__Enterococcus|s__Enterococcus_casseliflavus	2|1239|91061|186826|81852|1350|37734	Firmicutes	Bacilli	Lactobacillales	Enterococcaceae	Enterococcus	Enterococcus_casseliflavus	0	0	0	0	0	0	0	0	0	0	0	0	0	0	0	0	0	0	0	0	0	0	0	0	0	0	0	0	0	0	0	0	0	0.02701	0	0	0	0	0	0	0	0
k__Bacteria|p__Firmicutes|c__Bacilli|o__Lactobacillales|f__Enterococcaceae|g__Enterococcus|s__Enterococcus_cecorum	2|1239|91061|186826|81852|1350|44008	Firmicutes	Bacilli	Lactobacillales	Enterococcaceae	Enterococcus	Enterococcus_cecorum	0	0	0	0	0	0	0	0	0	0	0	0	0	0	0	0	0	0	0	0	0	0	0	0	0	0	0	0	0	0	0	0	0	0	0	0	0	0	0	0	0	0
k__Bacteria|p__Firmicutes|c__Bacilli|o__Lactobacillales|f__Enterococcaceae|g__Enterococcus|s__Enterococcus_durans	2|1239|91061|186826|81852|1350|53345	Firmicutes	Bacilli	Lactobacillales	Enterococcaceae	Enterococcus	Enterococcus_durans	0	0	0	0	0	0	0	0	0	0	0	0	0	0	0	0	0	0	0	0	0	0	0	0	0	0	0	0	0	0	0	0	0	0	0	0	0	0	0	0	0	0
k__Bacteria|p__Firmicutes|c__Bacilli|o__Lactobacillales|f__Enterococcaceae|g__Enterococcus|s__Enterococcus_faecalis	2|1239|91061|186826|81852|1350|1351	Firmicutes	Bacilli	Lactobacillales	Enterococcaceae	Enterococcus	Enterococcus_faecalis	0	0	0	0	0	0	0	0	0	0	0	0	0	0	0	0	0	0	0	0	0	0	0	0	0	0	0	0	0	0	0	0	0	0	0	0	0	0	0	0	0	0
k__Bacteria|p__Firmicutes|c__Bacilli|o__Lactobacillales|f__Enterococcaceae|g__Enterococcus|s__Enterococcus_faecium	2|1239|91061|186826|81852|1350|1352	Firmicutes	Bacilli	Lactobacillales	Enterococcaceae	Enterococcus	Enterococcus_faecium	0	0	0	0	0	0	0	0	0	0	0	0	0	0	0	0.07397	0	0	0	0	0	0	0	0	0	0	0.00056	0	0	0	0	0	0.00164	0	0	0	0.00536	0	0	0	0	0.0006
k__Bacteria|p__Firmicutes|c__Bacilli|o__Lactobacillales|f__Enterococcaceae|g__Enterococcus|s__Enterococcus_gallinarum	2|1239|91061|186826|81852|1350|1353	Firmicutes	Bacilli	Lactobacillales	Enterococcaceae	Enterococcus	Enterococcus_gallinarum	0	0	0	0	0	0	0	0	0	0	0	0	0	0	0	0	0	0	0	0	0	0	0	0	0	0	0	0	0	0	0	0	0	0	0	0	0	0	0	0	0	0
k__Bacteria|p__Firmicutes|c__Bacilli|o__Lactobacillales|f__Enterococcaceae|g__Enterococcus|s__Enterococcus_hirae	2|1239|91061|186826|81852|1350|1354	Firmicutes	Bacilli	Lactobacillales	Enterococcaceae	Enterococcus	Enterococcus_hirae	0	0	0	0	0	0	0	0	0	0	0	0	0	0	0	0.05793	0	0	0	0	0	0	0	0	0	0	0	0	0	0	0	0	0	0	0	0	0	0	0	0	0	0
k__Bacteria|p__Firmicutes|c__Bacilli|o__Lactobacillales|f__Lactobacillaceae	2|1239|91061|186826|33958	Firmicutes	Bacilli	Lactobacillales	Lactobacillaceae			0	0	0	0	0	0	0	0	0	0	0	0	0	0.00125	0.28013	0	0	0	0.32414	0.03508	0.0048	0.05914	0.02771	0.00416	0.1616	0.01211	0.02256	0	0.77317	0.00465	0.00496	0	3.59901	3.34588	0.00709	0.0039	0.29595	0	0.04888	0.01486	0	0.00404
k__Bacteria|p__Firmicutes|c__Bacilli|o__Lactobacillales|f__Lactobacillaceae|g__Lactobacillus	2|1239|91061|186826|33958|1578	Firmicutes	Bacilli	Lactobacillales	Lactobacillaceae	Lactobacillus		0	0	0	0	0	0	0	0	0	0	0	0	0	0.00125	0.28013	0	0	0	0.32414	0.03508	0.0048	0.05914	0.02771	0.00416	0.1616	0.01211	0.02256	0	0.77317	0.00465	0.00496	0	3.59901	3.34588	0.00709	0.0039	0.29595	0	0.04888	0.01486	0	0.00404
k__Bacteria|p__Firmicutes|c__Bacilli|o__Lactobacillales|f__Lactobacillaceae|g__Lactobacillus|s__Lactobacillus_amylovorus	2|1239|91061|186826|33958|1578|1604	Firmicutes	Bacilli	Lactobacillales	Lactobacillaceae	Lactobacillus	Lactobacillus_amylovorus	0	0	0	0	0	0	0	0	0	0	0	0	0	0	0	0	0	0	0	0	0	0	0	0	0	0	0	0	0	0	0	0	0	0	0	0	0	0	0	0	0	0
k__Bacteria|p__Firmicutes|c__Bacilli|o__Lactobacillales|f__Lactobacillaceae|g__Lactobacillus|s__Lactobacillus_aviarius	2|1239|91061|186826|33958|1578|1606	Firmicutes	Bacilli	Lactobacillales	Lactobacillaceae	Lactobacillus	Lactobacillus_aviarius	0	0	0	0	0	0	0	0	0	0	0	0	0	0	0	0	0	0	0	0	0	0	0	0	0	0	0	0	0	0	0	0	0	0	0	0	0	0	0	0	0	0
k__Bacteria|p__Firmicutes|c__Bacilli|o__Lactobacillales|f__Lactobacillaceae|g__Lactobacillus|s__Lactobacillus_crispatus	2|1239|91061|186826|33958|1578|47770	Firmicutes	Bacilli	Lactobacillales	Lactobacillaceae	Lactobacillus	Lactobacillus_crispatus	0	0	0	0	0	0	0	0	0	0	0	0	0	0	0	0	0	0	0	0	0	0.04135	0	0	0	0	0	0	0.34923	0	0	0	3.51354	0	0	0	0	0	0	0	0	0
k__Bacteria|p__Firmicutes|c__Bacilli|o__Lactobacillales|f__Lactobacillaceae|g__Lactobacillus|s__Lactobacillus_curvatus	2|1239|91061|186826|33958|1578|28038	Firmicutes	Bacilli	Lactobacillales	Lactobacillaceae	Lactobacillus	Lactobacillus_curvatus	0	0	0	0	0	0	0	0	0	0	0	0	0	0	0.07132	0	0	0	0	0	0	0	0	0	0	0	0	0	0	0	0	0	0	0	0	0	0	0	0	0	0	0
k__Bacteria|p__Firmicutes|c__Bacilli|o__Lactobacillales|f__Lactobacillaceae|g__Lactobacillus|s__Lactobacillus_fructivorans	2|1239|91061|186826|33958|1578|1614	Firmicutes	Bacilli	Lactobacillales	Lactobacillaceae	Lactobacillus	Lactobacillus_fructivorans	0	0	0	0	0	0	0	0	0	0	0	0	0	0	0	0	0	0	0	0	0	0	0	0	0	0.0071	0	0	0	0	0	0	0	0	0	0	0	0	0	0	0	0
k__Bacteria|p__Firmicutes|c__Bacilli|o__Lactobacillales|f__Lactobacillaceae|g__Lactobacillus|s__Lactobacillus_johnsonii	2|1239|91061|186826|33958|1578|33959	Firmicutes	Bacilli	Lactobacillales	Lactobacillaceae	Lactobacillus	Lactobacillus_johnsonii	0	0	0	0	0	0	0	0	0	0	0	0	0	0	0	0	0	0	0	0	0	0	0	0	0	0	0	0	0	0	0	0	0	0	0	0	0	0	0	0	0	0
k__Bacteria|p__Firmicutes|c__Bacilli|o__Lactobacillales|f__Lactobacillaceae|g__Lactobacillus|s__Lactobacillus_mucosae	2|1239|91061|186826|33958|1578|97478	Firmicutes	Bacilli	Lactobacillales	Lactobacillaceae	Lactobacillus	Lactobacillus_mucosae	0	0	0	0	0	0	0	0	0	0	0	0	0	0	0	0	0	0	0.01825	0	0	0	0.02581	0	0.00448	0	0	0	0	0	0	0	0.07253	0.30151	0	0	0	0	0	0	0	0
k__Bacteria|p__Firmicutes|c__Bacilli|o__Lactobacillales|f__Lactobacillaceae|g__Lactobacillus|s__Lactobacillus_murinus	2|1239|91061|186826|33958|1578|1622	Firmicutes	Bacilli	Lactobacillales	Lactobacillaceae	Lactobacillus	Lactobacillus_murinus	0	0	0	0	0	0	0	0	0	0	0	0	0	0	0	0	0	0	0	0	0	0	0	0	0	0	0	0	0	0	0	0	0	0	0	0	0	0	0	0	0	0
k__Bacteria|p__Firmicutes|c__Bacilli|o__Lactobacillales|f__Lactobacillaceae|g__Lactobacillus|s__Lactobacillus_oris	2|1239|91061|186826|33958|1578|1632	Firmicutes	Bacilli	Lactobacillales	Lactobacillaceae	Lactobacillus	Lactobacillus_oris	0	0	0	0	0	0	0	0	0	0	0	0	0	0	0	0	0	0	0	0	0	0.01	0	0	0	0	0	0	0.33853	0	0	0	0	0	0	0	0	0	0	0	0	0
k__Bacteria|p__Firmicutes|c__Bacilli|o__Lactobacillales|f__Lactobacillaceae|g__Lactobacillus|s__Lactobacillus_panis	2|1239|91061|186826|33958|1578|47493	Firmicutes	Bacilli	Lactobacillales	Lactobacillaceae	Lactobacillus	Lactobacillus_panis	0	0	0	0	0	0	0	0	0	0	0	0	0	0	0	0	0	0	0	0	0	0	0	0	0	0	0	0	0	0	0	0	0	0	0	0	0	0	0	0	0	0
k__Bacteria|p__Firmicutes|c__Bacilli|o__Lactobacillales|f__Lactobacillaceae|g__Lactobacillus|s__Lactobacillus_paragasseri	2|1239|91061|186826|33958|1578|2107999	Firmicutes	Bacilli	Lactobacillales	Lactobacillaceae	Lactobacillus	Lactobacillus_paragasseri	0	0	0	0	0	0	0	0	0	0	0	0	0	0	0	0	0	0	0	0	0	0	0	0	0	0	0	0	0.05808	0	0	0	0	0.00953	0	0	0	0	0	0	0	0
k__Bacteria|p__Firmicutes|c__Bacilli|o__Lactobacillales|f__Lactobacillaceae|g__Lactobacillus|s__Lactobacillus_plantarum	2|1239|91061|186826|33958|1578|1590	Firmicutes	Bacilli	Lactobacillales	Lactobacillaceae	Lactobacillus	Lactobacillus_plantarum	0	0	0	0	0	0	0	0	0	0	0	0	0	0	0.03116	0	0	0	0	0	0	0	0	0	0	0	0	0	0	0	0	0	0	0	0	0	0	0	0	0	0	0
k__Bacteria|p__Firmicutes|c__Bacilli|o__Lactobacillales|f__Lactobacillaceae|g__Lactobacillus|s__Lactobacillus_pontis	2|1239|91061|186826|33958|1578|35787	Firmicutes	Bacilli	Lactobacillales	Lactobacillaceae	Lactobacillus	Lactobacillus_pontis	0	0	0	0	0	0	0	0	0	0	0	0	0	0	0	0	0	0	0	0	0	0	0	0	0	0	0	0	0	0	0	0	0	0	0	0	0	0	0	0	0	0
k__Bacteria|p__Firmicutes|c__Bacilli|o__Lactobacillales|f__Lactobacillaceae|g__Lactobacillus|s__Lactobacillus_reuteri	2|1239|91061|186826|33958|1578|1598	Firmicutes	Bacilli	Lactobacillales	Lactobacillaceae	Lactobacillus	Lactobacillus_reuteri	0	0	0	0	0	0	0	0	0	0	0	0	0	0	0	0	0	0	0	0	0	0	0	0	0	0	0	0	0	0	0	0	0	0	0	0	0	0	0	0	0	0
k__Bacteria|p__Firmicutes|c__Bacilli|o__Lactobacillales|f__Lactobacillaceae|g__Lactobacillus|s__Lactobacillus_rogosae	2|1239|91061|186826|33958|1578|706562	Firmicutes	Bacilli	Lactobacillales	Lactobacillaceae	Lactobacillus	Lactobacillus_rogosae	0	0	0	0	0	0	0	0	0	0	0	0	0	0	0.00114	0	0	0	0.02677	0.03508	0.0048	0	0.0019	0.00175	0.01848	0.00501	0.02256	0	0	0	0	0	0.00263	0.00789	0.00709	0.00288	0.29595	0	0.04888	0.01486	0	0.00404
k__Bacteria|p__Firmicutes|c__Bacilli|o__Lactobacillales|f__Lactobacillaceae|g__Lactobacillus|s__Lactobacillus_rossiae	2|1239|91061|186826|33958|1578|231049	Firmicutes	Bacilli	Lactobacillales	Lactobacillaceae	Lactobacillus	Lactobacillus_rossiae	0	0	0	0	0	0	0	0	0	0	0	0	0	0	0.00353	0	0	0	0	0	0	0	0	0	0	0	0	0	0	0	0	0	0	0	0	0	0	0	0	0	0	0
k__Bacteria|p__Firmicutes|c__Bacilli|o__Lactobacillales|f__Lactobacillaceae|g__Lactobacillus|s__Lactobacillus_ruminis	2|1239|91061|186826|33958|1578|1623	Firmicutes	Bacilli	Lactobacillales	Lactobacillaceae	Lactobacillus	Lactobacillus_ruminis	0	0	0	0	0	0	0	0	0	0	0	0	0	0	0.16998	0	0	0	0.27912	0	0	0	0	0	0	0	0	0	0	0	0	0	0	0	0	0	0	0	0	0	0	0
k__Bacteria|p__Firmicutes|c__Bacilli|o__Lactobacillales|f__Lactobacillaceae|g__Lactobacillus|s__Lactobacillus_sakei	2|1239|91061|186826|33958|1578|1599	Firmicutes	Bacilli	Lactobacillales	Lactobacillaceae	Lactobacillus	Lactobacillus_sakei	0	0	0	0	0	0	0	0	0	0	0	0	0	0.00125	0.003	0	0	0	0	0	0	0	0	0.00241	0	0	0	0	0	0.00465	0.00496	0	0.01031	0.00203	0	0.00102	0	0	0	0	0	0
k__Bacteria|p__Firmicutes|c__Bacilli|o__Lactobacillales|f__Lactobacillaceae|g__Lactobacillus|s__Lactobacillus_salivarius	2|1239|91061|186826|33958|1578|1624	Firmicutes	Bacilli	Lactobacillales	Lactobacillaceae	Lactobacillus	Lactobacillus_salivarius	0	0	0	0	0	0	0	0	0	0	0	0	0	0	0	0	0	0	0	0	0	0	0	0	0.13864	0	0	0	0	0	0	0	0	3.02491	0	0	0	0	0	0	0	0
k__Bacteria|p__Firmicutes|c__Bacilli|o__Lactobacillales|f__Lactobacillaceae|g__Lactobacillus|s__Lactobacillus_vaginalis	2|1239|91061|186826|33958|1578|1633	Firmicutes	Bacilli	Lactobacillales	Lactobacillaceae	Lactobacillus	Lactobacillus_vaginalis	0	0	0	0	0	0	0	0	0	0	0	0	0	0	0	0	0	0	0	0	0	0.00779	0	0	0	0	0	0	0.02732	0	0	0	0	0	0	0	0	0	0	0	0	0
k__Bacteria|p__Firmicutes|c__Bacilli|o__Lactobacillales|f__Lactobacillaceae|g__Pediococcus	2|1239|91061|186826|33958|1253	Firmicutes	Bacilli	Lactobacillales	Lactobacillaceae	Pediococcus		0	0	0	0	0	0	0	0	0	0	0	0	0	0	0	0	0	0	0	0	0	0	0	0	0	0	0	0	0	0	0	0	0	0	0	0	0	0	0	0	0	0
k__Bacteria|p__Firmicutes|c__Bacilli|o__Lactobacillales|f__Lactobacillaceae|g__Pediococcus|s__Pediococcus_acidilactici	2|1239|91061|186826|33958|1253|1254	Firmicutes	Bacilli	Lactobacillales	Lactobacillaceae	Pediococcus	Pediococcus_acidilactici	0	0	0	0	0	0	0	0	0	0	0	0	0	0	0	0	0	0	0	0	0	0	0	0	0	0	0	0	0	0	0	0	0	0	0	0	0	0	0	0	0	0
k__Bacteria|p__Firmicutes|c__Bacilli|o__Lactobacillales|f__Lactobacillaceae|g__Pediococcus|s__Pediococcus_pentosaceus	2|1239|91061|186826|33958|1253|1255	Firmicutes	Bacilli	Lactobacillales	Lactobacillaceae	Pediococcus	Pediococcus_pentosaceus	0	0	0	0	0	0	0	0	0	0	0	0	0	0	0	0	0	0	0	0	0	0	0	0	0	0	0	0	0	0	0	0	0	0	0	0	0	0	0	0	0	0
k__Bacteria|p__Firmicutes|c__Bacilli|o__Lactobacillales|f__Lactobacillaceae|g__Pediococcus|s__Pediococcus_stilesii	2|1239|91061|186826|33958|1253|331679	Firmicutes	Bacilli	Lactobacillales	Lactobacillaceae	Pediococcus	Pediococcus_stilesii	0	0	0	0	0	0	0	0	0	0	0	0	0	0	0	0	0	0	0	0	0	0	0	0	0	0	0	0	0	0	0	0	0	0	0	0	0	0	0	0	0	0
k__Bacteria|p__Firmicutes|c__Bacilli|o__Lactobacillales|f__Leuconostocaceae	2|1239|91061|186826|81850	Firmicutes	Bacilli	Lactobacillales	Leuconostocaceae			0	0	0	0	0	0	0	0	0	0	0	0	0.0004	0.01778	0.27047	0	0	0	0.00216	0.1542	0	0	0	0	0	0	0	0	0	0	0	0.04378	0.03841	0.02465	0.01192	0	0.01394	0	0.03618	0.0029	0	0
k__Bacteria|p__Firmicutes|c__Bacilli|o__Lactobacillales|f__Leuconostocaceae|g__Leuconostoc	2|1239|91061|186826|81850|1243	Firmicutes	Bacilli	Lactobacillales	Leuconostocaceae	Leuconostoc		0	0	0	0	0	0	0	0	0	0	0	0	0.0004	0.01778	0.26808	0	0	0	0	0.02233	0	0	0	0	0	0	0	0	0	0	0	0	0	0.00688	0	0	0	0	0	0	0	0
k__Bacteria|p__Firmicutes|c__Bacilli|o__Lactobacillales|f__Leuconostocaceae|g__Leuconostoc|s__Leuconostoc_citreum	2|1239|91061|186826|81850|1243|33964	Firmicutes	Bacilli	Lactobacillales	Leuconostocaceae	Leuconostoc	Leuconostoc_citreum	0	0	0	0	0	0	0	0	0	0	0	0	0	0.01411	0.14872	0	0	0	0	0.02043	0	0	0	0	0	0	0	0	0	0	0	0	0	0.00688	0	0	0	0	0	0	0	0
k__Bacteria|p__Firmicutes|c__Bacilli|o__Lactobacillales|f__Leuconostocaceae|g__Leuconostoc|s__Leuconostoc_gelidum	2|1239|91061|186826|81850|1243|1244	Firmicutes	Bacilli	Lactobacillales	Leuconostocaceae	Leuconostoc	Leuconostoc_gelidum	0	0	0	0	0	0	0	0	0	0	0	0	0.0004	0.00366	0	0	0	0	0	0	0	0	0	0	0	0	0	0	0	0	0	0	0	0	0	0	0	0	0	0	0	0
k__Bacteria|p__Firmicutes|c__Bacilli|o__Lactobacillales|f__Leuconostocaceae|g__Leuconostoc|s__Leuconostoc_pseudomesenteroides	2|1239|91061|186826|81850|1243|33968	Firmicutes	Bacilli	Lactobacillales	Leuconostocaceae	Leuconostoc	Leuconostoc_pseudomesenteroides	0	0	0	0	0	0	0	0	0	0	0	0	0	0	0.11936	0	0	0	0	0.0019	0	0	0	0	0	0	0	0	0	0	0	0	0	0	0	0	0	0	0	0	0	0
k__Bacteria|p__Firmicutes|c__Bacilli|o__Lactobacillales|f__Leuconostocaceae|g__Weissella	2|1239|91061|186826|81850|46255	Firmicutes	Bacilli	Lactobacillales	Leuconostocaceae	Weissella		0	0	0	0	0	0	0	0	0	0	0	0	0	0	0.00238	0	0	0	0.00216	0.13187	0	0	0	0	0	0	0	0	0	0	0	0.04378	0.03841	0.01776	0.01192	0	0.01394	0	0.03618	0.0029	0	0
k__Bacteria|p__Firmicutes|c__Bacilli|o__Lactobacillales|f__Leuconostocaceae|g__Weissella|s__Weissella_cibaria	2|1239|91061|186826|81850|46255|137591	Firmicutes	Bacilli	Lactobacillales	Leuconostocaceae	Weissella	Weissella_cibaria	0	0	0	0	0	0	0	0	0	0	0	0	0	0	0	0	0	0	0	0	0	0	0	0	0	0	0	0	0	0	0	0	0.03841	0	0	0	0.01246	0	0.03602	0.0029	0	0
k__Bacteria|p__Firmicutes|c__Bacilli|o__Lactobacillales|f__Leuconostocaceae|g__Weissella|s__Weissella_confusa	2|1239|91061|186826|81850|46255|1583	Firmicutes	Bacilli	Lactobacillales	Leuconostocaceae	Weissella	Weissella_confusa	0	0	0	0	0	0	0	0	0	0	0	0	0	0	0	0	0	0	0.00216	0.13187	0	0	0	0	0	0	0	0	0	0	0	0.04378	0	0.01776	0.01192	0	0.00147	0	0.00016	0	0	0
k__Bacteria|p__Firmicutes|c__Bacilli|o__Lactobacillales|f__Leuconostocaceae|g__Weissella|s__Weissella_hellenica	2|1239|91061|186826|81850|46255|46256	Firmicutes	Bacilli	Lactobacillales	Leuconostocaceae	Weissella	Weissella_hellenica	0	0	0	0	0	0	0	0	0	0	0	0	0	0	0	0	0	0	0	0	0	0	0	0	0	0	0	0	0	0	0	0	0	0	0	0	0	0	0	0	0	0
k__Bacteria|p__Firmicutes|c__Bacilli|o__Lactobacillales|f__Leuconostocaceae|g__Weissella|s__Weissella_jogaejeotgali	2|1239|91061|186826|81850|46255|1631871	Firmicutes	Bacilli	Lactobacillales	Leuconostocaceae	Weissella	Weissella_jogaejeotgali	0	0	0	0	0	0	0	0	0	0	0	0	0	0	0	0	0	0	0	0	0	0	0	0	0	0	0	0	0	0	0	0	0	0	0	0	0	0	0	0	0	0
k__Bacteria|p__Firmicutes|c__Bacilli|o__Lactobacillales|f__Leuconostocaceae|g__Weissella|s__Weissella_paramesenteroides	2|1239|91061|186826|81850|46255|1249	Firmicutes	Bacilli	Lactobacillales	Leuconostocaceae	Weissella	Weissella_paramesenteroides	0	0	0	0	0	0	0	0	0	0	0	0	0	0	0	0	0	0	0	0	0	0	0	0	0	0	0	0	0	0	0	0	0	0	0	0	0	0	0	0	0	0
k__Bacteria|p__Firmicutes|c__Bacilli|o__Lactobacillales|f__Leuconostocaceae|g__Weissella|s__Weissella_thailandensis	2|1239|91061|186826|81850|46255|89061	Firmicutes	Bacilli	Lactobacillales	Leuconostocaceae	Weissella	Weissella_thailandensis	0	0	0	0	0	0	0	0	0	0	0	0	0	0	0	0	0	0	0	0	0	0	0	0	0	0	0	0	0	0	0	0	0	0	0	0	0	0	0	0	0	0
k__Bacteria|p__Firmicutes|c__Bacilli|o__Lactobacillales|f__Leuconostocaceae|g__Weissella|s__Weissella_viridescens	2|1239|91061|186826|81850|46255|1629	Firmicutes	Bacilli	Lactobacillales	Leuconostocaceae	Weissella	Weissella_viridescens	0	0	0	0	0	0	0	0	0	0	0	0	0	0	0.00238	0	0	0	0	0	0	0	0	0	0	0	0	0	0	0	0	0	0	0	0	0	0	0	0	0	0	0
k__Bacteria|p__Firmicutes|c__Bacilli|o__Lactobacillales|f__Streptococcaceae	2|1239|91061|186826|1300	Firmicutes	Bacilli	Lactobacillales	Streptococcaceae			0	0	0	0	0	0	0	0	0	0	0	0	5.39817	0.15604	0.74774	0.27929	1.51432	1.15374	0.33915	0.02956	0.10605	0.85782	0.00742	0.05797	0.49572	0.24504	0.32837	0.08364	0.89249	0.09031	0	0.05957	0.39977	5.01777	0.47582	0.02011	0.00111	0.00475	0.01559	0.01362	0.02277	0.0674
k__Bacteria|p__Firmicutes|c__Bacilli|o__Lactobacillales|f__Streptococcaceae|g__Lactococcus	2|1239|91061|186826|1300|1357	Firmicutes	Bacilli	Lactobacillales	Streptococcaceae	Lactococcus		0	0	0	0	0	0	0	0	0	0	0	0	0	0	0.05219	0.0405	0	0	0	0.00088	0	0	0	0	0	0	0	0	0	0	0	0	0.00182	0.01845	0.01242	0	0	0	0	0	0	0
k__Bacteria|p__Firmicutes|c__Bacilli|o__Lactobacillales|f__Streptococcaceae|g__Lactococcus|s__Lactococcus_garvieae	2|1239|91061|186826|1300|1357|1363	Firmicutes	Bacilli	Lactobacillales	Streptococcaceae	Lactococcus	Lactococcus_garvieae	0	0	0	0	0	0	0	0	0	0	0	0	0	0	0	0.01307	0	0	0	0	0	0	0	0	0	0	0	0	0	0	0	0	0	0	0	0	0	0	0	0	0	0
k__Bacteria|p__Firmicutes|c__Bacilli|o__Lactobacillales|f__Streptococcaceae|g__Lactococcus|s__Lactococcus_lactis	2|1239|91061|186826|1300|1357|1358	Firmicutes	Bacilli	Lactobacillales	Streptococcaceae	Lactococcus	Lactococcus_lactis	0	0	0	0	0	0	0	0	0	0	0	0	0	0	0.04518	0	0	0	0	0.00088	0	0	0	0	0	0	0	0	0	0	0	0	0.00182	0.01845	0.01242	0	0	0	0	0	0	0
k__Bacteria|p__Firmicutes|c__Bacilli|o__Lactobacillales|f__Streptococcaceae|g__Lactococcus|s__Lactococcus_petauri	2|1239|91061|186826|1300|1357|1940789	Firmicutes	Bacilli	Lactobacillales	Streptococcaceae	Lactococcus	Lactococcus_petauri	0	0	0	0	0	0	0	0	0	0	0	0	0	0	0	0.02743	0	0	0	0	0	0	0	0	0	0	0	0	0	0	0	0	0	0	0	0	0	0	0	0	0	0
k__Bacteria|p__Firmicutes|c__Bacilli|o__Lactobacillales|f__Streptococcaceae|g__Lactococcus|s__Lactococcus_piscium	2|1239|91061|186826|1300|1357|1364	Firmicutes	Bacilli	Lactobacillales	Streptococcaceae	Lactococcus	Lactococcus_piscium	0	0	0	0	0	0	0	0	0	0	0	0	0	0	0	0	0	0	0	0	0	0	0	0	0	0	0	0	0	0	0	0	0	0	0	0	0	0	0	0	0	0
k__Bacteria|p__Firmicutes|c__Bacilli|o__Lactobacillales|f__Streptococcaceae|g__Lactococcus|s__Lactococcus_raffinolactis	2|1239|91061|186826|1300|1357|1366	Firmicutes	Bacilli	Lactobacillales	Streptococcaceae	Lactococcus	Lactococcus_raffinolactis	0	0	0	0	0	0	0	0	0	0	0	0	0	0	0.00701	0	0	0	0	0	0	0	0	0	0	0	0	0	0	0	0	0	0	0	0	0	0	0	0	0	0	0
k__Bacteria|p__Firmicutes|c__Bacilli|o__Lactobacillales|f__Streptococcaceae|g__Streptococcus	2|1239|91061|186826|1300|1301	Firmicutes	Bacilli	Lactobacillales	Streptococcaceae	Streptococcus		0	0	0	0	0	0	0	0	0	0	0	0	5.39817	0.15604	0.69555	0.2388	1.51432	1.15374	0.33915	0.02868	0.10605	0.85782	0.00742	0.05797	0.49572	0.24504	0.32837	0.08364	0.89249	0.09031	0	0.05957	0.39794	4.99932	0.4634	0.02011	0.00111	0.00475	0.01559	0.01362	0.02277	0.0674
k__Bacteria|p__Firmicutes|c__Bacilli|o__Lactobacillales|f__Streptococcaceae|g__Streptococcus|s__Streptococcus_anginosus_group	2|1239|91061|186826|1300|1301|671232	Firmicutes	Bacilli	Lactobacillales	Streptococcaceae	Streptococcus	Streptococcus_anginosus_group	0	0	0	0	0	0	0	0	0	0	0	0	0.06817	0.00127	0.00564	0.02161	0.06212	0.00379	0	0	0	0	0.00269	0	0.09253	0.05178	0	0.00233	0.00461	0	0	0.00329	0	0.08825	0.07585	0	0.00096	0	0	0	0	0
k__Bacteria|p__Firmicutes|c__Bacilli|o__Lactobacillales|f__Streptococcaceae|g__Streptococcus|s__Streptococcus_australis	2|1239|91061|186826|1300|1301|113107	Firmicutes	Bacilli	Lactobacillales	Streptococcaceae	Streptococcus	Streptococcus_australis	0	0	0	0	0	0	0	0	0	0	0	0	0.08011	0	0.01318	0.02426	0.11633	0.00906	0	0	0	0	0	0.00363	0.01286	0.01503	0.0281	0.00107	0	0.00409	0	0	0.04183	0.06318	0.02361	0	0	0	0	0	0	0
k__Bacteria|p__Firmicutes|c__Bacilli|o__Lactobacillales|f__Streptococcaceae|g__Streptococcus|s__Streptococcus_cristatus	2|1239|91061|186826|1300|1301|45634	Firmicutes	Bacilli	Lactobacillales	Streptococcaceae	Streptococcus	Streptococcus_cristatus	0	0	0	0	0	0	0	0	0	0	0	0	0	0	0	0	0.02181	0	0	0	0	0	0	0	0	0.01425	0	0.00229	0	0	0	0	0	0	0.00119	0	0	0	0	0	0	0
k__Bacteria|p__Firmicutes|c__Bacilli|o__Lactobacillales|f__Streptococcaceae|g__Streptococcus|s__Streptococcus_gallolyticus	2|1239|91061|186826|1300|1301|315405	Firmicutes	Bacilli	Lactobacillales	Streptococcaceae	Streptococcus	Streptococcus_gallolyticus	0	0	0	0	0	0	0	0	0	0	0	0	0	0	0.00074	0	0	0	0	0	0	0	0	0	0	0	0	0	0	0	0	0	0	0	0	0	0	0	0	0	0	0
k__Bacteria|p__Firmicutes|c__Bacilli|o__Lactobacillales|f__Streptococcaceae|g__Streptococcus|s__Streptococcus_gordonii	2|1239|91061|186826|1300|1301|1302	Firmicutes	Bacilli	Lactobacillales	Streptococcaceae	Streptococcus	Streptococcus_gordonii	0	0	0	0	0	0	0	0	0	0	0	0	0	0	0.00429	0.00315	0.22099	0	0	0	0	0.00152	0	0.01203	0.11142	0.0194	0	0	0.002	0.00303	0	0.0056	0	0.1291	0.02855	0	0	0	0	0	0	0.00057
k__Bacteria|p__Firmicutes|c__Bacilli|o__Lactobacillales|f__Streptococcaceae|g__Streptococcus|s__Streptococcus_infantis	2|1239|91061|186826|1300|1301|68892	Firmicutes	Bacilli	Lactobacillales	Streptococcaceae	Streptococcus	Streptococcus_infantis	0	0	0	0	0	0	0	0	0	0	0	0	0.04877	0.00203	0.02915	0	0.15321	0.00883	0	0	0	0	0	0	0	0	0.04464	0.00068	0	0	0	0	0.03926	0.0009	0.0232	0	0	0	0	0	0	0
k__Bacteria|p__Firmicutes|c__Bacilli|o__Lactobacillales|f__Streptococcaceae|g__Streptococcus|s__Streptococcus_milleri	2|1239|91061|186826|1300|1301|33040	Firmicutes	Bacilli	Lactobacillales	Streptococcaceae	Streptococcus	Streptococcus_milleri	0	0	0	0	0	0	0	0	0	0	0	0	0.04236	0	0	0	0	0	0	0	0	0	0	0	0	0	0.00355	0	0.00542	0	0	0	0	0	0	0	0	0	0	0	0	0
k__Bacteria|p__Firmicutes|c__Bacilli|o__Lactobacillales|f__Streptococcaceae|g__Streptococcus|s__Streptococcus_mitis	2|1239|91061|186826|1300|1301|28037	Firmicutes	Bacilli	Lactobacillales	Streptococcaceae	Streptococcus	Streptococcus_mitis	0	0	0	0	0	0	0	0	0	0	0	0	0.19827	0.00501	0.01802	0.01423	0.07013	0.01457	0	0.00045	0	0.00102	0	0.00171	0.00289	0.00587	0.0271	0.04894	0	0.06035	0	0.0032	0.04704	0.03398	0.08563	0	0	0	0.00636	0.00073	0	0
k__Bacteria|p__Firmicutes|c__Bacilli|o__Lactobacillales|f__Streptococcaceae|g__Streptococcus|s__Streptococcus_mutans	2|1239|91061|186826|1300|1301|1309	Firmicutes	Bacilli	Lactobacillales	Streptococcaceae	Streptococcus	Streptococcus_mutans	0	0	0	0	0	0	0	0	0	0	0	0	0.01209	0	0	0	0	0	0	0	0	0.0939	0	0	0	0.0058	0	0	0.15211	0	0	0	0	0	0.00236	0	0	0	0	0	0	0
k__Bacteria|p__Firmicutes|c__Bacilli|o__Lactobacillales|f__Streptococcaceae|g__Streptococcus|s__Streptococcus_oralis	2|1239|91061|186826|1300|1301|1303	Firmicutes	Bacilli	Lactobacillales	Streptococcaceae	Streptococcus	Streptococcus_oralis	0	0	0	0	0	0	0	0	0	0	0	0	0.04254	0.00676	0.04844	0	0.16073	0	0	0	0	0	0.00368	0.00395	0.02778	0.00775	0	0.00674	0	0.00515	0	0	0.00282	0.06137	0.00515	0	0	0	0.00144	0.00135	0	0
k__Bacteria|p__Firmicutes|c__Bacilli|o__Lactobacillales|f__Streptococcaceae|g__Streptococcus|s__Streptococcus_parasanguinis	2|1239|91061|186826|1300|1301|1318	Firmicutes	Bacilli	Lactobacillales	Streptococcaceae	Streptococcus	Streptococcus_parasanguinis	0	0	0	0	0	0	0	0	0	0	0	0	0.34185	0	0	0.00814	0.02565	0.00173	0	0	0	0.07181	0	0	0	0	0	0.00042	0.09594	0	0	0	0.00118	0.01191	0.00557	0	0	0	0	0	0	0
k__Bacteria|p__Firmicutes|c__Bacilli|o__Lactobacillales|f__Streptococcaceae|g__Streptococcus|s__Streptococcus_parauberis	2|1239|91061|186826|1300|1301|1348	Firmicutes	Bacilli	Lactobacillales	Streptococcaceae	Streptococcus	Streptococcus_parauberis	0	0	0	0	0	0	0	0	0	0	0	0	0	0.00356	0	0.00718	0	0	0	0	0	0	0	0	0	0	0	0	0	0	0	0	0	0	0	0	0	0	0	0	0	0
k__Bacteria|p__Firmicutes|c__Bacilli|o__Lactobacillales|f__Streptococcaceae|g__Streptococcus|s__Streptococcus_pasteurianus	2|1239|91061|186826|1300|1301|197614	Firmicutes	Bacilli	Lactobacillales	Streptococcaceae	Streptococcus	Streptococcus_pasteurianus	0	0	0	0	0	0	0	0	0	0	0	0	0	0	0.00278	0	0	0	0	0	0	0	0	0	0	0	0	0	0	0	0	0	0	0	0	0	0	0	0	0	0	0
k__Bacteria|p__Firmicutes|c__Bacilli|o__Lactobacillales|f__Streptococcaceae|g__Streptococcus|s__Streptococcus_pseudopneumoniae	2|1239|91061|186826|1300|1301|257758	Firmicutes	Bacilli	Lactobacillales	Streptococcaceae	Streptococcus	Streptococcus_pseudopneumoniae	0	0	0	0	0	0	0	0	0	0	0	0	0	0	0	0	0	0	0	0	0	0	0	0	0	0	0	0	0	0	0	0	0	0	0.00299	0	0	0	0	0	0	0
k__Bacteria|p__Firmicutes|c__Bacilli|o__Lactobacillales|f__Streptococcaceae|g__Streptococcus|s__Streptococcus_salivarius	2|1239|91061|186826|1300|1301|1304	Firmicutes	Bacilli	Lactobacillales	Streptococcaceae	Streptococcus	Streptococcus_salivarius	0	0	0	0	0	0	0	0	0	0	0	0	4.54746	0.13741	0.53362	0.16022	0.47229	1.08194	0.33672	0.02824	0	0.68673	0.00106	0.01307	0.15506	0.07585	0.18929	0.00578	0.59728	0	0	0.01635	0.23414	4.29729	0.06322	0.00058	0.00015	0.00475	0.00709	0.01154	0.01022	0.06682
k__Bacteria|p__Firmicutes|c__Bacilli|o__Lactobacillales|f__Streptococcaceae|g__Streptococcus|s__Streptococcus_sanguinis	2|1239|91061|186826|1300|1301|1305	Firmicutes	Bacilli	Lactobacillales	Streptococcaceae	Streptococcus	Streptococcus_sanguinis	0	0	0	0	0	0	0	0	0	0	0	0	0.01286	0	0.00688	0	0.12841	0.03381	0	0	0	0	0	0.02328	0.05103	0.02546	0.0074	0.00784	0.01817	0	0	0.03113	0	0.08084	0.11588	0	0	0	0	0	0.01255	0
k__Bacteria|p__Firmicutes|c__Bacilli|o__Lactobacillales|f__Streptococcaceae|g__Streptococcus|s__Streptococcus_sinensis	2|1239|91061|186826|1300|1301|176090	Firmicutes	Bacilli	Lactobacillales	Streptococcaceae	Streptococcus	Streptococcus_sinensis	0	0	0	0	0	0	0	0	0	0	0	0	0	0	0	0	0	0	0	0	0	0	0	0	0.00203	0.01376	0	0	0	0	0	0	0	0	0.00386	0	0	0	0	0	0	0
k__Bacteria|p__Firmicutes|c__Bacilli|o__Lactobacillales|f__Streptococcaceae|g__Streptococcus|s__Streptococcus_sobrinus	2|1239|91061|186826|1300|1301|1310	Firmicutes	Bacilli	Lactobacillales	Streptococcaceae	Streptococcus	Streptococcus_sobrinus	0	0	0	0	0	0	0	0	0	0	0	0	0	0	0	0	0	0	0	0	0	0	0	0	0	0	0	0	0.01367	0	0	0	0	0.0033	0	0	0	0	0	0	0	0
k__Bacteria|p__Firmicutes|c__Bacilli|o__Lactobacillales|f__Streptococcaceae|g__Streptococcus|s__Streptococcus_sp_A12	2|1239|91061|186826|1300|1301|1759399	Firmicutes	Bacilli	Lactobacillales	Streptococcaceae	Streptococcus	Streptococcus_sp_A12	0	0	0	0	0	0	0	0	0	0	0	0	0	0	0.01004	0	0	0	0	0	0	0	0	0.0003	0.00899	0.0101	0.02828	0.00054	0	0	0	0	0.03166	0.13012	0.02044	0	0	0	0.0007	0	0	0
k__Bacteria|p__Firmicutes|c__Bacilli|o__Lactobacillales|f__Streptococcaceae|g__Streptococcus|s__Streptococcus_sp_F0442	2|1239|91061|186826|1300|1301|999425	Firmicutes	Bacilli	Lactobacillales	Streptococcaceae	Streptococcus	Streptococcus_sp_F0442	0	0	0	0	0	0	0	0	0	0	0	0	0.00369	0	0	0	0.00717	0	0	0	0	0	0	0	0	0	0	0	0	0	0	0	0	0	0	0	0	0	0	0	0	0
k__Bacteria|p__Firmicutes|c__Bacilli|o__Lactobacillales|f__Streptococcaceae|g__Streptococcus|s__Streptococcus_sp_HMSC034E03	2|1239|91061|186826|1300|1301|1739309	Firmicutes	Bacilli	Lactobacillales	Streptococcaceae	Streptococcus	Streptococcus_sp_HMSC034E03	0	0	0	0	0	0	0	0	0	0	0	0	0	0	0	0	0	0	0	0	0	0	0	0	0	0	0	0	0	0	0	0	0	0	0	0	0	0	0	0	0	0
k__Bacteria|p__Firmicutes|c__Bacilli|o__Lactobacillales|f__Streptococcaceae|g__Streptococcus|s__Streptococcus_sp_HMSC070B10	2|1239|91061|186826|1300|1301|1715092	Firmicutes	Bacilli	Lactobacillales	Streptococcaceae	Streptococcus	Streptococcus_sp_HMSC070B10	0	0	0	0	0	0	0	0	0	0	0	0	0	0	0	0	0	0	0	0	0	0	0	0	0	0	0	0.00701	0	0.01329	0	0	0	0	0	0	0	0	0	0	0	0
k__Bacteria|p__Firmicutes|c__Bacilli|o__Lactobacillales|f__Streptococcaceae|g__Streptococcus|s__Streptococcus_sp_M334	2|1239|91061|186826|1300|1301|563038	Firmicutes	Bacilli	Lactobacillales	Streptococcaceae	Streptococcus	Streptococcus_sp_M334	0	0	0	0	0	0	0	0	0	0	0	0	0	0	0	0	0	0	0	0	0	0	0	0	0	0	0	0	0	0.00439	0	0	0	0	0	0	0	0	0	0	0	0
k__Bacteria|p__Firmicutes|c__Bacilli|o__Lactobacillales|f__Streptococcaceae|g__Streptococcus|s__Streptococcus_sp_NLAE_zl_C503	2|1239|91061|186826|1300|1301|1855327	Firmicutes	Bacilli	Lactobacillales	Streptococcaceae	Streptococcus	Streptococcus_sp_NLAE_zl_C503	0	0	0	0	0	0	0	0	0	0	0	0	0	0	0	0	0.00368	0	0	0	0	0	0	0	0	0	0	0	0	0	0	0	0	0	0	0	0	0	0	0	0	0
k__Bacteria|p__Firmicutes|c__Bacilli|o__Lactobacillales|f__Streptococcaceae|g__Streptococcus|s__Streptococcus_sp_oral_taxon_058	2|1239|91061|186826|1300|1301|712622	Firmicutes	Bacilli	Lactobacillales	Streptococcaceae	Streptococcus	Streptococcus_sp_oral_taxon_058	0	0	0	0	0	0	0	0	0	0	0	0	0	0	0	0	0	0	0	0	0	0	0	0	0	0	0	0	0	0	0	0	0	0	0	0	0	0	0	0	0	0
k__Bacteria|p__Firmicutes|c__Bacilli|o__Lactobacillales|f__Streptococcaceae|g__Streptococcus|s__Streptococcus_thermophilus	2|1239|91061|186826|1300|1301|1308	Firmicutes	Bacilli	Lactobacillales	Streptococcaceae	Streptococcus	Streptococcus_thermophilus	0	0	0	0	0	0	0	0	0	0	0	0	0	0	0.00171	0	0	0	0.00242	0	0.10605	0	0	0	0	0	0	0	0	0	0	0	0	0	0.00591	0.01953	0	0	0	0	0	0
k__Bacteria|p__Firmicutes|c__Bacilli|o__Lactobacillales|f__Streptococcaceae|g__Streptococcus|s__Streptococcus_vestibularis	2|1239|91061|186826|1300|1301|1343	Firmicutes	Bacilli	Lactobacillales	Streptococcaceae	Streptococcus	Streptococcus_vestibularis	0	0	0	0	0	0	0	0	0	0	0	0	0	0	0.02107	0	0.06269	0	0	0	0	0.00284	0	0	0.00228	0	0	0	0.00329	0	0	0	0	0.06862	0	0	0	0	0	0	0	0
k__Bacteria|p__Firmicutes|c__Bacilli|o__Lactobacillales|f__Streptococcaceae|g__Streptococcus|s__Streptococcus_viridans	2|1239|91061|186826|1300|1301|78535	Firmicutes	Bacilli	Lactobacillales	Streptococcaceae	Streptococcus	Streptococcus_viridans	0	0	0	0	0	0	0	0	0	0	0	0	0	0	0	0	0.0091	0	0	0	0	0	0	0	0.02885	0	0	0	0	0	0	0	0	0.03044	0	0	0	0	0	0	0	0
k__Bacteria|p__Firmicutes|c__Clostridia	2|1239|186801	Firmicutes	Clostridia					0	0	0	0	0	0	0	0	0	0	0	0	73.1659	48.0526	43.4968	53.1153	26.2614	85.3307	12.8461	20.6828	41.5738	71.3772	18.3975	65.5895	27.5982	65.1467	78.9857	87.6172	64.2712	76.2574	22.2265	74.3048	34.0676	59.8412	68.932	49.2699	55.9301	39.5479	25.1787	14.5344	69.4156	24.7802
k__Bacteria|p__Firmicutes|c__Clostridia|o__Clostridiales	2|1239|186801|186802	Firmicutes	Clostridia	Clostridiales				0	0	0	0	0	0	0	0	0	0	0	0	73.1659	48.0526	43.4968	53.1153	26.2614	85.3307	12.8461	20.6828	41.5738	71.3772	18.3975	65.5895	27.5982	65.1467	78.9857	87.6172	64.2712	76.2574	22.2265	74.3048	34.0676	59.8412	68.932	49.2699	55.9301	39.5479	25.1787	14.5344	69.4156	24.7802
k__Bacteria|p__Firmicutes|c__Clostridia|o__Clostridiales|f__Christensenellaceae	2|1239|186801|186802|990719	Firmicutes	Clostridia	Clostridiales	Christensenellaceae			0	0	0	0	0	0	0	0	0	0	0	0	0	0.00069	0	0	0	0	0	0	0	0	0	0	0	0	0.01072	0	0	0	0	0	0	0	0	0	0	0	0	0	0	0
k__Bacteria|p__Firmicutes|c__Clostridia|o__Clostridiales|f__Christensenellaceae|g__Christensenella	2|1239|186801|186802|990719|990721	Firmicutes	Clostridia	Clostridiales	Christensenellaceae	Christensenella		0	0	0	0	0	0	0	0	0	0	0	0	0	0.00069	0	0	0	0	0	0	0	0	0	0	0	0	0.01072	0	0	0	0	0	0	0	0	0	0	0	0	0	0	0
k__Bacteria|p__Firmicutes|c__Clostridia|o__Clostridiales|f__Christensenellaceae|g__Christensenella|s__Christensenella_minuta	2|1239|186801|186802|990719|990721|626937	Firmicutes	Clostridia	Clostridiales	Christensenellaceae	Christensenella	Christensenella_minuta	0	0	0	0	0	0	0	0	0	0	0	0	0	0.00069	0	0	0	0	0	0	0	0	0	0	0	0	0.01072	0	0	0	0	0	0	0	0	0	0	0	0	0	0	0
k__Bacteria|p__Firmicutes|c__Clostridia|o__Clostridiales|f__Clostridiaceae	2|1239|186801|186802|31979	Firmicutes	Clostridia	Clostridiales	Clostridiaceae			0	0	0	0	0	0	0	0	0	0	0	0	0.39608	0.03323	0.06749	0.24696	0.02158	0.33552	0.04676	0.11439	0.07408	0.10687	0.18845	0.01397	0.28044	0.14987	0.17698	0.0378	0.14166	0.11455	0.0077	0	0.08266	0.10943	0.02102	0.03794	0.38165	0.44017	0.19451	0.20141	1.50234	0.05106
k__Bacteria|p__Firmicutes|c__Clostridia|o__Clostridiales|f__Clostridiaceae|g__Butyricicoccus	2|1239|186801|186802|31979|580596	Firmicutes	Clostridia	Clostridiales	Clostridiaceae	Butyricicoccus		0	0	0	0	0	0	0	0	0	0	0	0	0	0	0	0	0	0	0	0	0	0	0	0	0	0	0.01151	0	0	0	0	0	0.02297	0	0	0	0	0	0.00293	0	0	0
k__Bacteria|p__Firmicutes|c__Clostridia|o__Clostridiales|f__Clostridiaceae|g__Butyricicoccus|s__Butyricicoccus_pullicaecorum	2|1239|186801|186802|31979|580596|501571	Firmicutes	Clostridia	Clostridiales	Clostridiaceae	Butyricicoccus	Butyricicoccus_pullicaecorum	0	0	0	0	0	0	0	0	0	0	0	0	0	0	0	0	0	0	0	0	0	0	0	0	0	0	0.01151	0	0	0	0	0	0.02297	0	0	0	0	0	0.00293	0	0	0
k__Bacteria|p__Firmicutes|c__Clostridia|o__Clostridiales|f__Clostridiaceae|g__Candidatus_Arthromitus	2|1239|186801|186802|31979|49082	Firmicutes	Clostridia	Clostridiales	Clostridiaceae	Candidatus_Arthromitus		0	0	0	0	0	0	0	0	0	0	0	0	0	0	0	0	0	0	0	0	0	0	0	0	0	0	0	0	0	0	0	0	0	0	0	0	0	0	0	0	0	0
k__Bacteria|p__Firmicutes|c__Clostridia|o__Clostridiales|f__Clostridiaceae|g__Candidatus_Arthromitus|s__Candidatus_Arthromitus_sp_SFB_turkey	2|1239|186801|186802|31979|49082|1840217	Firmicutes	Clostridia	Clostridiales	Clostridiaceae	Candidatus_Arthromitus	Candidatus_Arthromitus_sp_SFB_turkey	0	0	0	0	0	0	0	0	0	0	0	0	0	0	0	0	0	0	0	0	0	0	0	0	0	0	0	0	0	0	0	0	0	0	0	0	0	0	0	0	0	0
k__Bacteria|p__Firmicutes|c__Clostridia|o__Clostridiales|f__Clostridiaceae|g__Clostridium	2|1239|186801|186802|31979|1485	Firmicutes	Clostridia	Clostridiales	Clostridiaceae	Clostridium		0	0	0	0	0	0	0	0	0	0	0	0	0.39608	0.03323	0.06749	0.24696	0.02158	0.33552	0.04676	0.11439	0.07408	0.10687	0.18845	0.01397	0.28044	0.14987	0.16548	0.0378	0.14166	0.11455	0.0077	0	0.05665	0.10943	0.02102	0.03794	0.38121	0.44017	0.18638	0.20141	1.50126	0.05106
k__Bacteria|p__Firmicutes|c__Clostridia|o__Clostridiales|f__Clostridiaceae|g__Clostridium|s__Clostridium_baratii	2|1239|186801|186802|31979|1485|1561	Firmicutes	Clostridia	Clostridiales	Clostridiaceae	Clostridium	Clostridium_baratii	0	0	0	0	0	0	0	0	0	0	0	0	0	0	0	0	0	0	0	0	0	0	0	0	0	0	0	0	0	0	0	0	0.01631	0	0	0	0	0	0	0	0	0
k__Bacteria|p__Firmicutes|c__Clostridia|o__Clostridiales|f__Clostridiaceae|g__Clostridium|s__Clostridium_bolteae_CAG_59	2|1239|186801|186802|31979|1485|1263064	Firmicutes	Clostridia	Clostridiales	Clostridiaceae	Clostridium	Clostridium_bolteae_CAG_59	0	0	0	0	0	0	0	0	0	0	0	0	0	0	0	0	0.01039	0	0	0	0	0	0	0	0	0	0	0.02246	0	0.05113	0	0	0	0	0	0	0	0	0	0	0.00343	0
k__Bacteria|p__Firmicutes|c__Clostridia|o__Clostridiales|f__Clostridiaceae|g__Clostridium|s__Clostridium_butyricum	2|1239|186801|186802|31979|1485|1492	Firmicutes	Clostridia	Clostridiales	Clostridiaceae	Clostridium	Clostridium_butyricum	0	0	0	0	0	0	0	0	0	0	0	0	0	0	0	0	0	0	0	0	0	0.01139	0	0	0	0	0	0	0	0	0	0	0	0	0	0	0	0	0	0	0	0
k__Bacteria|p__Firmicutes|c__Clostridia|o__Clostridiales|f__Clostridiaceae|g__Clostridium|s__Clostridium_celatum	2|1239|186801|186802|31979|1485|36834	Firmicutes	Clostridia	Clostridiales	Clostridiaceae	Clostridium	Clostridium_celatum	0	0	0	0	0	0	0	0	0	0	0	0	0	0	0	0	0	0	0	0	0	0	0	0	0.02183	0	0	0	0	0	0	0	0.0006	0	0	0	0	0	0	0.06375	0.1318	0
k__Bacteria|p__Firmicutes|c__Clostridia|o__Clostridiales|f__Clostridiaceae|g__Clostridium|s__Clostridium_disporicum	2|1239|186801|186802|31979|1485|84024	Firmicutes	Clostridia	Clostridiales	Clostridiaceae	Clostridium	Clostridium_disporicum	0	0	0	0	0	0	0	0	0	0	0	0	0	0	0.06749	0.06174	0	0.28489	0	0	0	0.04421	0.07142	0.01397	0.02963	0.00694	0.09277	0.00321	0.00704	0.06342	0	0	0.00074	0.05879	0.00936	0	0	0.355	0.01381	0.01088	1.24476	0.00722
k__Bacteria|p__Firmicutes|c__Clostridia|o__Clostridiales|f__Clostridiaceae|g__Clostridium|s__Clostridium_paraputrificum	2|1239|186801|186802|31979|1485|29363	Firmicutes	Clostridia	Clostridiales	Clostridiaceae	Clostridium	Clostridium_paraputrificum	0	0	0	0	0	0	0	0	0	0	0	0	0	0	0	0	0	0	0	0	0	0	0	0	0	0	0	0	0	0	0	0	0.00818	0	0	0	0	0	0	0	0	0
k__Bacteria|p__Firmicutes|c__Clostridia|o__Clostridiales|f__Clostridiaceae|g__Clostridium|s__Clostridium_perfringens	2|1239|186801|186802|31979|1485|1502	Firmicutes	Clostridia	Clostridiales	Clostridiaceae	Clostridium	Clostridium_perfringens	0	0	0	0	0	0	0	0	0	0	0	0	0	0	0	0.01047	0	0	0.00459	0	0	0.02037	0.002	0	0.1639	0.12648	0.05791	0.01212	0	0	0	0	0.02589	0.04179	0	0	0	0	0	0.11032	0.00311	0
k__Bacteria|p__Firmicutes|c__Clostridia|o__Clostridiales|f__Clostridiaceae|g__Clostridium|s__Clostridium_sp_7_2_43FAA	2|1239|186801|186802|31979|1485|457396	Firmicutes	Clostridia	Clostridiales	Clostridiaceae	Clostridium	Clostridium_sp_7_2_43FAA	0	0	0	0	0	0	0	0	0	0	0	0	0	0	0	0	0	0	0	0	0	0	0	0	0	0	0	0	0	0	0	0	0.00467	0	0	0	0	0	0	0	0	0
k__Bacteria|p__Firmicutes|c__Clostridia|o__Clostridiales|f__Clostridiaceae|g__Clostridium|s__Clostridium_sp_CAG_167	2|1239|186801|186802|31979|1485|1262777	Firmicutes	Clostridia	Clostridiales	Clostridiaceae	Clostridium	Clostridium_sp_CAG_167	0	0	0	0	0	0	0	0	0	0	0	0	0	0	0	0	0	0	0	0	0	0	0.11122	0	0	0	0	0	0	0	0.0077	0	0	0	0	0	0	0	0	0	0	0
k__Bacteria|p__Firmicutes|c__Clostridia|o__Clostridiales|f__Clostridiaceae|g__Clostridium|s__Clostridium_sp_CAG_242	2|1239|186801|186802|31979|1485|1262783	Firmicutes	Clostridia	Clostridiales	Clostridiaceae	Clostridium	Clostridium_sp_CAG_242	0	0	0	0	0	0	0	0	0	0	0	0	0	0	0	0.11678	0	0	0.04217	0	0.05539	0	0	0	0.01857	0	0	0	0	0	0	0	0	0	0	0.00935	0.21017	0	0	0.00447	0	0
k__Bacteria|p__Firmicutes|c__Clostridia|o__Clostridiales|f__Clostridiaceae|g__Clostridium|s__Clostridium_sp_CAG_253	2|1239|186801|186802|31979|1485|1262785	Firmicutes	Clostridia	Clostridiales	Clostridiaceae	Clostridium	Clostridium_sp_CAG_253	0	0	0	0	0	0	0	0	0	0	0	0	0	0	0	0	0	0	0	0.04291	0	0	0.00382	0	0	0	0	0	0	0	0	0	0	0	0	0	0	0	0	0	0	0
k__Bacteria|p__Firmicutes|c__Clostridia|o__Clostridiales|f__Clostridiaceae|g__Clostridium|s__Clostridium_sp_CAG_299	2|1239|186801|186802|31979|1485|1262792	Firmicutes	Clostridia	Clostridiales	Clostridiaceae	Clostridium	Clostridium_sp_CAG_299	0	0	0	0	0	0	0	0	0	0	0	0	0.39608	0	0	0.05797	0.01119	0.0419	0	0.00191	0	0.01116	0	0	0.02546	0	0.0148	0	0.09639	0	0	0	0.00026	0.00885	0	0	0	0	0.17257	0.00968	0	0.0426
k__Bacteria|p__Firmicutes|c__Clostridia|o__Clostridiales|f__Clostridiaceae|g__Clostridium|s__Clostridium_sp_CAG_510	2|1239|186801|186802|31979|1485|1262816	Firmicutes	Clostridia	Clostridiales	Clostridiaceae	Clostridium	Clostridium_sp_CAG_510	0	0	0	0	0	0	0	0	0	0	0	0	0	0	0	0	0	0	0	0.04814	0	0	0	0	0	0	0	0	0	0	0	0	0	0	0	0	0	0	0	0	0	0
k__Bacteria|p__Firmicutes|c__Clostridia|o__Clostridiales|f__Clostridiaceae|g__Clostridium|s__Clostridium_sp_CAG_58	2|1239|186801|186802|31979|1485|1262824	Firmicutes	Clostridia	Clostridiales	Clostridiaceae	Clostridium	Clostridium_sp_CAG_58	0	0	0	0	0	0	0	0	0	0	0	0	0	0.03323	0	0	0	0.00873	0	0.02142	0.01869	0.01973	0	0	0.02105	0.01646	0	0	0.03823	0	0	0	0	0	0.01166	0.02858	0.17104	0.08518	0	0.00231	0.11816	0.00124
k__Bacteria|p__Firmicutes|c__Clostridia|o__Clostridiales|f__Clostridiaceae|g__Clostridium|s__Clostridium_sp_CAG_632	2|1239|186801|186802|31979|1485|1262830	Firmicutes	Clostridia	Clostridiales	Clostridiaceae	Clostridium	Clostridium_sp_CAG_632	0	0	0	0	0	0	0	0	0	0	0	0	0	0	0	0	0	0	0	0	0	0	0	0	0	0	0	0	0	0	0	0	0	0	0	0	0	0	0	0	0	0
k__Bacteria|p__Firmicutes|c__Clostridia|o__Clostridiales|f__Clostridiaceae|g__Clostridium|s__Clostridium_sp_CAG_678	2|1239|186801|186802|31979|1485|1262831	Firmicutes	Clostridia	Clostridiales	Clostridiaceae	Clostridium	Clostridium_sp_CAG_678	0	0	0	0	0	0	0	0	0	0	0	0	0	0	0	0	0	0	0	0	0	0	0	0	0	0	0	0	0	0	0	0	0	0	0	0	0	0	0	0	0	0
k__Bacteria|p__Firmicutes|c__Clostridia|o__Clostridiales|f__Clostridiaceae|g__Clostridium|s__Clostridium_ventriculi	2|1239|186801|186802|31979|1485|1267	Firmicutes	Clostridia	Clostridiales	Clostridiaceae	Clostridium	Clostridium_ventriculi	0	0	0	0	0	0	0	0	0	0	0	0	0	0	0	0	0	0	0	0	0	0	0	0	0	0	0	0	0	0	0	0	0	0	0	0	0	0	0	0	0	0
k__Bacteria|p__Firmicutes|c__Clostridia|o__Clostridiales|f__Clostridiaceae|g__Hungatella	2|1239|186801|186802|31979|1649459	Firmicutes	Clostridia	Clostridiales	Clostridiaceae	Hungatella		0	0	0	0	0	0	0	0	0	0	0	0	0	0	0	0	0	0	0	0	0	0	0	0	0	0	0	0	0	0	0	0	0.00304	0	0	0	0.00044	0	0.00521	0	0.00107	0
k__Bacteria|p__Firmicutes|c__Clostridia|o__Clostridiales|f__Clostridiaceae|g__Hungatella|s__Hungatella_hathewayi	2|1239|186801|186802|31979|1649459|154046	Firmicutes	Clostridia	Clostridiales	Clostridiaceae	Hungatella	Hungatella_hathewayi	0	0	0	0	0	0	0	0	0	0	0	0	0	0	0	0	0	0	0	0	0	0	0	0	0	0	0	0	0	0	0	0	0.00304	0	0	0	0.00044	0	0.00521	0	0.00107	0
k__Bacteria|p__Firmicutes|c__Clostridia|o__Clostridiales|f__Clostridiales_Family_XIII_Incertae_Sedis	2|1239|186801|186802|543314	Firmicutes	Clostridia	Clostridiales	Clostridiales_Family_XIII_Incertae_Sedis			0	0	0	0	0	0	0	0	0	0	0	0	0.01946	0.03634	0	0.00279	0.01238	0.00488	0	0	0	0	0	0.00327	0	0	0.01313	0.01315	0	0.0245	0	0.00754	0.00605	0.0069	0.00701	0	0	0	0	0	0	0
k__Bacteria|p__Firmicutes|c__Clostridia|o__Clostridiales|f__Clostridiales_Family_XIII_Incertae_Sedis|g__Clostridiales_Family_XIII_Incertae_Sedis_unclassified	2|1239|186801|186802|543314|	Firmicutes	Clostridia	Clostridiales	Clostridiales_Family_XIII_Incertae_Sedis	Clostridiales_Family_XIII_Incertae_Sedis_unclassified		0	0	0	0	0	0	0	0	0	0	0	0	0.01651	0.01985	0	0	0.0064	0.00118	0	0	0	0	0	0.00327	0	0	0.01313	0.01048	0	0.02081	0	0.00754	0.00605	0.00515	0.00545	0	0	0	0	0	0	0
k__Bacteria|p__Firmicutes|c__Clostridia|o__Clostridiales|f__Clostridiales_Family_XIII_Incertae_Sedis|g__Clostridiales_Family_XIII_Incertae_Sedis_unclassified|s__Eubacterium_brachy	2|1239|186801|186802|543314||35517	Firmicutes	Clostridia	Clostridiales	Clostridiales_Family_XIII_Incertae_Sedis	Clostridiales_Family_XIII_Incertae_Sedis_unclassified	Eubacterium_brachy	0	0	0	0	0	0	0	0	0	0	0	0	0.00144	0	0	0	0.00461	0	0	0	0	0	0	0.00263	0	0	0	0.00274	0	0	0	0.00281	0	0.00282	0	0	0	0	0	0	0	0
k__Bacteria|p__Firmicutes|c__Clostridia|o__Clostridiales|f__Clostridiales_Family_XIII_Incertae_Sedis|g__Clostridiales_Family_XIII_Incertae_Sedis_unclassified|s__Eubacterium_infirmum	2|1239|186801|186802|543314||56774	Firmicutes	Clostridia	Clostridiales	Clostridiales_Family_XIII_Incertae_Sedis	Clostridiales_Family_XIII_Incertae_Sedis_unclassified	Eubacterium_infirmum	0	0	0	0	0	0	0	0	0	0	0	0	0.00168	0.00213	0	0	0	0	0	0	0	0	0	0	0	0	0.00098	0	0	0	0	0	0	0	0	0	0	0	0	0	0	0
k__Bacteria|p__Firmicutes|c__Clostridia|o__Clostridiales|f__Clostridiales_Family_XIII_Incertae_Sedis|g__Clostridiales_Family_XIII_Incertae_Sedis_unclassified|s__Eubacterium_nodatum	2|1239|186801|186802|543314||35518	Firmicutes	Clostridia	Clostridiales	Clostridiales_Family_XIII_Incertae_Sedis	Clostridiales_Family_XIII_Incertae_Sedis_unclassified	Eubacterium_nodatum	0	0	0	0	0	0	0	0	0	0	0	0	0	0	0	0	0	0	0	0	0	0	0	0	0	0	0.00624	0	0	0	0	0	0.00467	0	0.00164	0	0	0	0	0	0	0
k__Bacteria|p__Firmicutes|c__Clostridia|o__Clostridiales|f__Clostridiales_Family_XIII_Incertae_Sedis|g__Clostridiales_Family_XIII_Incertae_Sedis_unclassified|s__Eubacterium_saphenum	2|1239|186801|186802|543314||51123	Firmicutes	Clostridia	Clostridiales	Clostridiales_Family_XIII_Incertae_Sedis	Clostridiales_Family_XIII_Incertae_Sedis_unclassified	Eubacterium_saphenum	0	0	0	0	0	0	0	0	0	0	0	0	0	0	0	0	0.00052	0	0	0	0	0	0	0.00063	0	0	0.00426	0.00706	0	0.01082	0	0.00473	0	0	0.00381	0	0	0	0	0	0	0
k__Bacteria|p__Firmicutes|c__Clostridia|o__Clostridiales|f__Clostridiales_Family_XIII_Incertae_Sedis|g__Clostridiales_Family_XIII_Incertae_Sedis_unclassified|s__Eubacterium_sulci	2|1239|186801|186802|543314||143393	Firmicutes	Clostridia	Clostridiales	Clostridiales_Family_XIII_Incertae_Sedis	Clostridiales_Family_XIII_Incertae_Sedis_unclassified	Eubacterium_sulci	0	0	0	0	0	0	0	0	0	0	0	0	0.01338	0.01772	0	0	0.00127	0.00118	0	0	0	0	0	0	0	0	0.00165	0.00068	0	0.00999	0	0	0.00138	0.00233	0	0	0	0	0	0	0	0
k__Bacteria|p__Firmicutes|c__Clostridia|o__Clostridiales|f__Clostridiales_Family_XIII_Incertae_Sedis|g__Mogibacterium	2|1239|186801|186802|543314|86331	Firmicutes	Clostridia	Clostridiales	Clostridiales_Family_XIII_Incertae_Sedis	Mogibacterium		0	0	0	0	0	0	0	0	0	0	0	0	0.00295	0.01649	0	0.00279	0.00598	0.0037	0	0	0	0	0	0	0	0	0	0.00267	0	0.00368	0	0	0	0.00175	0.00156	0	0	0	0	0	0	0
k__Bacteria|p__Firmicutes|c__Clostridia|o__Clostridiales|f__Clostridiales_Family_XIII_Incertae_Sedis|g__Mogibacterium|s__Mogibacterium_diversum	2|1239|186801|186802|543314|86331|114527	Firmicutes	Clostridia	Clostridiales	Clostridiales_Family_XIII_Incertae_Sedis	Mogibacterium	Mogibacterium_diversum	0	0	0	0	0	0	0	0	0	0	0	0	0.00295	0.01649	0	0.00279	0.00555	0.003	0	0	0	0	0	0	0	0	0	0.00267	0	0.00368	0	0	0	0.00175	0.00156	0	0	0	0	0	0	0
k__Bacteria|p__Firmicutes|c__Clostridia|o__Clostridiales|f__Clostridiales_Family_XIII_Incertae_Sedis|g__Mogibacterium|s__Mogibacterium_pumilum	2|1239|186801|186802|543314|86331|86332	Firmicutes	Clostridia	Clostridiales	Clostridiales_Family_XIII_Incertae_Sedis	Mogibacterium	Mogibacterium_pumilum	0	0	0	0	0	0	0	0	0	0	0	0	0	0	0	0	0.00044	0.0007	0	0	0	0	0	0	0	0	0	0	0	0	0	0	0	0	0	0	0	0	0	0	0	0
k__Bacteria|p__Firmicutes|c__Clostridia|o__Clostridiales|f__Clostridiales_unclassified	2|1239|186801|186802|	Firmicutes	Clostridia	Clostridiales	Clostridiales_unclassified			0	0	0	0	0	0	0	0	0	0	0	0	0	0	0.0031	0.00266	0	0	0.00405	0.01754	0.08605	0.0078	0	0	0	0.00249	0	0	0	0	0	0	0	0	0	0.04025	0.0111	0	0	0	0	0
k__Bacteria|p__Firmicutes|c__Clostridia|o__Clostridiales|f__Clostridiales_unclassified|g__Clostridiales_unclassified	2|1239|186801|186802||	Firmicutes	Clostridia	Clostridiales	Clostridiales_unclassified	Clostridiales_unclassified		0	0	0	0	0	0	0	0	0	0	0	0	0	0	0	0	0	0	0	0	0	0	0	0	0	0	0	0	0	0	0	0	0	0	0	0	0	0	0	0	0	0
k__Bacteria|p__Firmicutes|c__Clostridia|o__Clostridiales|f__Clostridiales_unclassified|g__Clostridiales_unclassified|s__Bacteroides_pectinophilus	2|1239|186801|186802|||384638	Firmicutes	Clostridia	Clostridiales	Clostridiales_unclassified	Clostridiales_unclassified	Bacteroides_pectinophilus	0	0	0	0	0	0	0	0	0	0	0	0	0	0	0	0	0	0	0	0	0	0	0	0	0	0	0	0	0	0	0	0	0	0	0	0	0	0	0	0	0	0
k__Bacteria|p__Firmicutes|c__Clostridia|o__Clostridiales|f__Clostridiales_unclassified|g__Clostridiales_unclassified|s__Clostridiales_bacterium_CHKCI001	2|1239|186801|186802|||1780378	Firmicutes	Clostridia	Clostridiales	Clostridiales_unclassified	Clostridiales_unclassified	Clostridiales_bacterium_CHKCI001	0	0	0	0	0	0	0	0	0	0	0	0	0	0	0	0	0	0	0	0	0	0	0	0	0	0	0	0	0	0	0	0	0	0	0	0	0	0	0	0	0	0
k__Bacteria|p__Firmicutes|c__Clostridia|o__Clostridiales|f__Clostridiales_unclassified|g__Clostridiales_unclassified|s__Clostridiales_bacterium_CHKCI006	2|1239|186801|186802|||1780379	Firmicutes	Clostridia	Clostridiales	Clostridiales_unclassified	Clostridiales_unclassified	Clostridiales_bacterium_CHKCI006	0	0	0	0	0	0	0	0	0	0	0	0	0	0	0	0	0	0	0	0	0	0	0	0	0	0	0	0	0	0	0	0	0	0	0	0	0	0	0	0	0	0
k__Bacteria|p__Firmicutes|c__Clostridia|o__Clostridiales|f__Clostridiales_unclassified|g__Intestinimonas	2|1239|186801|186802||1392389	Firmicutes	Clostridia	Clostridiales	Clostridiales_unclassified	Intestinimonas		0	0	0	0	0	0	0	0	0	0	0	0	0	0	0	0.00086	0	0	0	0.01576	0.05938	0	0	0	0	0	0	0	0	0	0	0	0	0	0	0.00653	0.0006	0	0	0	0	0
k__Bacteria|p__Firmicutes|c__Clostridia|o__Clostridiales|f__Clostridiales_unclassified|g__Intestinimonas|s__Intestinimonas_butyriciproducens	2|1239|186801|186802||1392389|1297617	Firmicutes	Clostridia	Clostridiales	Clostridiales_unclassified	Intestinimonas	Intestinimonas_butyriciproducens	0	0	0	0	0	0	0	0	0	0	0	0	0	0	0	0.00086	0	0	0	0.01576	0.05938	0	0	0	0	0	0	0	0	0	0	0	0	0	0	0.00653	0.0006	0	0	0	0	0
k__Bacteria|p__Firmicutes|c__Clostridia|o__Clostridiales|f__Clostridiales_unclassified|g__Lawsonibacter	2|1239|186801|186802||2172004	Firmicutes	Clostridia	Clostridiales	Clostridiales_unclassified	Lawsonibacter		0	0	0	0	0	0	0	0	0	0	0	0	0	0	0.0031	0.0018	0	0	0.00405	0.00178	0.02666	0.0078	0	0	0	0.00249	0	0	0	0	0	0	0	0	0	0.03372	0.01049	0	0	0	0	0
k__Bacteria|p__Firmicutes|c__Clostridia|o__Clostridiales|f__Clostridiales_unclassified|g__Lawsonibacter|s__Lawsonibacter_asaccharolyticus	2|1239|186801|186802||2172004|2108523	Firmicutes	Clostridia	Clostridiales	Clostridiales_unclassified	Lawsonibacter	Lawsonibacter_asaccharolyticus	0	0	0	0	0	0	0	0	0	0	0	0	0	0	0.0031	0.0018	0	0	0.00405	0.00178	0.02666	0.0078	0	0	0	0.00249	0	0	0	0	0	0	0	0	0	0.03372	0.01049	0	0	0	0	0
k__Bacteria|p__Firmicutes|c__Clostridia|o__Clostridiales|f__Eubacteriaceae	2|1239|186801|186802|186806	Firmicutes	Clostridia	Clostridiales	Eubacteriaceae			0	0	0	0	0	0	0	0	0	0	0	0	9.13874	5.7629	7.74137	13.4276	3.76292	9.49527	2.4447	2.43342	2.07721	2.9884	1.22893	9.69918	1.06198	15.3087	14.5156	3.60477	6.22486	5.40975	2.00642	2.75442	6.50984	3.82652	18.7875	6.42438	5.57743	3.1259	4.56996	2.265	8.07263	3.59219
k__Bacteria|p__Firmicutes|c__Clostridia|o__Clostridiales|f__Eubacteriaceae|g__Anaerofustis	2|1239|186801|186802|186806|264995	Firmicutes	Clostridia	Clostridiales	Eubacteriaceae	Anaerofustis		0	0	0	0	0	0	0	0	0	0	0	0	0	0	0	0	0	0	0	0	0	0	0	0	0	0	0	0	0	0	0	0	0	0	0	0	0	0	0	0	0	0
k__Bacteria|p__Firmicutes|c__Clostridia|o__Clostridiales|f__Eubacteriaceae|g__Anaerofustis|s__Anaerofustis_stercorihominis	2|1239|186801|186802|186806|264995|214853	Firmicutes	Clostridia	Clostridiales	Eubacteriaceae	Anaerofustis	Anaerofustis_stercorihominis	0	0	0	0	0	0	0	0	0	0	0	0	0	0	0	0	0	0	0	0	0	0	0	0	0	0	0	0	0	0	0	0	0	0	0	0	0	0	0	0	0	0
k__Bacteria|p__Firmicutes|c__Clostridia|o__Clostridiales|f__Eubacteriaceae|g__Eubacteriaceae_unclassified	2|1239|186801|186802|186806|	Firmicutes	Clostridia	Clostridiales	Eubacteriaceae	Eubacteriaceae_unclassified		0	0	0	0	0	0	0	0	0	0	0	0	0	0	0	0	0	0	0	0	0	0	0	0	0	0	0	0	0	0	0	0	0	0	0	0	0	0	0	0	0	0
k__Bacteria|p__Firmicutes|c__Clostridia|o__Clostridiales|f__Eubacteriaceae|g__Eubacteriaceae_unclassified|s__Eubacteriaceae_bacterium_CHKCI005	2|1239|186801|186802|186806||1780381	Firmicutes	Clostridia	Clostridiales	Eubacteriaceae	Eubacteriaceae_unclassified	Eubacteriaceae_bacterium_CHKCI005	0	0	0	0	0	0	0	0	0	0	0	0	0	0	0	0	0	0	0	0	0	0	0	0	0	0	0	0	0	0	0	0	0	0	0	0	0	0	0	0	0	0
k__Bacteria|p__Firmicutes|c__Clostridia|o__Clostridiales|f__Eubacteriaceae|g__Eubacterium	2|1239|186801|186802|186806|1730	Firmicutes	Clostridia	Clostridiales	Eubacteriaceae	Eubacterium		0	0	0	0	0	0	0	0	0	0	0	0	9.13874	5.7629	7.74137	13.4276	3.76292	9.49527	2.4447	2.43342	2.07721	2.9884	1.22893	9.69918	1.06198	15.3087	14.5156	3.60477	6.22486	5.40975	2.00642	2.75442	6.50984	3.82652	18.7875	6.42438	5.57743	3.1259	4.56996	2.265	8.07263	3.59219
k__Bacteria|p__Firmicutes|c__Clostridia|o__Clostridiales|f__Eubacteriaceae|g__Eubacterium|s__Eubacterium_dolichum_CAG_375	2|1239|186801|186802|186806|1730|1263076	Firmicutes	Clostridia	Clostridiales	Eubacteriaceae	Eubacterium	Eubacterium_dolichum_CAG_375	0	0	0	0	0	0	0	0	0	0	0	0	0	0	0	0	0	0	0.00205	0	0	0	0	0	0	0	0	0	0.00282	0	0	0	0	0	0	0	0	0	0	0	0	0
k__Bacteria|p__Firmicutes|c__Clostridia|o__Clostridiales|f__Eubacteriaceae|g__Eubacterium|s__Eubacterium_eligens	2|1239|186801|186802|186806|1730|39485	Firmicutes	Clostridia	Clostridiales	Eubacteriaceae	Eubacterium	Eubacterium_eligens	0	0	0	0	0	0	0	0	0	0	0	0	0.1818	0.12878	0	0.01128	0	0	0.043	1.16799	1.27647	0.14731	0.05059	0	0.3242	0.50554	0.41853	0	0.02059	0	0.77089	0.04991	0.30144	0.01396	0.22597	0.05946	2.74687	0	2.93615	1.89557	0.00586	0.32868
k__Bacteria|p__Firmicutes|c__Clostridia|o__Clostridiales|f__Eubacteriaceae|g__Eubacterium|s__Eubacterium_hallii	2|1239|186801|186802|186806|1730|39488	Firmicutes	Clostridia	Clostridiales	Eubacteriaceae	Eubacterium	Eubacterium_hallii	0	0	0	0	0	0	0	0	0	0	0	0	8.58433	3.84257	7.64482	1.23842	3.64727	1.88573	0.01757	0.04648	0.50295	1.84721	0.7635	3.68202	0.71501	8.94462	5.05511	1.86464	5.59162	4.64185	0.61263	1.49986	5.86037	3.63078	5.8698	1.24141	1.19123	0.07323	0.22663	0.10878	0.65026	1.15299
k__Bacteria|p__Firmicutes|c__Clostridia|o__Clostridiales|f__Eubacteriaceae|g__Eubacterium|s__Eubacterium_ramulus	2|1239|186801|186802|186806|1730|39490	Firmicutes	Clostridia	Clostridiales	Eubacteriaceae	Eubacterium	Eubacterium_ramulus	0	0	0	0	0	0	0	0	0	0	0	0	0.31124	0.07439	0.05856	0.04122	0.11564	0.20734	0.00485	0.03066	0.03745	0.05833	0.26643	0.02568	0.00798	0.26165	0.04416	0.40643	0.14155	0.13788	0.07151	0.08236	0	0.11906	0.04742	0.04118	0.12755	0.08558	0.01736	0.02509	0.43208	0.10343
k__Bacteria|p__Firmicutes|c__Clostridia|o__Clostridiales|f__Eubacteriaceae|g__Eubacterium|s__Eubacterium_sp_An11	2|1239|186801|186802|186806|1730|1965542	Firmicutes	Clostridia	Clostridiales	Eubacteriaceae	Eubacterium	Eubacterium_sp_An11	0	0	0	0	0	0	0	0	0	0	0	0	0	0	0	0	0	0	0	0	0	0	0	0	0	0	0	0	0	0	0	0	0	0	0	0	0	0	0	0	0	0
k__Bacteria|p__Firmicutes|c__Clostridia|o__Clostridiales|f__Eubacteriaceae|g__Eubacterium|s__Eubacterium_sp_CAG_180	2|1239|186801|186802|186806|1730|1262882	Firmicutes	Clostridia	Clostridiales	Eubacteriaceae	Eubacterium	Eubacterium_sp_CAG_180	0	0	0	0	0	0	0	0	0	0	0	0	0.04969	1.71557	0	11.9424	0	7.4022	1.66378	0.33025	0.08986	0	0.11675	0.04144	0.00871	5.26405	8.71665	0	0	0	0.30352	0.00472	0.00058	0.06273	12.1734	1.61436	0.00369	0	1.3473	0	0	1.84891
k__Bacteria|p__Firmicutes|c__Clostridia|o__Clostridiales|f__Eubacteriaceae|g__Eubacterium|s__Eubacterium_sp_CAG_251	2|1239|186801|186802|186806|1730|1262886	Firmicutes	Clostridia	Clostridiales	Eubacteriaceae	Eubacterium	Eubacterium_sp_CAG_251	0	0	0	0	0	0	0	0	0	0	0	0	0	0	0	0	0	0	0	0.511	0	0.77615	0	5.58813	0	0	0	0	0.45423	0	0	0.77666	0	0	0	3.24861	0	0	0	0	0	0
k__Bacteria|p__Firmicutes|c__Clostridia|o__Clostridiales|f__Eubacteriaceae|g__Eubacterium|s__Eubacterium_sp_CAG_274	2|1239|186801|186802|186806|1730|1262888	Firmicutes	Clostridia	Clostridiales	Eubacteriaceae	Eubacterium	Eubacterium_sp_CAG_274	0	0	0	0	0	0	0	0	0	0	0	0	0	0	0	0	0	0	0.63307	0.20648	0.03375	0.01338	0	0.32203	0	0	0.01345	0.31719	0.00379	0.18427	0	0.14112	0.21203	0	0	0.14595	0.01431	0	0.00684	0	0.62397	0
k__Bacteria|p__Firmicutes|c__Clostridia|o__Clostridiales|f__Eubacteriaceae|g__Eubacterium|s__Eubacterium_sp_CAG_38	2|1239|186801|186802|186806|1730|1262889	Firmicutes	Clostridia	Clostridiales	Eubacteriaceae	Eubacterium	Eubacterium_sp_CAG_38	0	0	0	0	0	0	0	0	0	0	0	0	0.00273	0	0.01096	0	0	0	0.01975	0.10104	0.10349	0.04402	0.00319	0	0.00051	0.00687	0.18324	0.4371	0.01026	0.4094	0.06727	0	0.09078	0	0.00137	0	1.32958	1.48487	0	0.21169	2.98832	0.10403
k__Bacteria|p__Firmicutes|c__Clostridia|o__Clostridiales|f__Eubacteriaceae|g__Eubacterium|s__Eubacterium_sp_OM08_24	2|1239|186801|186802|186806|1730|2292352	Firmicutes	Clostridia	Clostridiales	Eubacteriaceae	Eubacterium	Eubacterium_sp_OM08_24	0	0	0	0	0	0	0	0	0	0	0	0	0	0	0	0	0	0	0	0	0	0	0	0	0	0	0	0	0	0	0	0	0	0	0	0	0	1.43979	0	0	3.3237	0
k__Bacteria|p__Firmicutes|c__Clostridia|o__Clostridiales|f__Eubacteriaceae|g__Eubacterium|s__Eubacterium_ventriosum	2|1239|186801|186802|186806|1730|39496	Firmicutes	Clostridia	Clostridiales	Eubacteriaceae	Eubacterium	Eubacterium_ventriosum	0	0	0	0	0	0	0	0	0	0	0	0	0.00894	0.00158	0.02702	0.19427	0	0	0.06061	0.03952	0.03324	0.10199	0.02848	0.03987	0.00556	0.32598	0.08443	0.57941	0	0.03635	0.18061	0.19978	0.04465	0	0.46954	0.07341	0.16419	0.04242	0.03569	0.02388	0.04844	0.05414
k__Bacteria|p__Firmicutes|c__Clostridia|o__Clostridiales|f__Lachnospiraceae	2|1239|186801|186802|186803	Firmicutes	Clostridia	Clostridiales	Lachnospiraceae			0	0	0	0	0	0	0	0	0	0	0	0	44.7203	36.2762	21.8417	22.7811	15.0466	71.964	4.80015	8.29603	10.2377	47.8139	14.2869	36.8111	16.6989	35.275	43.0703	74.55	37.1075	54.0238	12.2657	54.3287	24.0639	48.4226	25.0586	9.07348	33.2472	21.0353	15.5158	4.3106	43.6698	15.8993
k__Bacteria|p__Firmicutes|c__Clostridia|o__Clostridiales|f__Lachnospiraceae|g__Anaerostipes	2|1239|186801|186802|186803|207244	Firmicutes	Clostridia	Clostridiales	Lachnospiraceae	Anaerostipes		0	0	0	0	0	0	0	0	0	0	0	0	6.2362	0.84551	0.81921	1.0677	0.86098	1.004	0.01852	0.1088	0.1762	0.22327	1.54277	0.8976	0.14978	0.51168	0	1.61434	1.60829	1.64521	0.60235	0.44963	0	2.04786	1.21196	0.60027	0.19514	0.23165	0.31333	0.03324	1.32102	0.4424
k__Bacteria|p__Firmicutes|c__Clostridia|o__Clostridiales|f__Lachnospiraceae|g__Anaerostipes|s__Anaerostipes_hadrus	2|1239|186801|186802|186803|207244|649756	Firmicutes	Clostridia	Clostridiales	Lachnospiraceae	Anaerostipes	Anaerostipes_hadrus	0	0	0	0	0	0	0	0	0	0	0	0	6.2362	0.84551	0.81921	1.0677	0.86098	1.004	0.01852	0.1088	0.1762	0.22327	1.54277	0.8976	0.14978	0.51168	0	1.61434	1.60829	1.64521	0.60235	0.44963	0	2.04786	1.21196	0.60027	0.19514	0.23165	0.31333	0.03324	1.32102	0.4424
k__Bacteria|p__Firmicutes|c__Clostridia|o__Clostridiales|f__Lachnospiraceae|g__Anaerotignum	2|1239|186801|186802|186803|2039240	Firmicutes	Clostridia	Clostridiales	Lachnospiraceae	Anaerotignum		0	0	0	0	0	0	0	0	0	0	0	0	0	0	0	0	0	0	0	0	0	0	0	0	0	0	0.00128	0.003	0.0041	0	0	0	0	0	0	0	0	0	0.00285	0	0	0
k__Bacteria|p__Firmicutes|c__Clostridia|o__Clostridiales|f__Lachnospiraceae|g__Anaerotignum|s__Anaerotignum_lactatifermentans	2|1239|186801|186802|186803|2039240|160404	Firmicutes	Clostridia	Clostridiales	Lachnospiraceae	Anaerotignum	Anaerotignum_lactatifermentans	0	0	0	0	0	0	0	0	0	0	0	0	0	0	0	0	0	0	0	0	0	0	0	0	0	0	0.00128	0.003	0.0041	0	0	0	0	0	0	0	0	0	0.00285	0	0	0
k__Bacteria|p__Firmicutes|c__Clostridia|o__Clostridiales|f__Lachnospiraceae|g__Blautia	2|1239|186801|186802|186803|572511	Firmicutes	Clostridia	Clostridiales	Lachnospiraceae	Blautia		0	0	0	0	0	0	0	0	0	0	0	0	11.079	4.73118	3.27339	8.27632	0.57542	4.69762	0.67513	0.21874	0.4423	1.70153	3.53607	6.96045	2.141	8.7954	7.24536	32.2146	2.36963	7.95527	1.33365	4.51229	7.16964	6.79909	6.81803	0.89232	0.99591	0.969	1.63002	0.36795	1.87381	1.78354
k__Bacteria|p__Firmicutes|c__Clostridia|o__Clostridiales|f__Lachnospiraceae|g__Blautia|s__Blautia_coccoides	2|1239|186801|186802|186803|572511|1532	Firmicutes	Clostridia	Clostridiales	Lachnospiraceae	Blautia	Blautia_coccoides	0	0	0	0	0	0	0	0	0	0	0	0	0	0	0	0	0	0	0	0	0	0	0	0	0	0	0	0.01055	0	0	0	0	0	0	0	0	0	0	0	0	0	0
k__Bacteria|p__Firmicutes|c__Clostridia|o__Clostridiales|f__Lachnospiraceae|g__Blautia|s__Blautia_hansenii	2|1239|186801|186802|186803|572511|1322	Firmicutes	Clostridia	Clostridiales	Lachnospiraceae	Blautia	Blautia_hansenii	0	0	0	0	0	0	0	0	0	0	0	0	0	0	0	0	0	0	0	0	0	0	0	0	0	0	0	1.7832	0	0.52975	0	0	0	0	0	0	0	0	0	0	0	0
k__Bacteria|p__Firmicutes|c__Clostridia|o__Clostridiales|f__Lachnospiraceae|g__Blautia|s__Blautia_hydrogenotrophica	2|1239|186801|186802|186803|572511|53443	Firmicutes	Clostridia	Clostridiales	Lachnospiraceae	Blautia	Blautia_hydrogenotrophica	0	0	0	0	0	0	0	0	0	0	0	0	0.00988	0	0	0.02373	0	0	0	0	0	0	0	0.00559	0	0	0	0	0.11809	0	0	0.01491	0	0	0	0	0	0	0	0	0	0
k__Bacteria|p__Firmicutes|c__Clostridia|o__Clostridiales|f__Lachnospiraceae|g__Blautia|s__Blautia_obeum	2|1239|186801|186802|186803|572511|40520	Firmicutes	Clostridia	Clostridiales	Lachnospiraceae	Blautia	Blautia_obeum	0	0	0	0	0	0	0	0	0	0	0	0	5.29079	0.27666	1.49144	1.05934	0.02195	1.26521	0.0161	0.03121	0.11099	0.65228	0.60186	1.69819	0.26091	2.19366	3.59886	0.00041	0.77685	0	0.56263	0.76711	1.60145	2.3567	3.17744	0.42389	0.39606	0.08425	1.06009	0.04475	0.32103	0.31568
k__Bacteria|p__Firmicutes|c__Clostridia|o__Clostridiales|f__Lachnospiraceae|g__Blautia|s__Blautia_producta	2|1239|186801|186802|186803|572511|33035	Firmicutes	Clostridia	Clostridiales	Lachnospiraceae	Blautia	Blautia_producta	0	0	0	0	0	0	0	0	0	0	0	0	0	0	0	0	0	0	0	0	0	0	0	0	0	0	0.01286	0	0	0	0	0	0	0	0	0	0	0.00035	0.00216	0	0.04439	0
k__Bacteria|p__Firmicutes|c__Clostridia|o__Clostridiales|f__Lachnospiraceae|g__Blautia|s__Blautia_sp_An249	2|1239|186801|186802|186803|572511|1965603	Firmicutes	Clostridia	Clostridiales	Lachnospiraceae	Blautia	Blautia_sp_An249	0	0	0	0	0	0	0	0	0	0	0	0	0	0	0	0	0	0	0	0	0	0	0	0	0	0	0	0	0	0	0	0	0	0	0	0	0	0	0	0	0	0
k__Bacteria|p__Firmicutes|c__Clostridia|o__Clostridiales|f__Lachnospiraceae|g__Blautia|s__Blautia_sp_CAG_257	2|1239|186801|186802|186803|572511|1262756	Firmicutes	Clostridia	Clostridiales	Lachnospiraceae	Blautia	Blautia_sp_CAG_257	0	0	0	0	0	0	0	0	0	0	0	0	0	0	0	0	0	0.00182	0	0	0	0	0	0	0	0	0.00741	1.74425	0.00107	0.67878	0	0	0	0	0	0	0	0	0.00343	0	0	0
k__Bacteria|p__Firmicutes|c__Clostridia|o__Clostridiales|f__Lachnospiraceae|g__Blautia|s__Blautia_wexlerae	2|1239|186801|186802|186803|572511|418240	Firmicutes	Clostridia	Clostridiales	Lachnospiraceae	Blautia	Blautia_wexlerae	0	0	0	0	0	0	0	0	0	0	0	0	2.72836	1.02771	1.28035	1.80835	0.06334	0.25114	0.00977	0.00573	0.28571	0.66049	0.29871	3.71118	0.13473	1.06114	0.99202	4.92242	0.63101	2.71483	0.16729	2.4747	2.39878	2.14877	0.65368	0.37403	0.52384	0.08286	0.03396	0.03386	0.34824	0.12871
k__Bacteria|p__Firmicutes|c__Clostridia|o__Clostridiales|f__Lachnospiraceae|g__Blautia|s__Ruminococcus_gnavus	2|1239|186801|186802|186803|572511|33038	Firmicutes	Clostridia	Clostridiales	Lachnospiraceae	Blautia	Ruminococcus_gnavus	0	0	0	0	0	0	0	0	0	0	0	0	0	0.04715	0.00079	0.4477	0.4807	0.54951	0.53925	0.11428	0	0.01723	0	0	0.04133	0.02978	0.12996	23.7481	0.006	4.03191	0	0	0.1752	0.02474	0.00292	0	0	0.00971	0.01006	0	0.09449	0
k__Bacteria|p__Firmicutes|c__Clostridia|o__Clostridiales|f__Lachnospiraceae|g__Blautia|s__Ruminococcus_torques	2|1239|186801|186802|186803|572511|33039	Firmicutes	Clostridia	Clostridiales	Lachnospiraceae	Blautia	Ruminococcus_torques	0	0	0	0	0	0	0	0	0	0	0	0	3.04999	3.37966	0.50082	4.93719	0.00942	2.62994	0.11001	0.06752	0.0456	0.37153	2.6355	1.5455	1.70403	5.51082	2.50425	0.00562	0.83662	0	0.60372	1.25557	2.99421	2.26888	2.98401	0.09441	0.07601	0.79182	0.52033	0.28934	1.06568	1.33915
k__Bacteria|p__Firmicutes|c__Clostridia|o__Clostridiales|f__Lachnospiraceae|g__Butyrivibrio	2|1239|186801|186802|186803|830	Firmicutes	Clostridia	Clostridiales	Lachnospiraceae	Butyrivibrio		0	0	0	0	0	0	0	0	0	0	0	0	0	0	0	0	0	0	0	0.03129	0	0	0	0	0	0	0	0	0	0	0	0	0	0	0	0	0	0	0	0	0	0
k__Bacteria|p__Firmicutes|c__Clostridia|o__Clostridiales|f__Lachnospiraceae|g__Butyrivibrio|s__Butyrivibrio_crossotus	2|1239|186801|186802|186803|830|45851	Firmicutes	Clostridia	Clostridiales	Lachnospiraceae	Butyrivibrio	Butyrivibrio_crossotus	0	0	0	0	0	0	0	0	0	0	0	0	0	0	0	0	0	0	0	0.03129	0	0	0	0	0	0	0	0	0	0	0	0	0	0	0	0	0	0	0	0	0	0
k__Bacteria|p__Firmicutes|c__Clostridia|o__Clostridiales|f__Lachnospiraceae|g__Butyrivibrio|s__Butyrivibrio_sp_CAG_318	2|1239|186801|186802|186803|830|1262761	Firmicutes	Clostridia	Clostridiales	Lachnospiraceae	Butyrivibrio	Butyrivibrio_sp_CAG_318	0	0	0	0	0	0	0	0	0	0	0	0	0	0	0	0	0	0	0	0	0	0	0	0	0	0	0	0	0	0	0	0	0	0	0	0	0	0	0	0	0	0
k__Bacteria|p__Firmicutes|c__Clostridia|o__Clostridiales|f__Lachnospiraceae|g__Coprococcus	2|1239|186801|186802|186803|33042	Firmicutes	Clostridia	Clostridiales	Lachnospiraceae	Coprococcus		0	0	0	0	0	0	0	0	0	0	0	0	4.25596	17.5602	2.97385	3.71841	0	4.53496	0.01761	0.70135	0.21351	1.3421	0.60947	3.65627	0.90823	4.34339	0	0	2.11691	0	0.37657	1.15159	0	4.24557	2.21353	0.27	0.75002	0.58895	0	0.19049	0.84005	0.49461
k__Bacteria|p__Firmicutes|c__Clostridia|o__Clostridiales|f__Lachnospiraceae|g__Coprococcus|s__Coprococcus_catus	2|1239|186801|186802|186803|33042|116085	Firmicutes	Clostridia	Clostridiales	Lachnospiraceae	Coprococcus	Coprococcus_catus	0	0	0	0	0	0	0	0	0	0	0	0	0.43961	0.04218	0.28459	0.1635	0	0.0783	0.01761	0.12831	0.03709	0.18512	0.09189	0.17162	0.03147	0.40971	0	0	0.37013	0	0.0627	0.31825	0	0.12365	0.13988	0.10126	0.0657	0	0	0.01332	0	0.12681
k__Bacteria|p__Firmicutes|c__Clostridia|o__Clostridiales|f__Lachnospiraceae|g__Coprococcus|s__Coprococcus_comes	2|1239|186801|186802|186803|33042|410072	Firmicutes	Clostridia	Clostridiales	Lachnospiraceae	Coprococcus	Coprococcus_comes	0	0	0	0	0	0	0	0	0	0	0	0	1.00062	0.31744	1.04888	0.27143	0	4.45666	0	0.53245	0.17642	0.4384	0.51758	3.48464	0.87676	1.58125	0	0	0.4998	0	0.31388	0.83334	0	4.12192	0.61215	0.16873	0.68432	0.58895	0	0.17717	0.84005	0.3678
k__Bacteria|p__Firmicutes|c__Clostridia|o__Clostridiales|f__Lachnospiraceae|g__Coprococcus|s__Coprococcus_eutactus	2|1239|186801|186802|186803|33042|33043	Firmicutes	Clostridia	Clostridiales	Lachnospiraceae	Coprococcus	Coprococcus_eutactus	0	0	0	0	0	0	0	0	0	0	0	0	2.81573	17.2006	1.64037	3.28348	0	0	0	0.0406	0	0.71859	0	0	0	2.35242	0	0	1.24698	0	0	0	0	0	1.4615	0	0	0	0	0	0	0
k__Bacteria|p__Firmicutes|c__Clostridia|o__Clostridiales|f__Lachnospiraceae|g__Dorea	2|1239|186801|186802|186803|189330	Firmicutes	Clostridia	Clostridiales	Lachnospiraceae	Dorea		0	0	0	0	0	0	0	0	0	0	0	0	9.92981	2.86385	3.89006	1.69646	2.41963	11.1627	0.12453	0.31449	0.60734	1.8524	0.7896	2.16896	1.51568	3.79265	0	3.6241	4.4701	3.03413	0.458	1.3908	0	9.0791	3.29033	1.00263	0.96833	0.00703	0.35784	0.38038	0.08336	3.01738
k__Bacteria|p__Firmicutes|c__Clostridia|o__Clostridiales|f__Lachnospiraceae|g__Dorea|s__Dorea_formicigenerans	2|1239|186801|186802|186803|189330|39486	Firmicutes	Clostridia	Clostridiales	Lachnospiraceae	Dorea	Dorea_formicigenerans	0	0	0	0	0	0	0	0	0	0	0	0	1.24526	0.9502	0.41193	0.62091	0.18835	3.60313	0.02522	0.06214	0.08217	0.0328	0.14675	0.47569	0.1584	0.57457	0	0	0.08916	0	0.10649	0.37072	0	1.85378	0.56011	0.17995	0.10151	0.00703	0	0.0635	0.08336	0.203
k__Bacteria|p__Firmicutes|c__Clostridia|o__Clostridiales|f__Lachnospiraceae|g__Dorea|s__Dorea_longicatena	2|1239|186801|186802|186803|189330|88431	Firmicutes	Clostridia	Clostridiales	Lachnospiraceae	Dorea	Dorea_longicatena	0	0	0	0	0	0	0	0	0	0	0	0	8.68454	1.91365	3.47813	1.07555	2.23128	7.55961	0.09931	0.25235	0.52517	1.8196	0.64285	1.69327	1.35728	3.21808	0	3.6241	4.38094	3.03413	0.35151	1.02007	0	7.22532	2.73022	0.82268	0.86683	0	0.35784	0.31688	0	2.81439
k__Bacteria|p__Firmicutes|c__Clostridia|o__Clostridiales|f__Lachnospiraceae|g__Eisenbergiella	2|1239|186801|186802|186803|1432051	Firmicutes	Clostridia	Clostridiales	Lachnospiraceae	Eisenbergiella		0	0	0	0	0	0	0	0	0	0	0	0	0	0	0	0	0.00224	0	0.00968	0	0	0.00014	0	0	0	0	0	0	0.00562	0	0	0	0.00704	0	0	0.00176	0	0	0	0	0.01372	0
k__Bacteria|p__Firmicutes|c__Clostridia|o__Clostridiales|f__Lachnospiraceae|g__Eisenbergiella|s__Eisenbergiella_massiliensis	2|1239|186801|186802|186803|1432051|1720294	Firmicutes	Clostridia	Clostridiales	Lachnospiraceae	Eisenbergiella	Eisenbergiella_massiliensis	0	0	0	0	0	0	0	0	0	0	0	0	0	0	0	0	0	0	0.00968	0	0	0.00014	0	0	0	0	0	0	0.00562	0	0	0	0	0	0	0	0	0	0	0	0	0
k__Bacteria|p__Firmicutes|c__Clostridia|o__Clostridiales|f__Lachnospiraceae|g__Eisenbergiella|s__Eisenbergiella_tayi	2|1239|186801|186802|186803|1432051|1432052	Firmicutes	Clostridia	Clostridiales	Lachnospiraceae	Eisenbergiella	Eisenbergiella_tayi	0	0	0	0	0	0	0	0	0	0	0	0	0	0	0	0	0.00224	0	0	0	0	0	0	0	0	0	0	0	0	0	0	0	0.00704	0	0	0.00176	0	0	0	0	0.01372	0
k__Bacteria|p__Firmicutes|c__Clostridia|o__Clostridiales|f__Lachnospiraceae|g__Fusicatenibacter	2|1239|186801|186802|186803|1407607	Firmicutes	Clostridia	Clostridiales	Lachnospiraceae	Fusicatenibacter		0	0	0	0	0	0	0	0	0	0	0	0	9.35214	2.4771	3.75023	4.71478	11.0885	8.74633	0.09713	0.10496	1.30353	3.9097	4.51997	8.22139	0.96945	3.80564	13.1442	8.60076	9.14134	14.7205	3.42079	1.4809	8.30583	2.80253	3.38059	3.70198	1.51096	2.48608	0.71733	0.13248	9.03826	0.89723
k__Bacteria|p__Firmicutes|c__Clostridia|o__Clostridiales|f__Lachnospiraceae|g__Fusicatenibacter|s__Fusicatenibacter_saccharivorans	2|1239|186801|186802|186803|1407607|1150298	Firmicutes	Clostridia	Clostridiales	Lachnospiraceae	Fusicatenibacter	Fusicatenibacter_saccharivorans	0	0	0	0	0	0	0	0	0	0	0	0	9.35214	2.4771	3.75023	4.71478	11.0885	8.74633	0.09713	0.10496	1.30353	3.9097	4.51997	8.22139	0.96945	3.80564	13.1442	8.60076	9.14134	14.7205	3.42079	1.4809	8.30583	2.80253	3.38059	3.70198	1.51096	2.48608	0.71733	0.13248	9.03826	0.89723
k__Bacteria|p__Firmicutes|c__Clostridia|o__Clostridiales|f__Lachnospiraceae|g__Lachnoclostridium	2|1239|186801|186802|186803|1506553	Firmicutes	Clostridia	Clostridiales	Lachnospiraceae	Lachnoclostridium		0	0	0	0	0	0	0	0	0	0	0	0	0	0	0.01271	0.00488	0.02664	0	0.20229	0	0	0.0034	0	0	0.0026	0.00158	0.07054	0.12439	0.00766	0.41493	0	0	0.07451	0	0.00044	0.0039	0.00986	0.0408	0.07873	0	0.07961	0
k__Bacteria|p__Firmicutes|c__Clostridia|o__Clostridiales|f__Lachnospiraceae|g__Lachnoclostridium|s__Clostridium_aldenense	2|1239|186801|186802|186803|1506553|358742	Firmicutes	Clostridia	Clostridiales	Lachnospiraceae	Lachnoclostridium	Clostridium_aldenense	0	0	0	0	0	0	0	0	0	0	0	0	0	0	0	0	0.00377	0	0	0	0	0	0	0	0	0	0.00206	0	0	0	0	0	0	0	0	0	0	0	0.0033	0	0	0
k__Bacteria|p__Firmicutes|c__Clostridia|o__Clostridiales|f__Lachnospiraceae|g__Lachnoclostridium|s__Clostridium_asparagiforme	2|1239|186801|186802|186803|1506553|333367	Firmicutes	Clostridia	Clostridiales	Lachnospiraceae	Lachnoclostridium	Clostridium_asparagiforme	0	0	0	0	0	0	0	0	0	0	0	0	0	0	0	0	0	0	0.01288	0	0	0.00026	0	0	0	0	0	0	0.0011	0	0	0	0	0	0	0	0	0	0.00155	0	0	0
k__Bacteria|p__Firmicutes|c__Clostridia|o__Clostridiales|f__Lachnospiraceae|g__Lachnoclostridium|s__Clostridium_bolteae	2|1239|186801|186802|186803|1506553|208479	Firmicutes	Clostridia	Clostridiales	Lachnospiraceae	Lachnoclostridium	Clostridium_bolteae	0	0	0	0	0	0	0	0	0	0	0	0	0	0	0.01271	0.00488	0.02275	0	0.18203	0	0	0.00314	0	0	0	0.00158	0.0632	0.11849	0.00656	0.40295	0	0	0.01666	0	0.00044	0	0	0.00487	0.06255	0	0.02379	0
k__Bacteria|p__Firmicutes|c__Clostridia|o__Clostridiales|f__Lachnospiraceae|g__Lachnoclostridium|s__Clostridium_citroniae	2|1239|186801|186802|186803|1506553|358743	Firmicutes	Clostridia	Clostridiales	Lachnospiraceae	Lachnoclostridium	Clostridium_citroniae	0	0	0	0	0	0	0	0	0	0	0	0	0	0	0	0	0.00011	0	0.00385	0	0	0	0	0	0.0026	0	0	0	0	0.00264	0	0	0	0	0	0	0.00947	0.00724	0.00395	0	0.02729	0
k__Bacteria|p__Firmicutes|c__Clostridia|o__Clostridiales|f__Lachnospiraceae|g__Lachnoclostridium|s__Clostridium_lavalense	2|1239|186801|186802|186803|1506553|460384	Firmicutes	Clostridia	Clostridiales	Lachnospiraceae	Lachnoclostridium	Clostridium_lavalense	0	0	0	0	0	0	0	0	0	0	0	0	0	0	0	0	0	0	0	0	0	0	0	0	0	0	0	0.0004	0	0.0044	0	0	0	0	0	0	0	0	0	0	0	0
k__Bacteria|p__Firmicutes|c__Clostridia|o__Clostridiales|f__Lachnospiraceae|g__Lachnoclostridium|s__Clostridium_saccharolyticum	2|1239|186801|186802|186803|1506553|84030	Firmicutes	Clostridia	Clostridiales	Lachnospiraceae	Lachnoclostridium	Clostridium_saccharolyticum	0	0	0	0	0	0	0	0	0	0	0	0	0	0	0	0	0	0	0.00355	0	0	0	0	0	0	0	0	0	0	0.00494	0	0	0	0	0	0	0	0	0.00497	0	0	0
k__Bacteria|p__Firmicutes|c__Clostridia|o__Clostridiales|f__Lachnospiraceae|g__Lachnoclostridium|s__Clostridium_scindens	2|1239|186801|186802|186803|1506553|29347	Firmicutes	Clostridia	Clostridiales	Lachnospiraceae	Lachnoclostridium	Clostridium_scindens	0	0	0	0	0	0	0	0	0	0	0	0	0	0	0	0	0	0	0	0	0	0	0	0	0	0	0.00209	0.00551	0	0	0	0	0	0	0	0	0	0.00193	0	0	0.00391	0
k__Bacteria|p__Firmicutes|c__Clostridia|o__Clostridiales|f__Lachnospiraceae|g__Lachnoclostridium|s__Clostridium_symbiosum	2|1239|186801|186802|186803|1506553|1512	Firmicutes	Clostridia	Clostridiales	Lachnospiraceae	Lachnoclostridium	Clostridium_symbiosum	0	0	0	0	0	0	0	0	0	0	0	0	0	0	0	0	0	0	0	0	0	0	0	0	0	0	0.00318	0	0	0	0	0	0.05785	0	0	0	0	0.01086	0.0024	0	0.02273	0
k__Bacteria|p__Firmicutes|c__Clostridia|o__Clostridiales|f__Lachnospiraceae|g__Lachnoclostridium|s__Lachnoclostridium_sp_An118	2|1239|186801|186802|186803|1506553|1965547	Firmicutes	Clostridia	Clostridiales	Lachnospiraceae	Lachnoclostridium	Lachnoclostridium_sp_An118	0	0	0	0	0	0	0	0	0	0	0	0	0	0	0	0	0	0	0	0	0	0	0	0	0	0	0	0	0	0	0	0	0	0	0	0	0	0.0159	0	0	0.0019	0
k__Bacteria|p__Firmicutes|c__Clostridia|o__Clostridiales|f__Lachnospiraceae|g__Lachnoclostridium|s__Lachnoclostridium_sp_An131	2|1239|186801|186802|186803|1506553|1965555	Firmicutes	Clostridia	Clostridiales	Lachnospiraceae	Lachnoclostridium	Lachnoclostridium_sp_An131	0	0	0	0	0	0	0	0	0	0	0	0	0	0	0	0	0	0	0	0	0	0	0	0	0	0	0	0	0	0	0	0	0	0	0	0.0039	0.00039	0	0	0	0	0
k__Bacteria|p__Firmicutes|c__Clostridia|o__Clostridiales|f__Lachnospiraceae|g__Lachnoclostridium|s__Lachnoclostridium_sp_An138	2|1239|186801|186802|186803|1506553|1965560	Firmicutes	Clostridia	Clostridiales	Lachnospiraceae	Lachnoclostridium	Lachnoclostridium_sp_An138	0	0	0	0	0	0	0	0	0	0	0	0	0	0	0	0	0	0	0	0	0	0	0	0	0	0	0	0	0	0	0	0	0	0	0	0	0	0	0	0	0	0
k__Bacteria|p__Firmicutes|c__Clostridia|o__Clostridiales|f__Lachnospiraceae|g__Lachnoclostridium|s__Lachnoclostridium_sp_An14	2|1239|186801|186802|186803|1506553|1965562	Firmicutes	Clostridia	Clostridiales	Lachnospiraceae	Lachnoclostridium	Lachnoclostridium_sp_An14	0	0	0	0	0	0	0	0	0	0	0	0	0	0	0	0	0	0	0	0	0	0	0	0	0	0	0	0	0	0	0	0	0	0	0	0	0	0	0	0	0	0
k__Bacteria|p__Firmicutes|c__Clostridia|o__Clostridiales|f__Lachnospiraceae|g__Lachnoclostridium|s__Lachnoclostridium_sp_An169	2|1239|186801|186802|186803|1506553|1965569	Firmicutes	Clostridia	Clostridiales	Lachnospiraceae	Lachnoclostridium	Lachnoclostridium_sp_An169	0	0	0	0	0	0	0	0	0	0	0	0	0	0	0	0	0	0	0	0	0	0	0	0	0	0	0	0	0	0	0	0	0	0	0	0	0	0	0	0	0	0
k__Bacteria|p__Firmicutes|c__Clostridia|o__Clostridiales|f__Lachnospiraceae|g__Lachnoclostridium|s__Lachnoclostridium_sp_An181	2|1239|186801|186802|186803|1506553|1965575	Firmicutes	Clostridia	Clostridiales	Lachnospiraceae	Lachnoclostridium	Lachnoclostridium_sp_An181	0	0	0	0	0	0	0	0	0	0	0	0	0	0	0	0	0	0	0	0	0	0	0	0	0	0	0	0	0	0	0	0	0	0	0	0	0	0	0	0	0	0
k__Bacteria|p__Firmicutes|c__Clostridia|o__Clostridiales|f__Lachnospiraceae|g__Lachnoclostridium|s__Lachnoclostridium_sp_An196	2|1239|186801|186802|186803|1506553|1965583	Firmicutes	Clostridia	Clostridiales	Lachnospiraceae	Lachnoclostridium	Lachnoclostridium_sp_An196	0	0	0	0	0	0	0	0	0	0	0	0	0	0	0	0	0	0	0	0	0	0	0	0	0	0	0	0	0	0	0	0	0	0	0	0	0	0	0	0	0	0
k__Bacteria|p__Firmicutes|c__Clostridia|o__Clostridiales|f__Lachnospiraceae|g__Lachnoclostridium|s__Lachnoclostridium_sp_An298	2|1239|186801|186802|186803|1506553|1965627	Firmicutes	Clostridia	Clostridiales	Lachnospiraceae	Lachnoclostridium	Lachnoclostridium_sp_An298	0	0	0	0	0	0	0	0	0	0	0	0	0	0	0	0	0	0	0	0	0	0	0	0	0	0	0	0	0	0	0	0	0	0	0	0	0	0	0	0	0	0
k__Bacteria|p__Firmicutes|c__Clostridia|o__Clostridiales|f__Lachnospiraceae|g__Lachnoclostridium|s__Lachnoclostridium_sp_An76	2|1239|186801|186802|186803|1506553|1965654	Firmicutes	Clostridia	Clostridiales	Lachnospiraceae	Lachnoclostridium	Lachnoclostridium_sp_An76	0	0	0	0	0	0	0	0	0	0	0	0	0	0	0	0	0	0	0	0	0	0	0	0	0	0	0	0	0	0	0	0	0	0	0	0	0	0	0	0	0	0
k__Bacteria|p__Firmicutes|c__Clostridia|o__Clostridiales|f__Lachnospiraceae|g__Lachnospira	2|1239|186801|186802|186803|28050	Firmicutes	Clostridia	Clostridiales	Lachnospiraceae	Lachnospira		0	0	0	0	0	0	0	0	0	0	0	0	0	0.03333	0.05819	0	0	0	2.14015	1.90512	0.26035	0	0.07977	0.80547	0.17379	0.20807	1.47358	0	0	0	0.10053	0.19751	0.38202	0.02494	0.77357	0.36137	3.36028	0	7.79797	0.79307	0	0.014
k__Bacteria|p__Firmicutes|c__Clostridia|o__Clostridiales|f__Lachnospiraceae|g__Lachnospiraceae_unclassified	2|1239|186801|186802|186803|	Firmicutes	Clostridia	Clostridiales	Lachnospiraceae	Lachnospiraceae_unclassified		0	0	0	0	0	0	0	0	0	0	0	0	0.05774	3.78284	0.73272	0.02512	0.02522	41.3159	0.08964	1.64619	5.19872	31.0242	0.08345	11	4.90974	11.4227	7.92801	21.9407	15.424	20.9717	0.12121	17.0247	6.03545	16.4745	3.00592	0.32477	15.8147	6.62855	1.11437	0.87616	20.2307	4.64152
k__Bacteria|p__Firmicutes|c__Clostridia|o__Clostridiales|f__Lachnospiraceae|g__Lachnospiraceae_unclassified|s__Eubacterium_rectale	2|1239|186801|186802|186803||39491	Firmicutes	Clostridia	Clostridiales	Lachnospiraceae	Lachnospiraceae_unclassified	Eubacterium_rectale	0	0	0	0	0	0	0	0	0	0	0	0	0.05774	3.78284	0.73272	0.02512	0.02195	41.3159	0.08964	1.64619	5.19872	31.0242	0.08345	11	4.90974	11.4227	7.92435	21.9407	15.424	20.9717	0.12121	17.0247	6.03545	16.4745	3.00592	0.32477	15.8147	6.62855	1.11437	0.87616	20.2307	4.64152
k__Bacteria|p__Firmicutes|c__Clostridia|o__Clostridiales|f__Lachnospiraceae|g__Lachnospiraceae_unclassified|s__Lachnospiraceae_bacterium_2_1_46FAA	2|1239|186801|186802|186803||742723	Firmicutes	Clostridia	Clostridiales	Lachnospiraceae	Lachnospiraceae_unclassified	Lachnospiraceae_bacterium_2_1_46FAA	0	0	0	0	0	0	0	0	0	0	0	0	0	0	0	0	0	0	0	0	0	0	0	0	0	0	0.00367	0	0	0	0	0	0	0	0	0	0	0	0	0	0	0
k__Bacteria|p__Firmicutes|c__Clostridia|o__Clostridiales|f__Lachnospiraceae|g__Lachnospiraceae_unclassified|s__Lachnospiraceae_bacterium_oral_taxon_096	2|1239|186801|186802|186803||712982	Firmicutes	Clostridia	Clostridiales	Lachnospiraceae	Lachnospiraceae_unclassified	Lachnospiraceae_bacterium_oral_taxon_096	0	0	0	0	0	0	0	0	0	0	0	0	0	0	0	0	0.00327	0	0	0	0	0	0	0	0	0	0	0	0	0	0	0	0	0	0	0	0	0	0	0	0	0
k__Bacteria|p__Firmicutes|c__Clostridia|o__Clostridiales|f__Lachnospiraceae|g__Lachnospira|s__Lachnospira_pectinoschiza	2|1239|186801|186802|186803|28050|28052	Firmicutes	Clostridia	Clostridiales	Lachnospiraceae	Lachnospira	Lachnospira_pectinoschiza	0	0	0	0	0	0	0	0	0	0	0	0	0	0.03333	0.05819	0	0	0	2.14015	1.90512	0.26035	0	0.07977	0.80547	0.17379	0.20807	1.47358	0	0	0	0.10053	0.19751	0.38202	0.02494	0.77357	0.36137	3.36028	0	7.79797	0.79307	0	0.014
k__Bacteria|p__Firmicutes|c__Clostridia|o__Clostridiales|f__Lachnospiraceae|g__Oribacterium	2|1239|186801|186802|186803|265975	Firmicutes	Clostridia	Clostridiales	Lachnospiraceae	Oribacterium		0	0	0	0	0	0	0	0	0	0	0	0	0	0	0	0	0.00046	0	0	0	0	0	0	0	0	0	0	0	0	0	0	0	0.00122	0	0	0	0	0	0	0	0	0
k__Bacteria|p__Firmicutes|c__Clostridia|o__Clostridiales|f__Lachnospiraceae|g__Oribacterium|s__Oribacterium_sinus	2|1239|186801|186802|186803|265975|237576	Firmicutes	Clostridia	Clostridiales	Lachnospiraceae	Oribacterium	Oribacterium_sinus	0	0	0	0	0	0	0	0	0	0	0	0	0	0	0	0	0.00046	0	0	0	0	0	0	0	0	0	0	0	0	0	0	0	0.00122	0	0	0	0	0	0	0	0	0
k__Bacteria|p__Firmicutes|c__Clostridia|o__Clostridiales|f__Lachnospiraceae|g__Roseburia	2|1239|186801|186802|186803|841	Firmicutes	Clostridia	Clostridiales	Lachnospiraceae	Roseburia		0	0	0	0	0	0	0	0	0	0	0	0	3.8094	3.98216	6.33137	3.2774	0.04751	0.50252	1.41237	3.26509	2.03573	7.75718	3.12584	3.10089	5.92867	2.39391	13.1578	5.63526	1.95981	5.24725	5.85256	28.1213	2.08821	6.94906	4.36427	1.91448	9.64202	10.0231	3.50129	1.53685	9.83349	4.60861
k__Bacteria|p__Firmicutes|c__Clostridia|o__Clostridiales|f__Lachnospiraceae|g__Roseburia|s__Roseburia_faecis	2|1239|186801|186802|186803|841|301302	Firmicutes	Clostridia	Clostridiales	Lachnospiraceae	Roseburia	Roseburia_faecis	0	0	0	0	0	0	0	0	0	0	0	0	0.20347	3.44776	5.77364	0	0	0.13748	0.70378	1.33575	0.09401	0.70754	0.50083	1.29155	0.65363	0	6.84313	0	0.22348	0	0.99856	26.6399	0.44939	0.24531	0.00604	0.11692	2.61139	0.11059	2.0864	0.14453	0.31039	1.60711
k__Bacteria|p__Firmicutes|c__Clostridia|o__Clostridiales|f__Lachnospiraceae|g__Roseburia|s__Roseburia_hominis	2|1239|186801|186802|186803|841|301301	Firmicutes	Clostridia	Clostridiales	Lachnospiraceae	Roseburia	Roseburia_hominis	0	0	0	0	0	0	0	0	0	0	0	0	0.45538	0.05807	0.03689	0.02279	0	0.00588	0.02913	0.44928	0.56017	0.12226	1.20544	0	0.43093	0.34637	1.74747	0	0.02592	0	2.9116	0	0	0.05608	0.37544	1.13182	1.74295	5.30887	0.01625	0.16491	5.64688	0.04493
k__Bacteria|p__Firmicutes|c__Clostridia|o__Clostridiales|f__Lachnospiraceae|g__Roseburia|s__Roseburia_intestinalis	2|1239|186801|186802|186803|841|166486	Firmicutes	Clostridia	Clostridiales	Lachnospiraceae	Roseburia	Roseburia_intestinalis	0	0	0	0	0	0	0	0	0	0	0	0	0	0.1842	0	2.82803	0.02138	0.34724	0.57178	0.97423	0.48636	5.96738	0.00385	0.90916	2.88617	0.162	2.20451	5.63526	1.61809	5.24704	0.06347	0.01604	1.17408	5.83276	1.84583	0.44187	2.80265	0.21348	1.05997	0.63385	0.31786	1.26868
k__Bacteria|p__Firmicutes|c__Clostridia|o__Clostridiales|f__Lachnospiraceae|g__Roseburia|s__Roseburia_inulinivorans	2|1239|186801|186802|186803|841|360807	Firmicutes	Clostridia	Clostridiales	Lachnospiraceae	Roseburia	Roseburia_inulinivorans	0	0	0	0	0	0	0	0	0	0	0	0	0.71152	0.15896	0.26335	0.20253	0.02613	0.01077	0.10767	0.44485	0.18258	0.96	1.41572	0.64382	1.53252	1.77499	0.39339	0	0.09232	0	1.86721	1.3191	0	0.31222	2.09491	0.02972	0.34685	2.66513	0.32396	0.5629	1.93361	1.58691
k__Bacteria|p__Firmicutes|c__Clostridia|o__Clostridiales|f__Lachnospiraceae|g__Roseburia|s__Roseburia_sp_CAG_182	2|1239|186801|186802|186803|841|1262942	Firmicutes	Clostridia	Clostridiales	Lachnospiraceae	Roseburia	Roseburia_sp_CAG_182	0	0	0	0	0	0	0	0	0	0	0	0	0	0	0	0	0	0	0	0	0	0	0	0	0	0.07005	0	0	0	0	0	0	0	0	0.02248	0	0	0	0	0	0	0
k__Bacteria|p__Firmicutes|c__Clostridia|o__Clostridiales|f__Lachnospiraceae|g__Roseburia|s__Roseburia_sp_CAG_303	2|1239|186801|186802|186803|841|1262944	Firmicutes	Clostridia	Clostridiales	Lachnospiraceae	Roseburia	Roseburia_sp_CAG_303	0	0	0	0	0	0	0	0	0	0	0	0	0	0.1326	0	0	0	0	0	0.01895	0.71261	0	0	0	0.34571	0	1.96932	0	0	0.00021	0.01173	0	0.46474	0.01108	0	0.19416	2.13797	1.72504	0.0147	0.01191	1.62476	0
k__Bacteria|p__Firmicutes|c__Clostridia|o__Clostridiales|f__Lachnospiraceae|g__Roseburia|s__Roseburia_sp_CAG_309	2|1239|186801|186802|186803|841|1262945	Firmicutes	Clostridia	Clostridiales	Lachnospiraceae	Roseburia	Roseburia_sp_CAG_309	0	0	0	0	0	0	0	0	0	0	0	0	0	0	0	0	0	0	0	0.04105	0	0	0	0	0	0	0	0	0	0	0	0	0	0	0	0	0	0	0	0	0	0
k__Bacteria|p__Firmicutes|c__Clostridia|o__Clostridiales|f__Lachnospiraceae|g__Roseburia|s__Roseburia_sp_CAG_471	2|1239|186801|186802|186803|841|1262948	Firmicutes	Clostridia	Clostridiales	Lachnospiraceae	Roseburia	Roseburia_sp_CAG_471	0	0	0	0	0	0	0	0	0	0	0	0	2.43903	0.00056	0.25749	0.22405	0	0.00115	0	0.00097	0	0	0	0.25635	0.07971	0.0405	0	0	0	0	0	0.14619	0	0.49161	0.01957	0	0.00022	0	0	0.01876	0	0.10099
k__Bacteria|p__Firmicutes|c__Clostridia|o__Clostridiales|f__Lachnospiraceae|g__Sellimonas	2|1239|186801|186802|186803|1769710	Firmicutes	Clostridia	Clostridiales	Lachnospiraceae	Sellimonas		0	0	0	0	0	0	0	0	0	0	0	0	0	0	0	0	0	0	0.01189	0	0	0	0	0	0	0	0.04944	0	0	0	0	0	0	0	0	0	0	0.06014	0.00205	0	0.3557	0
k__Bacteria|p__Firmicutes|c__Clostridia|o__Clostridiales|f__Lachnospiraceae|g__Sellimonas|s__Sellimonas_intestinalis	2|1239|186801|186802|186803|1769710|1653434	Firmicutes	Clostridia	Clostridiales	Lachnospiraceae	Sellimonas	Sellimonas_intestinalis	0	0	0	0	0	0	0	0	0	0	0	0	0	0	0	0	0	0	0.01189	0	0	0	0	0	0	0	0.04944	0	0	0	0	0	0	0	0	0	0	0.06014	0.00205	0	0.3557	0
k__Bacteria|p__Firmicutes|c__Clostridia|o__Clostridiales|f__Lachnospiraceae|g__Tyzzerella	2|1239|186801|186802|186803|1506577	Firmicutes	Clostridia	Clostridiales	Lachnospiraceae	Tyzzerella		0	0	0	0	0	0	0	0	0	0	0	0	0	0	0	0	0	0	0.0012	0	0	0	0	0	0	0	0	0.79287	0	0.03484	0	0	0	0	0	0	0	0	0	0	0	0
k__Bacteria|p__Firmicutes|c__Clostridia|o__Clostridiales|f__Lachnospiraceae|g__Tyzzerella|s__Tyzzerella_nexilis	2|1239|186801|186802|186803|1506577|29361	Firmicutes	Clostridia	Clostridiales	Lachnospiraceae	Tyzzerella	Tyzzerella_nexilis	0	0	0	0	0	0	0	0	0	0	0	0	0	0	0	0	0	0	0.0012	0	0	0	0	0	0	0	0	0.79287	0	0.03484	0	0	0	0	0	0	0	0	0	0	0	0
k__Bacteria|p__Firmicutes|c__Clostridia|o__Clostridiales|f__Oscillospiraceae	2|1239|186801|186802|216572	Firmicutes	Clostridia	Clostridiales	Oscillospiraceae			0	0	0	0	0	0	0	0	0	0	0	0	0.03398	0.01603	0.19613	0.1712	0.00088	0.00105	0.40818	0.42704	0.90534	0.01208	0.13625	0.09307	0.31352	0.44529	0	0	0.01844	0	0.38737	0.27199	0	0.02517	0.19838	1.48774	0.80146	0	0.0881	0.25545	0	0.03156
k__Bacteria|p__Firmicutes|c__Clostridia|o__Clostridiales|f__Oscillospiraceae|g__Oscillibacter	2|1239|186801|186802|216572|459786	Firmicutes	Clostridia	Clostridiales	Oscillospiraceae	Oscillibacter		0	0	0	0	0	0	0	0	0	0	0	0	0.03398	0.01603	0.19613	0.1712	0.00088	0.00105	0.40818	0.42704	0.90534	0.01208	0.13625	0.09307	0.31352	0.44529	0	0	0.01844	0	0.38737	0.27199	0	0.02517	0.19838	1.48774	0.80146	0	0.0881	0.25545	0	0.03156
k__Bacteria|p__Firmicutes|c__Clostridia|o__Clostridiales|f__Oscillospiraceae|g__Oscillibacter|s__Oscillibacter_sp_57_20	2|1239|186801|186802|216572|459786|1897011	Firmicutes	Clostridia	Clostridiales	Oscillospiraceae	Oscillibacter	Oscillibacter_sp_57_20	0	0	0	0	0	0	0	0	0	0	0	0	0.03103	0.01379	0.18643	0.16763	0.00088	0.00105	0.40767	0.4197	0.22142	0	0.10682	0.09307	0.29719	0.34657	0	0	0	0	0.35854	0.27199	0	0.02517	0.17454	0.55317	0.45424	0	0.0881	0.03429	0	0.01393
k__Bacteria|p__Firmicutes|c__Clostridia|o__Clostridiales|f__Oscillospiraceae|g__Oscillibacter|s__Oscillibacter_sp_CAG_241	2|1239|186801|186802|216572|459786|1262911	Firmicutes	Clostridia	Clostridiales	Oscillospiraceae	Oscillibacter	Oscillibacter_sp_CAG_241	0	0	0	0	0	0	0	0	0	0	0	0	0.00295	0.00224	0.0097	0.00357	0	0	0.00051	0.00733	0.68392	0.01208	0.02943	0	0.01633	0.09873	0	0	0.01844	0	0.02883	0	0	0	0.02384	0.93457	0.34721	0	0	0.22116	0	0.01763
k__Bacteria|p__Firmicutes|c__Clostridia|o__Clostridiales|f__Peptostreptococcaceae	2|1239|186801|186802|186804	Firmicutes	Clostridia	Clostridiales	Peptostreptococcaceae			0	0	0	0	0	0	0	0	0	0	0	0	0.04685	0.14838	0.31178	0.23039	0.0038	0.22765	0	0.00736	0	0.63051	0.08276	0.0191	0.04207	0.40867	0.14381	0.44196	0.02572	0.03787	0.04892	0.01281	0.0337	0.87336	0.14489	0.2026	0.02806	0.12035	0.03724	0.1268	1.00548	0.28539
k__Bacteria|p__Firmicutes|c__Clostridia|o__Clostridiales|f__Peptostreptococcaceae|g__Intestinibacter	2|1239|186801|186802|186804|1505657	Firmicutes	Clostridia	Clostridiales	Peptostreptococcaceae	Intestinibacter		0	0	0	0	0	0	0	0	0	0	0	0	0.02613	0.07182	0.26117	0.227	0.00337	0.22207	0	0.00736	0	0.62897	0.07377	0.01522	0.03725	0.33238	0.0569	0.40155	0.00095	0.01594	0.04706	0.01138	0	0.86068	0.11066	0.20191	0.0257	0.10595	0.03724	0.1268	0.9979	0.28539
k__Bacteria|p__Firmicutes|c__Clostridia|o__Clostridiales|f__Peptostreptococcaceae|g__Intestinibacter|s__Intestinibacter_bartlettii	2|1239|186801|186802|186804|1505657|261299	Firmicutes	Clostridia	Clostridiales	Peptostreptococcaceae	Intestinibacter	Intestinibacter_bartlettii	0	0	0	0	0	0	0	0	0	0	0	0	0.02613	0.07182	0.26117	0.227	0.00337	0.22207	0	0.00736	0	0.62897	0.07377	0.01522	0.03725	0.33238	0.0569	0.40155	0.00095	0.01594	0.04706	0.01138	0	0.86068	0.11066	0.20191	0.0257	0.10595	0.03724	0.1268	0.9979	0.28539
k__Bacteria|p__Firmicutes|c__Clostridia|o__Clostridiales|f__Peptostreptococcaceae|g__Paraclostridium	2|1239|186801|186802|186804|1849822	Firmicutes	Clostridia	Clostridiales	Peptostreptococcaceae	Paraclostridium		0	0	0	0	0	0	0	0	0	0	0	0	0	0	0	0	0	0	0	0	0	0	0	0	0	0	0	0	0	0	0	0	0.00998	0	0	0	0	0	0	0	0	0
k__Bacteria|p__Firmicutes|c__Clostridia|o__Clostridiales|f__Peptostreptococcaceae|g__Paraclostridium|s__Paraclostridium_benzoelyticum	2|1239|186801|186802|186804|1849822|1629550	Firmicutes	Clostridia	Clostridiales	Peptostreptococcaceae	Paraclostridium	Paraclostridium_benzoelyticum	0	0	0	0	0	0	0	0	0	0	0	0	0	0	0	0	0	0	0	0	0	0	0	0	0	0	0	0	0	0	0	0	0.00565	0	0	0	0	0	0	0	0	0
k__Bacteria|p__Firmicutes|c__Clostridia|o__Clostridiales|f__Peptostreptococcaceae|g__Paraclostridium|s__Paraclostridium_bifermentans	2|1239|186801|186802|186804|1849822|1490	Firmicutes	Clostridia	Clostridiales	Peptostreptococcaceae	Paraclostridium	Paraclostridium_bifermentans	0	0	0	0	0	0	0	0	0	0	0	0	0	0	0	0	0	0	0	0	0	0	0	0	0	0	0	0	0	0	0	0	0.00433	0	0	0	0	0	0	0	0	0
k__Bacteria|p__Firmicutes|c__Clostridia|o__Clostridiales|f__Peptostreptococcaceae|g__Peptostreptococcus	2|1239|186801|186802|186804|1257	Firmicutes	Clostridia	Clostridiales	Peptostreptococcaceae	Peptostreptococcus		0	0	0	0	0	0	0	0	0	0	0	0	0.02018	0.00443	0.02325	0	0	0	0	0	0	0	0	0	0	0	0.00472	0	0	0	0	0	0.0006	0.00549	0.00591	0	0	0	0	0	0	0
k__Bacteria|p__Firmicutes|c__Clostridia|o__Clostridiales|f__Peptostreptococcaceae|g__Peptostreptococcus|s__Peptostreptococcus_stomatis	2|1239|186801|186802|186804|1257|341694	Firmicutes	Clostridia	Clostridiales	Peptostreptococcaceae	Peptostreptococcus	Peptostreptococcus_stomatis	0	0	0	0	0	0	0	0	0	0	0	0	0.02018	0.00443	0.02325	0	0	0	0	0	0	0	0	0	0	0	0.00472	0	0	0	0	0	0.0006	0.00549	0.00591	0	0	0	0	0	0	0
k__Bacteria|p__Firmicutes|c__Clostridia|o__Clostridiales|f__Peptostreptococcaceae|g__Romboutsia	2|1239|186801|186802|186804|1501226	Firmicutes	Clostridia	Clostridiales	Peptostreptococcaceae	Romboutsia		0	0	0	0	0	0	0	0	0	0	0	0	0.00054	0.07213	0.02736	0.00339	0.00043	0.00559	0	0	0	0.00154	0.00899	0.00388	0.00482	0.07629	0.08219	0.04041	0.02477	0.02192	0.00187	0.00143	0.02312	0.00719	0.02831	0.0007	0.00236	0.0144	0	0	0.00614	0
k__Bacteria|p__Firmicutes|c__Clostridia|o__Clostridiales|f__Peptostreptococcaceae|g__Romboutsia|s__Romboutsia_ilealis	2|1239|186801|186802|186804|1501226|1115758	Firmicutes	Clostridia	Clostridiales	Peptostreptococcaceae	Romboutsia	Romboutsia_ilealis	0	0	0	0	0	0	0	0	0	0	0	0	0.00054	0.07213	0.02736	0.00339	0.00043	0.00559	0	0	0	0.00154	0.00899	0.00388	0.00482	0.07629	0.08219	0.04041	0.02477	0.02192	0.00187	0.00143	0.02312	0.00719	0.02831	0.0007	0.00236	0.0144	0	0	0.00614	0
k__Bacteria|p__Firmicutes|c__Clostridia|o__Clostridiales|f__Peptostreptococcaceae|g__Terrisporobacter	2|1239|186801|186802|186804|1505652	Firmicutes	Clostridia	Clostridiales	Peptostreptococcaceae	Terrisporobacter		0	0	0	0	0	0	0	0	0	0	0	0	0	0	0	0	0	0	0	0	0	0	0	0	0	0	0	0	0	0	0	0	0	0	0	0	0	0	0	0	0.00145	0
k__Bacteria|p__Firmicutes|c__Clostridia|o__Clostridiales|f__Peptostreptococcaceae|g__Terrisporobacter|s__Terrisporobacter_othiniensis	2|1239|186801|186802|186804|1505652|1577792	Firmicutes	Clostridia	Clostridiales	Peptostreptococcaceae	Terrisporobacter	Terrisporobacter_othiniensis	0	0	0	0	0	0	0	0	0	0	0	0	0	0	0	0	0	0	0	0	0	0	0	0	0	0	0	0	0	0	0	0	0	0	0	0	0	0	0	0	0.00145	0
k__Bacteria|p__Firmicutes|c__Clostridia|o__Clostridiales|f__Ruminococcaceae	2|1239|186801|186802|541000	Firmicutes	Clostridia	Clostridiales	Ruminococcaceae			0	0	0	0	0	0	0	0	0	0	0	0	18.8106	5.77884	13.3352	16.2526	7.41329	3.30227	5.1423	9.38699	28.1935	19.8176	2.47415	18.9499	9.20127	13.5567	21.0552	8.96949	20.7531	16.647	7.51044	16.9294	3.37143	6.5772	24.7145	32.0035	15.8832	14.8262	4.77315	7.3751	15.1654	4.92071
k__Bacteria|p__Firmicutes|c__Clostridia|o__Clostridiales|f__Ruminococcaceae|g__Agathobaculum	2|1239|186801|186802|541000|2048137	Firmicutes	Clostridia	Clostridiales	Ruminococcaceae	Agathobaculum		0	0	0	0	0	0	0	0	0	0	0	0	0.429	0.11551	0.05482	0.09414	0.00799	0.09787	0.39291	0.0628	0.07218	0.0746	0.07713	0.10251	0.06494	0.24755	0	1.04651	0.50846	0.87356	0.07887	0.1836	0	0.68206	0.12429	0.20244	0.37361	0.17715	0.05092	0.00913	1.02061	0.04646
k__Bacteria|p__Firmicutes|c__Clostridia|o__Clostridiales|f__Ruminococcaceae|g__Agathobaculum|s__Agathobaculum_butyriciproducens	2|1239|186801|186802|541000|2048137|1628085	Firmicutes	Clostridia	Clostridiales	Ruminococcaceae	Agathobaculum	Agathobaculum_butyriciproducens	0	0	0	0	0	0	0	0	0	0	0	0	0.429	0.11551	0.05482	0.09414	0.00799	0.09787	0.39291	0.0628	0.07218	0.0746	0.07713	0.10251	0.06494	0.24755	0	1.04651	0.50846	0.87356	0.07887	0.1836	0	0.68206	0.12429	0.20244	0.37361	0.17715	0.05092	0.00913	1.02061	0.04646
k__Bacteria|p__Firmicutes|c__Clostridia|o__Clostridiales|f__Ruminococcaceae|g__Anaerofilum	2|1239|186801|186802|541000|52784	Firmicutes	Clostridia	Clostridiales	Ruminococcaceae	Anaerofilum		0	0	0	0	0	0	0	0	0	0	0	0	0	0	0	0	0	0	0	0	0	0	0	0	0	0	0	0	0	0	0	0	0	0	0	0	0	0	0	0	0	0
k__Bacteria|p__Firmicutes|c__Clostridia|o__Clostridiales|f__Ruminococcaceae|g__Anaerofilum|s__Anaerofilum_sp_An201	2|1239|186801|186802|541000|52784|1965588	Firmicutes	Clostridia	Clostridiales	Ruminococcaceae	Anaerofilum	Anaerofilum_sp_An201	0	0	0	0	0	0	0	0	0	0	0	0	0	0	0	0	0	0	0	0	0	0	0	0	0	0	0	0	0	0	0	0	0	0	0	0	0	0	0	0	0	0
k__Bacteria|p__Firmicutes|c__Clostridia|o__Clostridiales|f__Ruminococcaceae|g__Anaeromassilibacillus	2|1239|186801|186802|541000|1924093	Firmicutes	Clostridia	Clostridiales	Ruminococcaceae	Anaeromassilibacillus		0	0	0	0	0	0	0	0	0	0	0	0	0	0.00025	0	0.00146	0	0	0.04878	0	0.00049	0	0	0	0	0	0.00399	0	0.00289	0	0	0	0	0	0	0.0902	0.00091	0	0	0	0	0
k__Bacteria|p__Firmicutes|c__Clostridia|o__Clostridiales|f__Ruminococcaceae|g__Anaeromassilibacillus|s__Anaeromassilibacillus_sp_An172	2|1239|186801|186802|541000|1924093|1965570	Firmicutes	Clostridia	Clostridiales	Ruminococcaceae	Anaeromassilibacillus	Anaeromassilibacillus_sp_An172	0	0	0	0	0	0	0	0	0	0	0	0	0	0	0	0	0	0	0	0	0	0	0	0	0	0	0	0	0	0	0	0	0	0	0	0	0	0	0	0	0	0
k__Bacteria|p__Firmicutes|c__Clostridia|o__Clostridiales|f__Ruminococcaceae|g__Anaeromassilibacillus|s__Anaeromassilibacillus_sp_An200	2|1239|186801|186802|541000|1924093|1965587	Firmicutes	Clostridia	Clostridiales	Ruminococcaceae	Anaeromassilibacillus	Anaeromassilibacillus_sp_An200	0	0	0	0	0	0	0	0	0	0	0	0	0	0	0	0	0	0	0	0	0	0	0	0	0	0	0	0	0	0	0	0	0	0	0	0	0	0	0	0	0	0
k__Bacteria|p__Firmicutes|c__Clostridia|o__Clostridiales|f__Ruminococcaceae|g__Anaeromassilibacillus|s__Anaeromassilibacillus_sp_An250	2|1239|186801|186802|541000|1924093|1965604	Firmicutes	Clostridia	Clostridiales	Ruminococcaceae	Anaeromassilibacillus	Anaeromassilibacillus_sp_An250	0	0	0	0	0	0	0	0	0	0	0	0	0	0.00025	0	0.00146	0	0	0.04878	0	0.00049	0	0	0	0	0	0.00399	0	0.00289	0	0	0	0	0	0	0.0902	0.00091	0	0	0	0	0
k__Bacteria|p__Firmicutes|c__Clostridia|o__Clostridiales|f__Ruminococcaceae|g__Anaerotruncus	2|1239|186801|186802|541000|244127	Firmicutes	Clostridia	Clostridiales	Ruminococcaceae	Anaerotruncus		0	0	0	0	0	0	0	0	0	0	0	0	0	0.00307	0.03179	0	0	0	0.00133	0	15.2718	0.00341	0	0	0	0	0	0	0.02292	0	0	0	0	0	0	0	2.79746	0	0	0	0	0
k__Bacteria|p__Firmicutes|c__Clostridia|o__Clostridiales|f__Ruminococcaceae|g__Anaerotruncus|s__Anaerotruncus_colihominis	2|1239|186801|186802|541000|244127|169435	Firmicutes	Clostridia	Clostridiales	Ruminococcaceae	Anaerotruncus	Anaerotruncus_colihominis	0	0	0	0	0	0	0	0	0	0	0	0	0	0.00307	0.03179	0	0	0	0.00133	0	0	0.00341	0	0	0	0	0	0	0.02292	0	0	0	0	0	0	0	0.00389	0	0	0	0	0
k__Bacteria|p__Firmicutes|c__Clostridia|o__Clostridiales|f__Ruminococcaceae|g__Anaerotruncus|s__Anaerotruncus_sp_CAG_528	2|1239|186801|186802|541000|244127|1262700	Firmicutes	Clostridia	Clostridiales	Ruminococcaceae	Anaerotruncus	Anaerotruncus_sp_CAG_528	0	0	0	0	0	0	0	0	0	0	0	0	0	0	0	0	0	0	0	0	15.2718	0	0	0	0	0	0	0	0	0	0	0	0	0	0	0	2.79356	0	0	0	0	0
k__Bacteria|p__Firmicutes|c__Clostridia|o__Clostridiales|f__Ruminococcaceae|g__Faecalibacterium	2|1239|186801|186802|541000|216851	Firmicutes	Clostridia	Clostridiales	Ruminococcaceae	Faecalibacterium		0	0	0	0	0	0	0	0	0	0	0	0	17.0943	4.06896	3.4554	11.3178	7.13667	2.95909	2.68801	5.69213	2.63791	12.7259	1.71352	13.7851	5.0378	1.09713	11.084	1.05684	12.8038	8.17095	2.90715	7.43871	2.72035	3.27863	2.20555	4.13978	7.21383	9.52266	3.06915	0.86563	10.0136	2.07253
k__Bacteria|p__Firmicutes|c__Clostridia|o__Clostridiales|f__Ruminococcaceae|g__Faecalibacterium|s__Faecalibacterium_prausnitzii	2|1239|186801|186802|541000|216851|853	Firmicutes	Clostridia	Clostridiales	Ruminococcaceae	Faecalibacterium	Faecalibacterium_prausnitzii	0	0	0	0	0	0	0	0	0	0	0	0	17.0943	4.06896	3.4554	11.3178	7.13667	2.95909	2.68801	5.69213	2.63791	12.7259	1.71352	13.7851	5.0378	1.09713	11.084	1.05684	12.8038	8.17095	2.90715	7.43871	2.72035	3.27863	2.20555	4.13978	7.21383	9.52266	3.06915	0.86563	10.0136	2.07253
k__Bacteria|p__Firmicutes|c__Clostridia|o__Clostridiales|f__Ruminococcaceae|g__Flavonifractor	2|1239|186801|186802|541000|946234	Firmicutes	Clostridia	Clostridiales	Ruminococcaceae	Flavonifractor		0	0	0	0	0	0	0	0	0	0	0	0	0.02101	0.00489	0.02922	0.13315	0.02834	0	0.37983	0.02776	0.01214	0.0702	0.00578	0.06182	0.00843	0.02218	0.34095	0.40666	0.05439	0.05205	0	0.22022	0.06826	0.0217	0	0.01349	0.01168	0.07475	0.20607	0.00103	0.08033	0.01319
k__Bacteria|p__Firmicutes|c__Clostridia|o__Clostridiales|f__Ruminococcaceae|g__Flavonifractor|s__Flavonifractor_plautii	2|1239|186801|186802|541000|946234|292800	Firmicutes	Clostridia	Clostridiales	Ruminococcaceae	Flavonifractor	Flavonifractor_plautii	0	0	0	0	0	0	0	0	0	0	0	0	0.02101	0.00489	0.02922	0.13315	0.02834	0	0.37983	0.02776	0.01214	0.0702	0.00578	0.06182	0.00843	0.02218	0.34095	0.40666	0.05439	0.05205	0	0.22022	0.06826	0.0217	0	0.01349	0.01168	0.07475	0.20607	0.00103	0.08033	0.01319
k__Bacteria|p__Firmicutes|c__Clostridia|o__Clostridiales|f__Ruminococcaceae|g__Flavonifractor|s__Flavonifractor_sp_An10	2|1239|186801|186802|541000|946234|1965537	Firmicutes	Clostridia	Clostridiales	Ruminococcaceae	Flavonifractor	Flavonifractor_sp_An10	0	0	0	0	0	0	0	0	0	0	0	0	0	0	0	0	0	0	0	0	0	0	0	0	0	0	0	0	0	0	0	0	0	0	0	0	0	0	0	0	0	0
k__Bacteria|p__Firmicutes|c__Clostridia|o__Clostridiales|f__Ruminococcaceae|g__Flavonifractor|s__Flavonifractor_sp_An306	2|1239|186801|186802|541000|946234|1965629	Firmicutes	Clostridia	Clostridiales	Ruminococcaceae	Flavonifractor	Flavonifractor_sp_An306	0	0	0	0	0	0	0	0	0	0	0	0	0	0	0	0	0	0	0	0	0	0	0	0	0	0	0	0	0	0	0	0	0	0	0	0	0	0	0	0	0	0
k__Bacteria|p__Firmicutes|c__Clostridia|o__Clostridiales|f__Ruminococcaceae|g__Gemmiger	2|1239|186801|186802|541000|204475	Firmicutes	Clostridia	Clostridiales	Ruminococcaceae	Gemmiger		0	0	0	0	0	0	0	0	0	0	0	0	0.58322	0.36746	0.20744	0.25632	0.00301	0.12766	0.01824	0.00686	0.02116	0.03378	0.06168	0.05397	0.06311	0.32149	0.60236	0.00228	0.02975	0.01711	0.22251	0.14702	0.35772	0.04387	0.40953	0.04717	0.02257	0.03014	0.41907	0.01318	0.1247	0.03772
k__Bacteria|p__Firmicutes|c__Clostridia|o__Clostridiales|f__Ruminococcaceae|g__Gemmiger|s__Gemmiger_formicilis	2|1239|186801|186802|541000|204475|745368	Firmicutes	Clostridia	Clostridiales	Ruminococcaceae	Gemmiger	Gemmiger_formicilis	0	0	0	0	0	0	0	0	0	0	0	0	0.58322	0.36746	0.20744	0.25632	0.00301	0.12766	0.01824	0.00686	0.02116	0.03378	0.06168	0.05397	0.06311	0.32149	0.60236	0.00228	0.02975	0.01711	0.22251	0.14702	0.35772	0.04387	0.40953	0.04717	0.02257	0.03014	0.41907	0.01318	0.1247	0.03772
k__Bacteria|p__Firmicutes|c__Clostridia|o__Clostridiales|f__Ruminococcaceae|g__Gemmiger|s__Gemmiger_sp_An120	2|1239|186801|186802|541000|204475|1965549	Firmicutes	Clostridia	Clostridiales	Ruminococcaceae	Gemmiger	Gemmiger_sp_An120	0	0	0	0	0	0	0	0	0	0	0	0	0	0	0	0	0	0	0	0	0	0	0	0	0	0	0	0	0	0	0	0	0	0	0	0	0	0	0	0	0	0
k__Bacteria|p__Firmicutes|c__Clostridia|o__Clostridiales|f__Ruminococcaceae|g__Gemmiger|s__Gemmiger_sp_An50	2|1239|186801|186802|541000|204475|1965639	Firmicutes	Clostridia	Clostridiales	Ruminococcaceae	Gemmiger	Gemmiger_sp_An50	0	0	0	0	0	0	0	0	0	0	0	0	0	0	0	0	0	0	0	0	0	0	0	0	0	0	0	0	0	0	0	0	0	0	0	0	0	0	0	0	0	0
k__Bacteria|p__Firmicutes|c__Clostridia|o__Clostridiales|f__Ruminococcaceae|g__Harryflintia	2|1239|186801|186802|541000|1892380	Firmicutes	Clostridia	Clostridiales	Ruminococcaceae	Harryflintia		0	0	0	0	0	0	0	0	0	0	0	0	0	0	0	0	0	0	0	0	0	0	0.00027	0	0	0	0	0	0.00857	0	0	0	0	0	0	0.02568	0.0002	0	0	0	0	0
k__Bacteria|p__Firmicutes|c__Clostridia|o__Clostridiales|f__Ruminococcaceae|g__Harryflintia|s__Harryflintia_acetispora	2|1239|186801|186802|541000|1892380|1849041	Firmicutes	Clostridia	Clostridiales	Ruminococcaceae	Harryflintia	Harryflintia_acetispora	0	0	0	0	0	0	0	0	0	0	0	0	0	0	0	0	0	0	0	0	0	0	0.00027	0	0	0	0	0	0.00857	0	0	0	0	0	0	0.02568	0.0002	0	0	0	0	0
k__Bacteria|p__Firmicutes|c__Clostridia|o__Clostridiales|f__Ruminococcaceae|g__Pseudoflavonifractor	2|1239|186801|186802|541000|1017280	Firmicutes	Clostridia	Clostridiales	Ruminococcaceae	Pseudoflavonifractor		0	0	0	0	0	0	0	0	0	0	0	0	0	0	0	0	0	0	0	0	0	0	0	0	0	0	0	0	0	0	0	0	0	0	0	0	0	0	0.00271	0	0	0
k__Bacteria|p__Firmicutes|c__Clostridia|o__Clostridiales|f__Ruminococcaceae|g__Pseudoflavonifractor|s__Pseudoflavonifractor_capillosus	2|1239|186801|186802|541000|1017280|106588	Firmicutes	Clostridia	Clostridiales	Ruminococcaceae	Pseudoflavonifractor	Pseudoflavonifractor_capillosus	0	0	0	0	0	0	0	0	0	0	0	0	0	0	0	0	0	0	0	0	0	0	0	0	0	0	0	0	0	0	0	0	0	0	0	0	0	0	0	0	0	0
k__Bacteria|p__Firmicutes|c__Clostridia|o__Clostridiales|f__Ruminococcaceae|g__Pseudoflavonifractor|s__Pseudoflavonifractor_sp_An184	2|1239|186801|186802|541000|1017280|1965576	Firmicutes	Clostridia	Clostridiales	Ruminococcaceae	Pseudoflavonifractor	Pseudoflavonifractor_sp_An184	0	0	0	0	0	0	0	0	0	0	0	0	0	0	0	0	0	0	0	0	0	0	0	0	0	0	0	0	0	0	0	0	0	0	0	0	0	0	0.00271	0	0	0
k__Bacteria|p__Firmicutes|c__Clostridia|o__Clostridiales|f__Ruminococcaceae|g__Pseudoflavonifractor|s__Pseudoflavonifractor_sp_An85	2|1239|186801|186802|541000|1017280|1965661	Firmicutes	Clostridia	Clostridiales	Ruminococcaceae	Pseudoflavonifractor	Pseudoflavonifractor_sp_An85	0	0	0	0	0	0	0	0	0	0	0	0	0	0	0	0	0	0	0	0	0	0	0	0	0	0	0	0	0	0	0	0	0	0	0	0	0	0	0	0	0	0
k__Bacteria|p__Firmicutes|c__Clostridia|o__Clostridiales|f__Ruminococcaceae|g__Ruminococcaceae_unclassified	2|1239|186801|186802|541000|	Firmicutes	Clostridia	Clostridiales	Ruminococcaceae	Ruminococcaceae_unclassified		0	0	0	0	0	0	0	0	0	0	0	0	0	0.63944	0.12497	0.1303	0	0.00201	0.13841	0.56686	0.01973	0.00071	0.02494	0	0.00033	0	0	0	0.01679	0	0.15787	0	0	0	0.00031	0.07025	0.00123	0.00236	0	0.00039	0.02091	0.07199
k__Bacteria|p__Firmicutes|c__Clostridia|o__Clostridiales|f__Ruminococcaceae|g__Ruminococcaceae_unclassified|s__Clostridium_leptum	2|1239|186801|186802|541000||1535	Firmicutes	Clostridia	Clostridiales	Ruminococcaceae	Ruminococcaceae_unclassified	Clostridium_leptum	0	0	0	0	0	0	0	0	0	0	0	0	0	0.01928	0	0	0	0.00201	0.05488	0	0.01973	0.00071	0.02494	0	0	0	0	0	0.01679	0	0.14948	0	0	0	0.00031	0.04071	0.00123	0.00236	0	0	0.02091	0.00614
k__Bacteria|p__Firmicutes|c__Clostridia|o__Clostridiales|f__Ruminococcaceae|g__Ruminococcaceae_unclassified|s__Clostridium_methylpentosum	2|1239|186801|186802|541000||84026	Firmicutes	Clostridia	Clostridiales	Ruminococcaceae	Ruminococcaceae_unclassified	Clostridium_methylpentosum	0	0	0	0	0	0	0	0	0	0	0	0	0	0	0	0	0	0	0	0	0	0	0	0	0	0	0	0	0	0	0.00839	0	0	0	0	0.00687	0	0	0	0	0	0
k__Bacteria|p__Firmicutes|c__Clostridia|o__Clostridiales|f__Ruminococcaceae|g__Ruminococcaceae_unclassified|s__Eubacterium_siraeum	2|1239|186801|186802|541000||39492	Firmicutes	Clostridia	Clostridiales	Ruminococcaceae	Ruminococcaceae_unclassified	Eubacterium_siraeum	0	0	0	0	0	0	0	0	0	0	0	0	0	0.62016	0.12427	0.1303	0	0	0.0284	0.56686	0	0	0	0	0.00033	0	0	0	0	0	0	0	0	0	0	0	0	0	0	0.00039	0	0.06585
k__Bacteria|p__Firmicutes|c__Clostridia|o__Clostridiales|f__Ruminococcaceae|g__Ruminococcaceae_unclassified|s__Ruminococcaceae_bacterium_D16	2|1239|186801|186802|541000||552398	Firmicutes	Clostridia	Clostridiales	Ruminococcaceae	Ruminococcaceae_unclassified	Ruminococcaceae_bacterium_D16	0	0	0	0	0	0	0	0	0	0	0	0	0	0	0	0	0	0	0.05513	0	0	0	0	0	0	0	0	0	0	0	0	0	0	0	0	0	0	0	0	0	0	0
k__Bacteria|p__Firmicutes|c__Clostridia|o__Clostridiales|f__Ruminococcaceae|g__Ruminococcaceae_unclassified|s__Ruminococcaceae_bacterium_D5	2|1239|186801|186802|541000||1520815	Firmicutes	Clostridia	Clostridiales	Ruminococcaceae	Ruminococcaceae_unclassified	Ruminococcaceae_bacterium_D5	0	0	0	0	0	0	0	0	0	0	0	0	0	0	0.00071	0	0	0	0	0	0	0	0	0	0	0	0	0	0	0	0	0	0	0	0	0.02266	0	0	0	0	0	0
k__Bacteria|p__Firmicutes|c__Clostridia|o__Clostridiales|f__Ruminococcaceae|g__Ruminococcus	2|1239|186801|186802|541000|1263	Firmicutes	Clostridia	Clostridiales	Ruminococcaceae	Ruminococcus		0	0	0	0	0	0	0	0	0	0	0	0	0.64605	0.56253	9.38351	4.06506	0.2358	0.00726	0.52923	3.01064	10.0156	6.87631	0.56433	4.87106	4.00813	11.79	8.83893	6.37689	7.17461	7.52889	4.07746	8.9056	0.20219	2.54785	21.9029	27.0393	5.42808	4.90676	1.01046	6.48575	3.82058	2.67883
k__Bacteria|p__Firmicutes|c__Clostridia|o__Clostridiales|f__Ruminococcaceae|g__Ruminococcus|s__Ruminococcus_bicirculans	2|1239|186801|186802|541000|1263|1160721	Firmicutes	Clostridia	Clostridiales	Ruminococcaceae	Ruminococcus	Ruminococcus_bicirculans	0	0	0	0	0	0	0	0	0	0	0	0	0.03431	0.09849	0.00359	0	0	0	0.45989	0	5.8744	0.29844	0.16341	0	0.14113	0.00583	0.58553	0	0.25024	0	3.09444	0	0.02312	0.01481	0	21.6088	3.25582	4.90676	0.75786	0.82595	3.82058	0.0008
k__Bacteria|p__Firmicutes|c__Clostridia|o__Clostridiales|f__Ruminococcaceae|g__Ruminococcus|s__Ruminococcus_bromii	2|1239|186801|186802|541000|1263|40518	Firmicutes	Clostridia	Clostridiales	Ruminococcaceae	Ruminococcus	Ruminococcus_bromii	0	0	0	0	0	0	0	0	0	0	0	0	0	0.28015	9.11057	4.06506	0.2358	0	0.06933	0.64365	3.88619	6.25385	0	4.87106	3.69223	11.7841	7.96191	6.37689	6.57958	7.52889	0	8.9056	0.15626	2.27608	21.9029	5.32566	1.90858	0	0.07899	5.55384	0	2.29784
k__Bacteria|p__Firmicutes|c__Clostridia|o__Clostridiales|f__Ruminococcaceae|g__Ruminococcus|s__Ruminococcus_callidus	2|1239|186801|186802|541000|1263|40519	Firmicutes	Clostridia	Clostridiales	Ruminococcaceae	Ruminococcus	Ruminococcus_callidus	0	0	0	0	0	0	0	0	0	0	0	0	0.0082	0	0.00215	0	0	0.00726	0	0.00041	0.01959	0	0.00674	0	0	0	0.00157	0	0	0	0.04162	0	0.00028	0	0	0.05718	0.05217	0	0.00142	0.00348	0	0.05352
k__Bacteria|p__Firmicutes|c__Clostridia|o__Clostridiales|f__Ruminococcaceae|g__Ruminococcus|s__Ruminococcus_lactaris	2|1239|186801|186802|541000|1263|46228	Firmicutes	Clostridia	Clostridiales	Ruminococcaceae	Ruminococcus	Ruminococcus_lactaris	0	0	0	0	0	0	0	0	0	0	0	0	0.60354	0.00771	0.0007	0	0	0	0	0.25104	0.2354	0.32402	0	0	0.17477	0	0.28992	0	0.34479	0	0	0	0.02253	0.25696	0	0.04767	0.21151	0	0.17219	0.10248	0	0.32667
k__Bacteria|p__Firmicutes|c__Clostridia|o__Clostridiales|f__Ruminococcaceae|g__Ruminococcus|s__Ruminococcus_sp_CAG_330	2|1239|186801|186802|541000|1263|1262954	Firmicutes	Clostridia	Clostridiales	Ruminococcaceae	Ruminococcus	Ruminococcus_sp_CAG_330	0	0	0	0	0	0	0	0	0	0	0	0	0	0	0	0	0	0	0	0	0	0	0	0	0	0	0	0	0	0	0	0	0	0	0	0	0	0	0	0	0	0
k__Bacteria|p__Firmicutes|c__Clostridia|o__Clostridiales|f__Ruminococcaceae|g__Ruminococcus|s__Ruminococcus_sp_CAG_403	2|1239|186801|186802|541000|1263|1262958	Firmicutes	Clostridia	Clostridiales	Ruminococcaceae	Ruminococcus	Ruminococcus_sp_CAG_403	0	0	0	0	0	0	0	0	0	0	0	0	0	0.17618	0	0	0	0	0	0	0	0	0.39418	0	0	0	0	0	0	0	0.9414	0	0	0	0	0	0	0	0	0	0	0
k__Bacteria|p__Firmicutes|c__Clostridia|o__Clostridiales|f__Ruminococcaceae|g__Ruminococcus|s__Ruminococcus_sp_CAG_488	2|1239|186801|186802|541000|1263|1262959	Firmicutes	Clostridia	Clostridiales	Ruminococcaceae	Ruminococcus	Ruminococcus_sp_CAG_488	0	0	0	0	0	0	0	0	0	0	0	0	0	0	0.2665	0	0	0	0	0	0	0	0	0	0	0	0	0	0	0	0	0	0	0	0	0	0	0	0	0	0	0
k__Bacteria|p__Firmicutes|c__Clostridia|o__Clostridiales|f__Ruminococcaceae|g__Ruminococcus|s__Ruminococcus_sp_CAG_579	2|1239|186801|186802|541000|1263|1262963	Firmicutes	Clostridia	Clostridiales	Ruminococcaceae	Ruminococcus	Ruminococcus_sp_CAG_579	0	0	0	0	0	0	0	0	0	0	0	0	0	0	0	0	0	0	0	2.11553	0	0	0	0	0	0	0	0	0	0	0	0	0	0	0	0	0	0	0	0	0	0
k__Bacteria|p__Firmicutes|c__Clostridia|o__Clostridiales|f__Ruminococcaceae|g__Ruthenibacterium	2|1239|186801|186802|541000|1905344	Firmicutes	Clostridia	Clostridiales	Ruminococcaceae	Ruthenibacterium		0	0	0	0	0	0	0	0	0	0	0	0	0.03703	0.01673	0.04804	0.25431	0.00147	0.10837	0.94555	0.01994	0.14246	0.03269	0.02649	0.07551	0.01853	0.0784	0.185	0.08031	0.13091	0.0044	0.06658	0.03421	0.02292	0.00309	0.07194	0.37514	0.03361	0.11236	0.01478	0	0.08466	0
k__Bacteria|p__Firmicutes|c__Clostridia|o__Clostridiales|f__Ruminococcaceae|g__Ruthenibacterium|s__Ruthenibacterium_lactatiformans	2|1239|186801|186802|541000|1905344|1550024	Firmicutes	Clostridia	Clostridiales	Ruminococcaceae	Ruthenibacterium	Ruthenibacterium_lactatiformans	0	0	0	0	0	0	0	0	0	0	0	0	0.03703	0.01673	0.04804	0.25431	0.00147	0.10837	0.94555	0.01994	0.14246	0.03269	0.02649	0.07551	0.01853	0.0784	0.185	0.08031	0.13091	0.0044	0.06658	0.03421	0.02292	0.00309	0.07194	0.37514	0.03361	0.11236	0.01478	0	0.08466	0
k__Bacteria|p__Firmicutes|c__Clostridia|o__Clostridiales|f__Ruminococcaceae|g__Subdoligranulum	2|1239|186801|186802|541000|292632	Firmicutes	Clostridia	Clostridiales	Ruminococcaceae	Subdoligranulum		0	0	0	0	0	0	0	0	0	0	0	0	0	0	0	0	0	0	0	0	0	0	0	0	0	0	0	0	0	0	0	0	0	0	0	0	0	0	0	0	0	0
k__Bacteria|p__Firmicutes|c__Clostridia|o__Clostridiales|f__Ruminococcaceae|g__Subdoligranulum|s__Subdoligranulum_variabile	2|1239|186801|186802|541000|292632|214851	Firmicutes	Clostridia	Clostridiales	Ruminococcaceae	Subdoligranulum	Subdoligranulum_variabile	0	0	0	0	0	0	0	0	0	0	0	0	0	0	0	0	0	0	0	0	0	0	0	0	0	0	0	0	0	0	0	0	0	0	0	0	0	0	0	0	0	0
k__Bacteria|p__Firmicutes|c__Erysipelotrichia	2|1239|526524	Firmicutes	Erysipelotrichia					0.45427	0	0	0	0	0	0	0	0	0	0	0	0	0.12697	0.53594	0.11512	0.56179	0.18276	0.99065	0.01517	0.03113	0.04602	0.13315	1.45636	0.66089	0.24802	0.34223	0.21467	0.47363	0.11737	0.03033	0.65052	6.1387	4.66284	0.86943	0.05268	0.04776	0.04088	0.05561	0.37086	0.50191	2.46667
k__Bacteria|p__Firmicutes|c__Erysipelotrichia|o__Erysipelotrichales	2|1239|526524|526525	Firmicutes	Erysipelotrichia	Erysipelotrichales				0.45427	0	0	0	0	0	0	0	0	0	0	0	0	0.12697	0.53594	0.11512	0.56179	0.18276	0.99065	0.01517	0.03113	0.04602	0.13315	1.45636	0.66089	0.24802	0.34223	0.21467	0.47363	0.11737	0.03033	0.65052	6.1387	4.66284	0.86943	0.05268	0.04776	0.04088	0.05561	0.37086	0.50191	2.46667
k__Bacteria|p__Firmicutes|c__Erysipelotrichia|o__Erysipelotrichales|f__Erysipelotrichaceae	2|1239|526524|526525|128827	Firmicutes	Erysipelotrichia	Erysipelotrichales	Erysipelotrichaceae			0.45427	0	0	0	0	0	0	0	0	0	0	0	0	0.12697	0.53594	0.11512	0.56179	0.18276	0.99065	0.01517	0.03113	0.04602	0.13315	1.45636	0.66089	0.24802	0.34223	0.21467	0.47363	0.11737	0.03033	0.65052	6.1387	4.66284	0.86943	0.05268	0.04776	0.04088	0.05561	0.37086	0.50191	2.46667
k__Bacteria|p__Firmicutes|c__Erysipelotrichia|o__Erysipelotrichales|f__Erysipelotrichaceae|g__Absiella	2|1239|526524|526525|128827|2057233	Firmicutes	Erysipelotrichia	Erysipelotrichales	Erysipelotrichaceae	Absiella		0	0	0	0	0	0	0	0	0	0	0	0	0	0	0	0	0	0	0.00227	0	0	0	0	0	0	0	0	0	0.00465	0	0	0	0	0	0	0	0	0	0	0	0	0
k__Bacteria|p__Firmicutes|c__Erysipelotrichia|o__Erysipelotrichales|f__Erysipelotrichaceae|g__Absiella|s__Absiella_dolichum	2|1239|526524|526525|128827|2057233|31971	Firmicutes	Erysipelotrichia	Erysipelotrichales	Erysipelotrichaceae	Absiella	Absiella_dolichum	0	0	0	0	0	0	0	0	0	0	0	0	0	0	0	0	0	0	0.00227	0	0	0	0	0	0	0	0	0	0.00465	0	0	0	0	0	0	0	0	0	0	0	0	0
k__Bacteria|p__Firmicutes|c__Erysipelotrichia|o__Erysipelotrichales|f__Erysipelotrichaceae|g__Candidatus_Stoquefichus	2|1239|526524|526525|128827|1470349	Firmicutes	Erysipelotrichia	Erysipelotrichales	Erysipelotrichaceae	Candidatus_Stoquefichus		0	0	0	0	0	0	0	0	0	0	0	0	0	0	0	0	0	0	0.00228	0	0	0	0	0	0	0	0	0	0	0	0	0	0	0	0	0	0	0.00291	0	0	0	0
k__Bacteria|p__Firmicutes|c__Erysipelotrichia|o__Erysipelotrichales|f__Erysipelotrichaceae|g__Candidatus_Stoquefichus|s__Candidatus_Stoquefichus_sp_KLE1796	2|1239|526524|526525|128827|1470349|1574263	Firmicutes	Erysipelotrichia	Erysipelotrichales	Erysipelotrichaceae	Candidatus_Stoquefichus	Candidatus_Stoquefichus_sp_KLE1796	0	0	0	0	0	0	0	0	0	0	0	0	0	0	0	0	0	0	0.00228	0	0	0	0	0	0	0	0	0	0	0	0	0	0	0	0	0	0	0.00291	0	0	0	0
k__Bacteria|p__Firmicutes|c__Erysipelotrichia|o__Erysipelotrichales|f__Erysipelotrichaceae|g__Catenibacterium	2|1239|526524|526525|128827|135858	Firmicutes	Erysipelotrichia	Erysipelotrichales	Erysipelotrichaceae	Catenibacterium		0	0	0	0	0	0	0	0	0	0	0	0	0	0	0	0	0	0	0	0	0.01766	0	0	0	0.02188	0	0	0	0	0	0	0	0	0.24299	0	0.02149	0.00847	0	0	0	0	0.05577
k__Bacteria|p__Firmicutes|c__Erysipelotrichia|o__Erysipelotrichales|f__Erysipelotrichaceae|g__Catenibacterium|s__Catenibacterium_mitsuokai	2|1239|526524|526525|128827|135858|100886	Firmicutes	Erysipelotrichia	Erysipelotrichales	Erysipelotrichaceae	Catenibacterium	Catenibacterium_mitsuokai	0	0	0	0	0	0	0	0	0	0	0	0	0	0	0	0	0	0	0	0	0.01766	0	0	0	0.02188	0	0	0	0	0	0	0	0	0.24299	0	0.02149	0.00847	0	0	0	0	0.05577
k__Bacteria|p__Firmicutes|c__Erysipelotrichia|o__Erysipelotrichales|f__Erysipelotrichaceae|g__Coprobacillus	2|1239|526524|526525|128827|100883	Firmicutes	Erysipelotrichia	Erysipelotrichales	Erysipelotrichaceae	Coprobacillus		0	0	0	0	0	0	0	0	0	0	0	0	0	0	0	0	0	0	0	0	0	0	0	0	0	0	0	0	0	0	0.00501	0	0.12214	0	0	0	0	0	0	0	0	0
k__Bacteria|p__Firmicutes|c__Erysipelotrichia|o__Erysipelotrichales|f__Erysipelotrichaceae|g__Coprobacillus|s__Coprobacillus_cateniformis	2|1239|526524|526525|128827|100883|100884	Firmicutes	Erysipelotrichia	Erysipelotrichales	Erysipelotrichaceae	Coprobacillus	Coprobacillus_cateniformis	0	0	0	0	0	0	0	0	0	0	0	0	0	0	0	0	0	0	0	0	0	0	0	0	0	0	0	0	0	0	0.00501	0	0.12214	0	0	0	0	0	0	0	0	0
k__Bacteria|p__Firmicutes|c__Erysipelotrichia|o__Erysipelotrichales|f__Erysipelotrichaceae|g__Erysipelatoclostridium	2|1239|526524|526525|128827|1505663	Firmicutes	Erysipelotrichia	Erysipelotrichales	Erysipelotrichaceae	Erysipelatoclostridium		0	0	0	0	0	0	0	0	0	0	0	0	0	0	0.02037	0.04556	0.47825	0	0.00314	0	0	0.01026	0	0.00239	0	0.00596	0.24513	0.20421	0.03448	0.04954	0	0.00162	0.25896	0.00292	0.00173	0	0	0.01335	0.04998	0	0.03343	0.02943
k__Bacteria|p__Firmicutes|c__Erysipelotrichia|o__Erysipelotrichales|f__Erysipelotrichaceae|g__Erysipelatoclostridium|s__Clostridium_innocuum	2|1239|526524|526525|128827|1505663|1522	Firmicutes	Erysipelotrichia	Erysipelotrichales	Erysipelotrichaceae	Erysipelatoclostridium	Clostridium_innocuum	0	0	0	0	0	0	0	0	0	0	0	0	0	0	0.02037	0.04556	0.00027	0	0.00121	0	0	0.00452	0	0.00239	0	0	0.13784	0.10268	0.01197	0.02637	0	0.00162	0.01096	0	0.00173	0	0	0.01335	0.01671	0	0.03343	0
k__Bacteria|p__Firmicutes|c__Erysipelotrichia|o__Erysipelotrichales|f__Erysipelotrichaceae|g__Erysipelatoclostridium|s__Clostridium_spiroforme	2|1239|526524|526525|128827|1505663|29348	Firmicutes	Erysipelotrichia	Erysipelotrichales	Erysipelotrichaceae	Erysipelatoclostridium	Clostridium_spiroforme	0	0	0	0	0	0	0	0	0	0	0	0	0	0	0	0	0	0	0.0008	0	0	0.00574	0	0	0	0.00596	0.04477	0.03388	0.02252	0.01406	0	0	0.01437	0.00292	0	0	0	0	0.01389	0	0	0
k__Bacteria|p__Firmicutes|c__Erysipelotrichia|o__Erysipelotrichales|f__Erysipelotrichaceae|g__Erysipelatoclostridium|s__Erysipelatoclostridium_ramosum	2|1239|526524|526525|128827|1505663|1547	Firmicutes	Erysipelotrichia	Erysipelotrichales	Erysipelotrichaceae	Erysipelatoclostridium	Erysipelatoclostridium_ramosum	0	0	0	0	0	0	0	0	0	0	0	0	0	0	0	0	0.47798	0	0.00114	0	0	0	0	0	0	0	0.06252	0.06764	0	0.00911	0	0	0.23363	0	0	0	0	0	0.01938	0	0	0.02943
k__Bacteria|p__Firmicutes|c__Erysipelotrichia|o__Erysipelotrichales|f__Erysipelotrichaceae|g__Erysipelothrix	2|1239|526524|526525|128827|1647	Firmicutes	Erysipelotrichia	Erysipelotrichales	Erysipelotrichaceae	Erysipelothrix		0.45427	0	0	0	0	0	0	0	0	0	0	0	0	0	0	0	0	0	0	0	0	0	0	0	0	0	0	0	0	0	0	0	0	0	0	0	0	0	0	0	0	0
k__Bacteria|p__Firmicutes|c__Erysipelotrichia|o__Erysipelotrichales|f__Erysipelotrichaceae|g__Erysipelothrix|s__Erysipelothrix_larvae	2|1239|526524|526525|128827|1647|1514105	Firmicutes	Erysipelotrichia	Erysipelotrichales	Erysipelotrichaceae	Erysipelothrix	Erysipelothrix_larvae	0.45427	0	0	0	0	0	0	0	0	0	0	0	0	0	0	0	0	0	0	0	0	0	0	0	0	0	0	0	0	0	0	0	0	0	0	0	0	0	0	0	0	0
k__Bacteria|p__Firmicutes|c__Erysipelotrichia|o__Erysipelotrichales|f__Erysipelotrichaceae|g__Faecalitalea	2|1239|526524|526525|128827|1573534	Firmicutes	Erysipelotrichia	Erysipelotrichales	Erysipelotrichaceae	Faecalitalea		0	0	0	0	0	0	0	0	0	0	0	0	0	0.05982	0.22733	0.03462	0	0.00184	0	0	0	0.03545	0	0	0	0.09883	0	0	0.13752	0	0	0	0	0.00278	0.07816	0.00094	0	0	0	0	0	0
k__Bacteria|p__Firmicutes|c__Erysipelotrichia|o__Erysipelotrichales|f__Erysipelotrichaceae|g__Faecalitalea|s__Faecalitalea_cylindroides	2|1239|526524|526525|128827|1573534|39483	Firmicutes	Erysipelotrichia	Erysipelotrichales	Erysipelotrichaceae	Faecalitalea	Faecalitalea_cylindroides	0	0	0	0	0	0	0	0	0	0	0	0	0	0.05982	0.22733	0.03462	0	0.00184	0	0	0	0.03545	0	0	0	0.09883	0	0	0.13752	0	0	0	0	0.00278	0.07816	0.00094	0	0	0	0	0	0
k__Bacteria|p__Firmicutes|c__Erysipelotrichia|o__Erysipelotrichales|f__Erysipelotrichaceae|g__Holdemanella	2|1239|526524|526525|128827|1573535	Firmicutes	Erysipelotrichia	Erysipelotrichales	Erysipelotrichaceae	Holdemanella		0	0	0	0	0	0	0	0	0	0	0	0	0	0	0	0	0	0.15694	0.98138	0	0.01347	0	0	1.34544	0.54859	0	0	0	0	0	0	0.6186	0	4.34086	0	0.02292	0.02988	0	0	0.34113	0	2.27508
k__Bacteria|p__Firmicutes|c__Erysipelotrichia|o__Erysipelotrichales|f__Erysipelotrichaceae|g__Holdemanella|s__Holdemanella_biformis	2|1239|526524|526525|128827|1573535|1735	Firmicutes	Erysipelotrichia	Erysipelotrichales	Erysipelotrichaceae	Holdemanella	Holdemanella_biformis	0	0	0	0	0	0	0	0	0	0	0	0	0	0	0	0	0	0.15694	0.98138	0	0.01347	0	0	1.34544	0.54859	0	0	0	0	0	0	0.6186	0	4.34086	0	0.02292	0.02988	0	0	0.34113	0	2.27508
k__Bacteria|p__Firmicutes|c__Erysipelotrichia|o__Erysipelotrichales|f__Erysipelotrichaceae|g__Holdemania	2|1239|526524|526525|128827|61170	Firmicutes	Erysipelotrichia	Erysipelotrichales	Erysipelotrichaceae	Holdemania		0	0	0	0	0	0	0	0	0	0	0	0	0	0	0.01117	0	0	0	0	0	0	0	0	0	0.00455	0.00055	0	0	0	0	0	0	0	0	0.00409	0	0	0.00631	0	0	0.00946	0
k__Bacteria|p__Firmicutes|c__Erysipelotrichia|o__Erysipelotrichales|f__Erysipelotrichaceae|g__Holdemania|s__Holdemania_filiformis	2|1239|526524|526525|128827|61170|61171	Firmicutes	Erysipelotrichia	Erysipelotrichales	Erysipelotrichaceae	Holdemania	Holdemania_filiformis	0	0	0	0	0	0	0	0	0	0	0	0	0	0	0.01117	0	0	0	0	0	0	0	0	0	0.00455	0.00055	0	0	0	0	0	0	0	0	0.00409	0	0	0.00631	0	0	0.00946	0
k__Bacteria|p__Firmicutes|c__Erysipelotrichia|o__Erysipelotrichales|f__Erysipelotrichaceae|g__Massiliomicrobiota	2|1239|526524|526525|128827|1924110	Firmicutes	Erysipelotrichia	Erysipelotrichales	Erysipelotrichaceae	Massiliomicrobiota		0	0	0	0	0	0	0	0	0	0	0	0	0	0	0	0	0	0	0	0	0	0	0	0	0	0	0	0	0	0	0	0	0	0	0	0	0	0	0	0	0	0
k__Bacteria|p__Firmicutes|c__Erysipelotrichia|o__Erysipelotrichales|f__Erysipelotrichaceae|g__Massiliomicrobiota|s__Massiliomicrobiota_timonensis	2|1239|526524|526525|128827|1924110|1776392	Firmicutes	Erysipelotrichia	Erysipelotrichales	Erysipelotrichaceae	Massiliomicrobiota	Massiliomicrobiota_timonensis	0	0	0	0	0	0	0	0	0	0	0	0	0	0	0	0	0	0	0	0	0	0	0	0	0	0	0	0	0	0	0	0	0	0	0	0	0	0	0	0	0	0
k__Bacteria|p__Firmicutes|c__Erysipelotrichia|o__Erysipelotrichales|f__Erysipelotrichaceae|g__Turicibacter	2|1239|526524|526525|128827|191303	Firmicutes	Erysipelotrichia	Erysipelotrichales	Erysipelotrichaceae	Turicibacter		0	0	0	0	0	0	0	0	0	0	0	0	0	0.06714	0.27708	0.03495	0.08354	0.02398	0.00157	0.01517	0	0.00032	0.13315	0.10853	0.08587	0.14267	0.0971	0.01046	0.29697	0.06783	0.02532	0.0303	5.7576	0.0733	0.78545	0.00734	0.00941	0.01831	0.00563	0.02973	0.45902	0.10638
k__Bacteria|p__Firmicutes|c__Erysipelotrichia|o__Erysipelotrichales|f__Erysipelotrichaceae|g__Turicibacter|s__Turicibacter_sanguinis	2|1239|526524|526525|128827|191303|154288	Firmicutes	Erysipelotrichia	Erysipelotrichales	Erysipelotrichaceae	Turicibacter	Turicibacter_sanguinis	0	0	0	0	0	0	0	0	0	0	0	0	0	0.06714	0.27708	0.03495	0.08354	0.02398	0.00157	0.01517	0	0.00032	0.13315	0.10853	0.08587	0.14267	0.0971	0.01046	0.29697	0.06783	0.02532	0.0303	5.7576	0.0733	0.78545	0.00734	0.00941	0.01831	0.00563	0.02973	0.45902	0.10638
k__Bacteria|p__Firmicutes|c__Firmicutes_unclassified	2|1239|	Firmicutes	Firmicutes_unclassified					0	0	0	0	0	0	0	0	0	0	0	0	0.08015	0.08798	0.13736	0.02116	0.00238	0.00056	0.51056	0.41857	0.87563	0.01256	0.65063	0	0.09454	0.05904	0	0	0	0	1.40831	0	0	0.04816	0.29724	1.54931	0.3416	0	0	0.18446	0	0.10117
k__Bacteria|p__Firmicutes|c__Firmicutes_unclassified|o__Firmicutes_unclassified	2|1239||	Firmicutes	Firmicutes_unclassified	Firmicutes_unclassified				0	0	0	0	0	0	0	0	0	0	0	0	0.08015	0.08798	0.13736	0.02116	0.00238	0.00056	0.51056	0.41857	0.87563	0.01256	0.65063	0	0.09454	0.05904	0	0	0	0	1.40831	0	0	0.04816	0.29724	1.54931	0.3416	0	0	0.18446	0	0.10117
k__Bacteria|p__Firmicutes|c__Firmicutes_unclassified|o__Firmicutes_unclassified|f__Firmicutes_unclassified	2|1239|||	Firmicutes	Firmicutes_unclassified	Firmicutes_unclassified	Firmicutes_unclassified			0	0	0	0	0	0	0	0	0	0	0	0	0.08015	0.08798	0.13736	0.02116	0.00238	0.00056	0.51056	0.41857	0.87563	0.01256	0.65063	0	0.09454	0.05904	0	0	0	0	1.40831	0	0	0.04816	0.29724	1.54931	0.3416	0	0	0.18446	0	0.10117
k__Bacteria|p__Firmicutes|c__Firmicutes_unclassified|o__Firmicutes_unclassified|f__Firmicutes_unclassified|g__Firmicutes_unclassified	2|1239||||	Firmicutes	Firmicutes_unclassified	Firmicutes_unclassified	Firmicutes_unclassified	Firmicutes_unclassified		0	0	0	0	0	0	0	0	0	0	0	0	0.08015	0.08798	0.13736	0.02116	0.00238	0.00056	0.51056	0.41857	0.87563	0.01256	0.65063	0	0.09454	0.05904	0	0	0	0	1.40831	0	0	0.04816	0.29724	1.54931	0.3416	0	0	0.18446	0	0.10117
k__Bacteria|p__Firmicutes|c__Firmicutes_unclassified|o__Firmicutes_unclassified|f__Firmicutes_unclassified|g__Firmicutes_unclassified|s__Firmicutes_bacterium_CAG_110	2|1239|||||1263000	Firmicutes	Firmicutes_unclassified	Firmicutes_unclassified	Firmicutes_unclassified	Firmicutes_unclassified	Firmicutes_bacterium_CAG_110	0	0	0	0	0	0	0	0	0	0	0	0	0	0.03478	0.03387	0.00476	0	0	0	0.15958	0.61764	0	0.25076	0	0.00343	0.03341	0	0	0	0	1.02512	0	0	0	0.29484	0.65059	0.25045	0	0	0.00866	0	0.03495
k__Bacteria|p__Firmicutes|c__Firmicutes_unclassified|o__Firmicutes_unclassified|f__Firmicutes_unclassified|g__Firmicutes_unclassified|s__Firmicutes_bacterium_CAG_145	2|1239|||||1263005	Firmicutes	Firmicutes_unclassified	Firmicutes_unclassified	Firmicutes_unclassified	Firmicutes_unclassified	Firmicutes_bacterium_CAG_145	0	0	0	0	0	0	0	0	0	0	0	0	0	0	0	0	0	0	0	0	0	0	0.00031	0	0	0	0	0	0	0	0.0041	0	0	0	0	0	0	0	0	0	0	0.00027
k__Bacteria|p__Firmicutes|c__Firmicutes_unclassified|o__Firmicutes_unclassified|f__Firmicutes_unclassified|g__Firmicutes_unclassified|s__Firmicutes_bacterium_CAG_170	2|1239|||||1263006	Firmicutes	Firmicutes_unclassified	Firmicutes_unclassified	Firmicutes_unclassified	Firmicutes_unclassified	Firmicutes_bacterium_CAG_170	0	0	0	0	0	0	0	0	0	0	0	0	0	0.03792	0.07702	0	0	0	0	0.0116	0.15458	0.01256	0.04582	0	0.08836	0	0	0	0	0	0	0	0	0.04816	0	0.32818	0.03089	0	0	0.10918	0	0.06594
k__Bacteria|p__Firmicutes|c__Firmicutes_unclassified|o__Firmicutes_unclassified|f__Firmicutes_unclassified|g__Firmicutes_unclassified|s__Firmicutes_bacterium_CAG_238	2|1239|||||1263011	Firmicutes	Firmicutes_unclassified	Firmicutes_unclassified	Firmicutes_unclassified	Firmicutes_unclassified	Firmicutes_bacterium_CAG_238	0	0	0	0	0	0	0	0	0	0	0	0	0	0	0	0	0	0	0	0	0	0	0	0	0	0	0	0	0	0	0	0	0	0	0	0.001	0	0	0	0	0	0
k__Bacteria|p__Firmicutes|c__Firmicutes_unclassified|o__Firmicutes_unclassified|f__Firmicutes_unclassified|g__Firmicutes_unclassified|s__Firmicutes_bacterium_CAG_83	2|1239|||||1262992	Firmicutes	Firmicutes_unclassified	Firmicutes_unclassified	Firmicutes_unclassified	Firmicutes_unclassified	Firmicutes_bacterium_CAG_83	0	0	0	0	0	0	0	0	0	0	0	0	0.04379	0.01528	0.02647	0.01641	0.00238	0.00056	0.51056	0.23794	0.0942	0	0.34894	0	0.00275	0.02564	0	0	0	0	0.32948	0	0	0	0.0024	0.56492	0.04443	0	0	0.06662	0	0
k__Bacteria|p__Firmicutes|c__Firmicutes_unclassified|o__Firmicutes_unclassified|f__Firmicutes_unclassified|g__Firmicutes_unclassified|s__Firmicutes_bacterium_CAG_94	2|1239|||||1262989	Firmicutes	Firmicutes_unclassified	Firmicutes_unclassified	Firmicutes_unclassified	Firmicutes_unclassified	Firmicutes_bacterium_CAG_94	0	0	0	0	0	0	0	0	0	0	0	0	0	0	0	0	0	0	0	0	0	0	0	0	0	0	0	0	0	0	0	0	0	0	0	0	0	0	0	0	0	0
k__Bacteria|p__Firmicutes|c__Firmicutes_unclassified|o__Firmicutes_unclassified|f__Firmicutes_unclassified|g__Firmicutes_unclassified|s__Firmicutes_bacterium_CAG_95	2|1239|||||1262988	Firmicutes	Firmicutes_unclassified	Firmicutes_unclassified	Firmicutes_unclassified	Firmicutes_unclassified	Firmicutes_bacterium_CAG_95	0	0	0	0	0	0	0	0	0	0	0	0	0.03636	0	0	0	0	0	0	0.00945	0.00922	0	0.00481	0	0	0	0	0	0	0	0.0496	0	0	0	0	0.00462	0.01583	0	0	0	0	0
k__Bacteria|p__Firmicutes|c__Negativicutes	2|1239|909932	Firmicutes	Negativicutes					0	0	0	0	0	0	0	0	0	0	0	0	0.20845	0.0296	1.7511	0.00306	0.82959	0.17295	11.2835	2.95654	0.43214	0.14783	0.05017	1.51297	0.08717	0.00611	0.05478	0.21843	0.02965	1.55824	3.00702	0.46913	0.25143	0.16014	0.03129	1.06088	0.32502	0.9181	0.22402	0.23122	0.78283	0.50494
k__Bacteria|p__Firmicutes|c__Negativicutes|o__Acidaminococcales	2|1239|909932|1843488	Firmicutes	Negativicutes	Acidaminococcales				0	0	0	0	0	0	0	0	0	0	0	0	0.0079	0.0296	0	0.00306	0	0	0	1.03181	0.34418	0.02841	0.04567	1.35934	0.06492	0.00611	0.00761	0.1638	0.01969	0.09772	0.25237	0.17283	0.00753	0	0	1.05435	0.2918	0.9181	0.21842	0.23122	0.78283	0.50494
k__Bacteria|p__Firmicutes|c__Negativicutes|o__Acidaminococcales|f__Acidaminococcaceae	2|1239|909932|1843488|909930	Firmicutes	Negativicutes	Acidaminococcales	Acidaminococcaceae			0	0	0	0	0	0	0	0	0	0	0	0	0.0079	0.0296	0	0.00306	0	0	0	1.03181	0.34418	0.02841	0.04567	1.35934	0.06492	0.00611	0.00761	0.1638	0.01969	0.09772	0.25237	0.17283	0.00753	0	0	1.05435	0.2918	0.9181	0.21842	0.23122	0.78283	0.50494
k__Bacteria|p__Firmicutes|c__Negativicutes|o__Acidaminococcales|f__Acidaminococcaceae|g__Phascolarctobacterium	2|1239|909932|1843488|909930|33024	Firmicutes	Negativicutes	Acidaminococcales	Acidaminococcaceae	Phascolarctobacterium		0	0	0	0	0	0	0	0	0	0	0	0	0.0079	0.0296	0	0.00306	0	0	0	1.03181	0.34418	0.02841	0.04567	1.35934	0.06492	0.00611	0.00761	0.1638	0.01969	0.09772	0.25237	0.17283	0.00753	0	0	1.05435	0.2918	0.9181	0.21842	0.23122	0.78283	0.50494
k__Bacteria|p__Firmicutes|c__Negativicutes|o__Acidaminococcales|f__Acidaminococcaceae|g__Phascolarctobacterium|s__Phascolarctobacterium_faecium	2|1239|909932|1843488|909930|33024|33025	Firmicutes	Negativicutes	Acidaminococcales	Acidaminococcaceae	Phascolarctobacterium	Phascolarctobacterium_faecium	0	0	0	0	0	0	0	0	0	0	0	0	0.0079	0	0	0	0	0	0	0.21365	0.34418	0.02841	0.04567	1.35934	0	0.00611	0	0.1638	0.01969	0.09772	0.25237	0.17283	0	0	0	1.05435	0.2918	0.9181	0	0	0.78283	0
k__Bacteria|p__Firmicutes|c__Negativicutes|o__Acidaminococcales|f__Acidaminococcaceae|g__Phascolarctobacterium|s__Phascolarctobacterium_sp_CAG_266	2|1239|909932|1843488|909930|33024|1262915	Firmicutes	Negativicutes	Acidaminococcales	Acidaminococcaceae	Phascolarctobacterium	Phascolarctobacterium_sp_CAG_266	0	0	0	0	0	0	0	0	0	0	0	0	0	0	0	0	0	0	0	0.81816	0	0	0	0	0	0	0	0	0	0	0	0	0	0	0	0	0	0	0	0	0	0
k__Bacteria|p__Firmicutes|c__Negativicutes|o__Acidaminococcales|f__Acidaminococcaceae|g__Phascolarctobacterium|s__Phascolarctobacterium_succinatutens	2|1239|909932|1843488|909930|33024|626940	Firmicutes	Negativicutes	Acidaminococcales	Acidaminococcaceae	Phascolarctobacterium	Phascolarctobacterium_succinatutens	0	0	0	0	0	0	0	0	0	0	0	0	0	0.0296	0	0.00306	0	0	0	0	0	0	0	0	0.06492	0	0.00761	0	0	0	0	0	0.00753	0	0	0	0	0	0.21842	0.23122	0	0.50494
k__Bacteria|p__Firmicutes|c__Negativicutes|o__Selenomonadales	2|1239|909932|909929	Firmicutes	Negativicutes	Selenomonadales				0	0	0	0	0	0	0	0	0	0	0	0	0.18625	0	0.0441	0	0.82959	0.01369	4.94805	1.91092	0	0.09505	0	0.02217	0	0	0	0.05462	0.00996	1.46052	0	0.27827	0	0	0	0	0	0	0	0	0	0
k__Bacteria|p__Firmicutes|c__Negativicutes|o__Selenomonadales|f__Selenomonadaceae	2|1239|909932|909929|1843491	Firmicutes	Negativicutes	Selenomonadales	Selenomonadaceae			0	0	0	0	0	0	0	0	0	0	0	0	0.18625	0	0.0441	0	0.82959	0.01369	4.94805	1.91092	0	0.09505	0	0.02217	0	0	0	0.05462	0.00996	1.46052	0	0.27827	0	0	0	0	0	0	0	0	0	0
k__Bacteria|p__Firmicutes|c__Negativicutes|o__Selenomonadales|f__Selenomonadaceae|g__Megamonas	2|1239|909932|909929|1843491|158846	Firmicutes	Negativicutes	Selenomonadales	Selenomonadaceae	Megamonas		0	0	0	0	0	0	0	0	0	0	0	0	0.18625	0	0.00587	0	0.82959	0.01369	4.94805	1.91092	0	0.09505	0	0.02217	0	0	0	0.05462	0.00996	1.46052	0	0.27827	0	0	0	0	0	0	0	0	0	0
k__Bacteria|p__Firmicutes|c__Negativicutes|o__Selenomonadales|f__Selenomonadaceae|g__Megamonas|s__Megamonas_funiformis	2|1239|909932|909929|1843491|158846|437897	Firmicutes	Negativicutes	Selenomonadales	Selenomonadaceae	Megamonas	Megamonas_funiformis	0	0	0	0	0	0	0	0	0	0	0	0	0.16768	0	0.00587	0	0.1014	0.00409	4.67346	1.73211	0	0.05163	0	0	0	0	0	0	0.00996	0	0	0	0	0	0	0	0	0	0	0	0	0
k__Bacteria|p__Firmicutes|c__Negativicutes|o__Selenomonadales|f__Selenomonadaceae|g__Megamonas|s__Megamonas_funiformis_CAG_377	2|1239|909932|909929|1843491|158846|1263086	Firmicutes	Negativicutes	Selenomonadales	Selenomonadaceae	Megamonas	Megamonas_funiformis_CAG_377	0	0	0	0	0	0	0	0	0	0	0	0	0	0	0	0	0	0.00379	0	0	0	0	0	0	0	0	0	0	0	0	0	0	0	0	0	0	0	0	0	0	0	0
k__Bacteria|p__Firmicutes|c__Negativicutes|o__Selenomonadales|f__Selenomonadaceae|g__Megamonas|s__Megamonas_hypermegale	2|1239|909932|909929|1843491|158846|158847	Firmicutes	Negativicutes	Selenomonadales	Selenomonadaceae	Megamonas	Megamonas_hypermegale	0	0	0	0	0	0	0	0	0	0	0	0	0.01857	0	0	0	0.22313	0.00581	0.27458	0.17881	0	0.01506	0	0.02217	0	0	0	0.00763	0	0.18267	0	0.27827	0	0	0	0	0	0	0	0	0	0
k__Bacteria|p__Firmicutes|c__Negativicutes|o__Selenomonadales|f__Selenomonadaceae|g__Megamonas|s__Megamonas_rupellensis	2|1239|909932|909929|1843491|158846|491921	Firmicutes	Negativicutes	Selenomonadales	Selenomonadaceae	Megamonas	Megamonas_rupellensis	0	0	0	0	0	0	0	0	0	0	0	0	0	0	0	0	0.50507	0	0	0	0	0.02835	0	0	0	0	0	0.047	0	1.27785	0	0	0	0	0	0	0	0	0	0	0	0
k__Bacteria|p__Firmicutes|c__Negativicutes|o__Selenomonadales|f__Selenomonadaceae|g__Mitsuokella	2|1239|909932|909929|1843491|52225	Firmicutes	Negativicutes	Selenomonadales	Selenomonadaceae	Mitsuokella		0	0	0	0	0	0	0	0	0	0	0	0	0	0	0.03823	0	0	0	0	0	0	0	0	0	0	0	0	0	0	0	0	0	0	0	0	0	0	0	0	0	0	0
k__Bacteria|p__Firmicutes|c__Negativicutes|o__Selenomonadales|f__Selenomonadaceae|g__Mitsuokella|s__Mitsuokella_multacida	2|1239|909932|909929|1843491|52225|52226	Firmicutes	Negativicutes	Selenomonadales	Selenomonadaceae	Mitsuokella	Mitsuokella_multacida	0	0	0	0	0	0	0	0	0	0	0	0	0	0	0.03823	0	0	0	0	0	0	0	0	0	0	0	0	0	0	0	0	0	0	0	0	0	0	0	0	0	0	0
k__Bacteria|p__Firmicutes|c__Negativicutes|o__Veillonellales	2|1239|909932|1843489	Firmicutes	Negativicutes	Veillonellales				0	0	0	0	0	0	0	0	0	0	0	0	0.0143	0	1.707	0	0	0.15926	6.33548	0.01381	0.08796	0.02437	0.0045	0.13146	0.02225	0	0.04716	0	0	0	2.75465	0.01803	0.2439	0.16014	0.03129	0.00653	0.03322	0	0.0056	0	0	0
k__Bacteria|p__Firmicutes|c__Negativicutes|o__Veillonellales|f__Veillonellaceae	2|1239|909932|1843489|31977	Firmicutes	Negativicutes	Veillonellales	Veillonellaceae			0	0	0	0	0	0	0	0	0	0	0	0	0.0143	0	1.707	0	0	0.15926	6.33548	0.01381	0.08796	0.02437	0.0045	0.13146	0.02225	0	0.04716	0	0	0	2.75465	0.01803	0.2439	0.16014	0.03129	0.00653	0.03322	0	0.0056	0	0	0
k__Bacteria|p__Firmicutes|c__Negativicutes|o__Veillonellales|f__Veillonellaceae|g__Allisonella	2|1239|909932|1843489|31977|209879	Firmicutes	Negativicutes	Veillonellales	Veillonellaceae	Allisonella		0	0	0	0	0	0	0	0	0	0	0	0	0	0	0.00228	0	0	0	0.00448	0	0	0	0.00085	0.04494	0	0	0	0	0	0	0	0.01803	0	0	0	0	0	0	0	0	0	0
k__Bacteria|p__Firmicutes|c__Negativicutes|o__Veillonellales|f__Veillonellaceae|g__Allisonella|s__Allisonella_histaminiformans	2|1239|909932|1843489|31977|209879|209880	Firmicutes	Negativicutes	Veillonellales	Veillonellaceae	Allisonella	Allisonella_histaminiformans	0	0	0	0	0	0	0	0	0	0	0	0	0	0	0.00228	0	0	0	0.00448	0	0	0	0.00085	0.04494	0	0	0	0	0	0	0	0.01803	0	0	0	0	0	0	0	0	0	0
k__Bacteria|p__Firmicutes|c__Negativicutes|o__Veillonellales|f__Veillonellaceae|g__Anaeroglobus	2|1239|909932|1843489|31977|156454	Firmicutes	Negativicutes	Veillonellales	Veillonellaceae	Anaeroglobus		0	0	0	0	0	0	0	0	0	0	0	0	0	0	0	0	0	0	0	0	0	0	0	0	0	0	0.00252	0	0	0	0	0	0	0	0	0	0	0	0	0	0	0
k__Bacteria|p__Firmicutes|c__Negativicutes|o__Veillonellales|f__Veillonellaceae|g__Anaeroglobus|s__Anaeroglobus_geminatus	2|1239|909932|1843489|31977|156454|156456	Firmicutes	Negativicutes	Veillonellales	Veillonellaceae	Anaeroglobus	Anaeroglobus_geminatus	0	0	0	0	0	0	0	0	0	0	0	0	0	0	0	0	0	0	0	0	0	0	0	0	0	0	0.00252	0	0	0	0	0	0	0	0	0	0	0	0	0	0	0
k__Bacteria|p__Firmicutes|c__Negativicutes|o__Veillonellales|f__Veillonellaceae|g__Dialister	2|1239|909932|1843489|31977|39948	Firmicutes	Negativicutes	Veillonellales	Veillonellaceae	Dialister		0	0	0	0	0	0	0	0	0	0	0	0	0.0143	0	1.70473	0	0	0.15926	6.10878	0	0.08646	0	0	0	0	0	0.00126	0	0	0	2.75465	0	0	0	0	0.00416	0.03322	0	0	0	0	0
k__Bacteria|p__Firmicutes|c__Negativicutes|o__Veillonellales|f__Veillonellaceae|g__Dialister|s__Dialister_invisus	2|1239|909932|1843489|31977|39948|218538	Firmicutes	Negativicutes	Veillonellales	Veillonellaceae	Dialister	Dialister_invisus	0	0	0	0	0	0	0	0	0	0	0	0	0	0	0	0	0	0	0	0	0.08646	0	0	0	0	0	0	0	0	0	0	0	0	0	0	0.00416	0.03322	0	0	0	0	0
k__Bacteria|p__Firmicutes|c__Negativicutes|o__Veillonellales|f__Veillonellaceae|g__Dialister|s__Dialister_pneumosintes	2|1239|909932|1843489|31977|39948|39950	Firmicutes	Negativicutes	Veillonellales	Veillonellaceae	Dialister	Dialister_pneumosintes	0	0	0	0	0	0	0	0	0	0	0	0	0	0	0	0	0	0	0	0	0	0	0	0	0	0	0.00126	0	0	0	0	0	0	0	0	0	0	0	0	0	0	0
k__Bacteria|p__Firmicutes|c__Negativicutes|o__Veillonellales|f__Veillonellaceae|g__Dialister|s__Dialister_sp_CAG_357	2|1239|909932|1843489|31977|39948|1262869	Firmicutes	Negativicutes	Veillonellales	Veillonellaceae	Dialister	Dialister_sp_CAG_357	0	0	0	0	0	0	0	0	0	0	0	0	0.0143	0	1.70473	0	0	0.15926	6.10878	0	0	0	0	0	0	0	0	0	0	0	2.75465	0	0	0	0	0	0	0	0	0	0	0
k__Bacteria|p__Firmicutes|c__Negativicutes|o__Veillonellales|f__Veillonellaceae|g__Dialister|s__Dialister_succinatiphilus	2|1239|909932|1843489|31977|39948|487173	Firmicutes	Negativicutes	Veillonellales	Veillonellaceae	Dialister	Dialister_succinatiphilus	0	0	0	0	0	0	0	0	0	0	0	0	0	0	0	0	0	0	0	0	0	0	0	0	0	0	0	0	0	0	0	0	0	0	0	0	0	0	0	0	0	0
k__Bacteria|p__Firmicutes|c__Negativicutes|o__Veillonellales|f__Veillonellaceae|g__Megasphaera	2|1239|909932|1843489|31977|906	Firmicutes	Negativicutes	Veillonellales	Veillonellaceae	Megasphaera		0	0	0	0	0	0	0	0	0	0	0	0	0	0	0	0	0	0	0	0	0	0	0	0	0	0	0.01546	0	0	0	0	0	0.12254	0	0	0	0	0	0	0	0	0
k__Bacteria|p__Firmicutes|c__Negativicutes|o__Veillonellales|f__Veillonellaceae|g__Megasphaera|s__Megasphaera_micronuciformis	2|1239|909932|1843489|31977|906|187326	Firmicutes	Negativicutes	Veillonellales	Veillonellaceae	Megasphaera	Megasphaera_micronuciformis	0	0	0	0	0	0	0	0	0	0	0	0	0	0	0	0	0	0	0	0	0	0	0	0	0	0	0.01546	0	0	0	0	0	0.12254	0	0	0	0	0	0	0	0	0
k__Bacteria|p__Firmicutes|c__Negativicutes|o__Veillonellales|f__Veillonellaceae|g__Veillonella	2|1239|909932|1843489|31977|29465	Firmicutes	Negativicutes	Veillonellales	Veillonellaceae	Veillonella		0	0	0	0	0	0	0	0	0	0	0	0	0	0	0	0	0	0	0.22222	0.01381	0.0015	0.02437	0.00365	0.08652	0.02225	0	0.02793	0	0	0	0	0	0.12136	0.16014	0.03129	0.00236	0	0	0.0056	0	0	0
k__Bacteria|p__Firmicutes|c__Negativicutes|o__Veillonellales|f__Veillonellaceae|g__Veillonella|s__Veillonella_atypica	2|1239|909932|1843489|31977|29465|39777	Firmicutes	Negativicutes	Veillonellales	Veillonellaceae	Veillonella	Veillonella_atypica	0	0	0	0	0	0	0	0	0	0	0	0	0	0	0	0	0	0	0	0	0	0.00674	0	0	0.00037	0	0.00106	0	0	0	0	0	0	0	0	0	0	0	0.0056	0	0	0
k__Bacteria|p__Firmicutes|c__Negativicutes|o__Veillonellales|f__Veillonellaceae|g__Veillonella|s__Veillonella_dispar	2|1239|909932|1843489|31977|29465|39778	Firmicutes	Negativicutes	Veillonellales	Veillonellaceae	Veillonella	Veillonella_dispar	0	0	0	0	0	0	0	0	0	0	0	0	0	0	0	0	0	0	0	0	0	0.0025	0	0	0	0	0.00212	0	0	0	0	0	0.04274	0	0	0	0	0	0	0	0	0
k__Bacteria|p__Firmicutes|c__Negativicutes|o__Veillonellales|f__Veillonellaceae|g__Veillonella|s__Veillonella_infantium	2|1239|909932|1843489|31977|29465|1911679	Firmicutes	Negativicutes	Veillonellales	Veillonellaceae	Veillonella	Veillonella_infantium	0	0	0	0	0	0	0	0	0	0	0	0	0	0	0	0	0	0	0	0	0	0	0	0	0	0	0.0046	0	0	0	0	0	0.03338	0	0	0	0	0	0	0	0	0
k__Bacteria|p__Firmicutes|c__Negativicutes|o__Veillonellales|f__Veillonellaceae|g__Veillonella|s__Veillonella_parvula	2|1239|909932|1843489|31977|29465|29466	Firmicutes	Negativicutes	Veillonellales	Veillonellaceae	Veillonella	Veillonella_parvula	0	0	0	0	0	0	0	0	0	0	0	0	0	0	0	0	0	0	0.22222	0.00832	0.0015	0.01513	0.00365	0.08652	0.01943	0	0	0	0	0	0	0	0.03009	0.16014	0.03129	0.00236	0	0	0	0	0	0
k__Bacteria|p__Firmicutes|c__Negativicutes|o__Veillonellales|f__Veillonellaceae|g__Veillonella|s__Veillonella_rogosae	2|1239|909932|1843489|31977|29465|423477	Firmicutes	Negativicutes	Veillonellales	Veillonellaceae	Veillonella	Veillonella_rogosae	0	0	0	0	0	0	0	0	0	0	0	0	0	0	0	0	0	0	0	0	0	0	0	0	0.00117	0	0.00104	0	0	0	0	0	0.00852	0	0	0	0	0	0	0	0	0
k__Bacteria|p__Firmicutes|c__Negativicutes|o__Veillonellales|f__Veillonellaceae|g__Veillonella|s__Veillonella_sp_T11011_6	2|1239|909932|1843489|31977|29465|2027459	Firmicutes	Negativicutes	Veillonellales	Veillonellaceae	Veillonella	Veillonella_sp_T11011_6	0	0	0	0	0	0	0	0	0	0	0	0	0	0	0	0	0	0	0	0	0	0	0	0	0	0	0	0	0	0	0	0	0.00663	0	0	0	0	0	0	0	0	0
k__Bacteria|p__Firmicutes|c__Negativicutes|o__Veillonellales|f__Veillonellaceae|g__Veillonella|s__Veillonella_tobetsuensis	2|1239|909932|1843489|31977|29465|1110546	Firmicutes	Negativicutes	Veillonellales	Veillonellaceae	Veillonella	Veillonella_tobetsuensis	0	0	0	0	0	0	0	0	0	0	0	0	0	0	0	0	0	0	0	0.00549	0	0	0	0	0.00128	0	0.0191	0	0	0	0	0	0	0	0	0	0	0	0	0	0	0
k__Bacteria|p__Firmicutes|c__Tissierellia	2|1239|1737404	Firmicutes	Tissierellia					0	0	0	0	0	0	0	0	0	0	0	0	0.01397	0.00133	0	0	0.00413	0	0	0	0	0	0	0	0	0	0.0163	0.00258	0	0.00129	0	0	0.19143	0.00253	0.04253	0	0	0	0	0	0	0
k__Bacteria|p__Firmicutes|c__Tissierellia|o__Tissierellales	2|1239|1737404|1737405	Firmicutes	Tissierellia	Tissierellales				0	0	0	0	0	0	0	0	0	0	0	0	0.01397	0.00133	0	0	0.00413	0	0	0	0	0	0	0	0	0	0.0163	0.00258	0	0.00129	0	0	0.19143	0.00253	0.04253	0	0	0	0	0	0	0
k__Bacteria|p__Firmicutes|c__Tissierellia|o__Tissierellales|f__Peptoniphilaceae	2|1239|1737404|1737405|1570339	Firmicutes	Tissierellia	Tissierellales	Peptoniphilaceae			0	0	0	0	0	0	0	0	0	0	0	0	0.01397	0.00133	0	0	0.00413	0	0	0	0	0	0	0	0	0	0.0163	0.00258	0	0.00129	0	0	0.19143	0.00253	0.04253	0	0	0	0	0	0	0
k__Bacteria|p__Firmicutes|c__Tissierellia|o__Tissierellales|f__Peptoniphilaceae|g__Anaerococcus	2|1239|1737404|1737405|1570339|165779	Firmicutes	Tissierellia	Tissierellales	Peptoniphilaceae	Anaerococcus		0	0	0	0	0	0	0	0	0	0	0	0	0	0	0	0	0	0	0	0	0	0	0	0	0	0	0	0.00152	0	0	0	0	0	0	0	0	0	0	0	0	0	0
k__Bacteria|p__Firmicutes|c__Tissierellia|o__Tissierellales|f__Peptoniphilaceae|g__Anaerococcus|s__Anaerococcus_vaginalis	2|1239|1737404|1737405|1570339|165779|33037	Firmicutes	Tissierellia	Tissierellales	Peptoniphilaceae	Anaerococcus	Anaerococcus_vaginalis	0	0	0	0	0	0	0	0	0	0	0	0	0	0	0	0	0	0	0	0	0	0	0	0	0	0	0	0.00152	0	0	0	0	0	0	0	0	0	0	0	0	0	0
k__Bacteria|p__Firmicutes|c__Tissierellia|o__Tissierellales|f__Peptoniphilaceae|g__Finegoldia	2|1239|1737404|1737405|1570339|150022	Firmicutes	Tissierellia	Tissierellales	Peptoniphilaceae	Finegoldia		0	0	0	0	0	0	0	0	0	0	0	0	0	0	0	0	0	0	0	0	0	0	0	0	0	0	0	0.00043	0	0	0	0	0	0	0	0	0	0	0	0	0	0
k__Bacteria|p__Firmicutes|c__Tissierellia|o__Tissierellales|f__Peptoniphilaceae|g__Finegoldia|s__Finegoldia_magna	2|1239|1737404|1737405|1570339|150022|1260	Firmicutes	Tissierellia	Tissierellales	Peptoniphilaceae	Finegoldia	Finegoldia_magna	0	0	0	0	0	0	0	0	0	0	0	0	0	0	0	0	0	0	0	0	0	0	0	0	0	0	0	0.00043	0	0	0	0	0	0	0	0	0	0	0	0	0	0
k__Bacteria|p__Firmicutes|c__Tissierellia|o__Tissierellales|f__Peptoniphilaceae|g__Parvimonas	2|1239|1737404|1737405|1570339|543311	Firmicutes	Tissierellia	Tissierellales	Peptoniphilaceae	Parvimonas		0	0	0	0	0	0	0	0	0	0	0	0	0.01397	0.00133	0	0	0.00413	0	0	0	0	0	0	0	0	0	0.0163	0.00063	0	0.00129	0	0	0.19143	0.00253	0.04253	0	0	0	0	0	0	0
k__Bacteria|p__Firmicutes|c__Tissierellia|o__Tissierellales|f__Peptoniphilaceae|g__Parvimonas|s__Parvimonas_micra	2|1239|1737404|1737405|1570339|543311|33033	Firmicutes	Tissierellia	Tissierellales	Peptoniphilaceae	Parvimonas	Parvimonas_micra	0	0	0	0	0	0	0	0	0	0	0	0	0.01397	0.00133	0	0	0.00413	0	0	0	0	0	0	0	0	0	0.0163	0.00063	0	0.00129	0	0	0.19143	0.00253	0.04253	0	0	0	0	0	0	0
k__Bacteria|p__Fusobacteria	2|32066	Fusobacteria						0	0	0	0	0	0	0	0	0	0	0	0	0	0	0	0	0.00559	0	0.68176	0	0	0	0	0	0	0	0	0.13924	0	1.90889	0	0	0	0	0	0	0	0	0	0	0	0
k__Bacteria|p__Fusobacteria|c__Fusobacteriia	2|32066|203490	Fusobacteria	Fusobacteriia					0	0	0	0	0	0	0	0	0	0	0	0	0	0	0	0	0.00559	0	0.68176	0	0	0	0	0	0	0	0	0.13924	0	1.90889	0	0	0	0	0	0	0	0	0	0	0	0
k__Bacteria|p__Fusobacteria|c__Fusobacteriia|o__Fusobacteriales	2|32066|203490|203491	Fusobacteria	Fusobacteriia	Fusobacteriales				0	0	0	0	0	0	0	0	0	0	0	0	0	0	0	0	0.00559	0	0.68176	0	0	0	0	0	0	0	0	0.13924	0	1.90889	0	0	0	0	0	0	0	0	0	0	0	0
k__Bacteria|p__Fusobacteria|c__Fusobacteriia|o__Fusobacteriales|f__Fusobacteriaceae	2|32066|203490|203491|203492	Fusobacteria	Fusobacteriia	Fusobacteriales	Fusobacteriaceae			0	0	0	0	0	0	0	0	0	0	0	0	0	0	0	0	0.00559	0	0.68176	0	0	0	0	0	0	0	0	0.13924	0	1.90889	0	0	0	0	0	0	0	0	0	0	0	0
k__Bacteria|p__Fusobacteria|c__Fusobacteriia|o__Fusobacteriales|f__Fusobacteriaceae|g__Fusobacterium	2|32066|203490|203491|203492|848	Fusobacteria	Fusobacteriia	Fusobacteriales	Fusobacteriaceae	Fusobacterium		0	0	0	0	0	0	0	0	0	0	0	0	0	0	0	0	0.00559	0	0.68176	0	0	0	0	0	0	0	0	0.13924	0	1.90889	0	0	0	0	0	0	0	0	0	0	0	0
k__Bacteria|p__Fusobacteria|c__Fusobacteriia|o__Fusobacteriales|f__Fusobacteriaceae|g__Fusobacterium|s__Fusobacterium_mortiferum	2|32066|203490|203491|203492|848|850	Fusobacteria	Fusobacteriia	Fusobacteriales	Fusobacteriaceae	Fusobacterium	Fusobacterium_mortiferum	0	0	0	0	0	0	0	0	0	0	0	0	0	0	0	0	0	0	0.68176	0	0	0	0	0	0	0	0	0.13924	0	1.90889	0	0	0	0	0	0	0	0	0	0	0	0
k__Bacteria|p__Fusobacteria|c__Fusobacteriia|o__Fusobacteriales|f__Fusobacteriaceae|g__Fusobacterium|s__Fusobacterium_periodonticum	2|32066|203490|203491|203492|848|860	Fusobacteria	Fusobacteriia	Fusobacteriales	Fusobacteriaceae	Fusobacterium	Fusobacterium_periodonticum	0	0	0	0	0	0	0	0	0	0	0	0	0	0	0	0	0.00047	0	0	0	0	0	0	0	0	0	0	0	0	0	0	0	0	0	0	0	0	0	0	0	0	0
k__Bacteria|p__Fusobacteria|c__Fusobacteriia|o__Fusobacteriales|f__Fusobacteriaceae|g__Fusobacterium|s__Fusobacterium_varium	2|32066|203490|203491|203492|848|856	Fusobacteria	Fusobacteriia	Fusobacteriales	Fusobacteriaceae	Fusobacterium	Fusobacterium_varium	0	0	0	0	0	0	0	0	0	0	0	0	0	0	0	0	0.00512	0	0	0	0	0	0	0	0	0	0	0	0	0	0	0	0	0	0	0	0	0	0	0	0	0
k__Bacteria|p__Gemmatimonadetes	2|142182	Gemmatimonadetes						0.15782	0	0	0	13.8899	0	0.92323	0	0	0	0.68496	0	0	0	0	0	0	0	0	0	0	0	0	0	0	0	0	0	0	0	0	0	0	0	0	0	0	0	0	0	0	0
k__Bacteria|p__Gemmatimonadetes|c__Gemmatimonadetes	2|142182|219685	Gemmatimonadetes	Gemmatimonadetes					0.15782	0	0	0	13.8899	0	0.92323	0	0	0	0.68496	0	0	0	0	0	0	0	0	0	0	0	0	0	0	0	0	0	0	0	0	0	0	0	0	0	0	0	0	0	0	0
k__Bacteria|p__Gemmatimonadetes|c__Gemmatimonadetes|o__Gemmatimonadales	2|142182|219685|219686	Gemmatimonadetes	Gemmatimonadetes	Gemmatimonadales				0.15782	0	0	0	13.8899	0	0.92323	0	0	0	0.68496	0	0	0	0	0	0	0	0	0	0	0	0	0	0	0	0	0	0	0	0	0	0	0	0	0	0	0	0	0	0	0
k__Bacteria|p__Gemmatimonadetes|c__Gemmatimonadetes|o__Gemmatimonadales|f__Gemmatimonadaceae	2|142182|219685|219686|219687	Gemmatimonadetes	Gemmatimonadetes	Gemmatimonadales	Gemmatimonadaceae			0.15782	0	0	0	13.8899	0	0.92323	0	0	0	0.68496	0	0	0	0	0	0	0	0	0	0	0	0	0	0	0	0	0	0	0	0	0	0	0	0	0	0	0	0	0	0	0
k__Bacteria|p__Gemmatimonadetes|c__Gemmatimonadetes|o__Gemmatimonadales|f__Gemmatimonadaceae|g__Gemmatirosa	2|142182|219685|219686|219687|1706036	Gemmatimonadetes	Gemmatimonadetes	Gemmatimonadales	Gemmatimonadaceae	Gemmatirosa		0.15782	0	0	0	13.8899	0	0.92323	0	0	0	0.68496	0	0	0	0	0	0	0	0	0	0	0	0	0	0	0	0	0	0	0	0	0	0	0	0	0	0	0	0	0	0	0
k__Bacteria|p__Gemmatimonadetes|c__Gemmatimonadetes|o__Gemmatimonadales|f__Gemmatimonadaceae|g__Gemmatirosa|s__Gemmatirosa_kalamazoonesis	2|142182|219685|219686|219687|1706036|861299	Gemmatimonadetes	Gemmatimonadetes	Gemmatimonadales	Gemmatimonadaceae	Gemmatirosa	Gemmatirosa_kalamazoonesis	0.15782	0	0	0	13.8899	0	0.92323	0	0	0	0.68496	0	0	0	0	0	0	0	0	0	0	0	0	0	0	0	0	0	0	0	0	0	0	0	0	0	0	0	0	0	0	0
k__Bacteria|p__Lentisphaerae	2|256845	Lentisphaerae						0	0	0	0	0	0	0	0	0	0	0	0	0	0	0	0.00504	0	0	0	0	0	0	0.00511	0	0	0	0	0	0	0	0	0	0	0	0	0	0	0	0	0	0	0
k__Bacteria|p__Lentisphaerae|c__Lentisphaeria	2|256845|1313211	Lentisphaerae	Lentisphaeria					0	0	0	0	0	0	0	0	0	0	0	0	0	0	0	0.00504	0	0	0	0	0	0	0.00511	0	0	0	0	0	0	0	0	0	0	0	0	0	0	0	0	0	0	0
k__Bacteria|p__Lentisphaerae|c__Lentisphaeria|o__Victivallales	2|256845|1313211|278082	Lentisphaerae	Lentisphaeria	Victivallales				0	0	0	0	0	0	0	0	0	0	0	0	0	0	0	0.00504	0	0	0	0	0	0	0.00511	0	0	0	0	0	0	0	0	0	0	0	0	0	0	0	0	0	0	0
k__Bacteria|p__Lentisphaerae|c__Lentisphaeria|o__Victivallales|f__Victivallaceae	2|256845|1313211|278082|255528	Lentisphaerae	Lentisphaeria	Victivallales	Victivallaceae			0	0	0	0	0	0	0	0	0	0	0	0	0	0	0	0.00504	0	0	0	0	0	0	0.00511	0	0	0	0	0	0	0	0	0	0	0	0	0	0	0	0	0	0	0
k__Bacteria|p__Lentisphaerae|c__Lentisphaeria|o__Victivallales|f__Victivallaceae|g__Victivallis	2|256845|1313211|278082|255528|172900	Lentisphaerae	Lentisphaeria	Victivallales	Victivallaceae	Victivallis		0	0	0	0	0	0	0	0	0	0	0	0	0	0	0	0.00504	0	0	0	0	0	0	0.00511	0	0	0	0	0	0	0	0	0	0	0	0	0	0	0	0	0	0	0
k__Bacteria|p__Lentisphaerae|c__Lentisphaeria|o__Victivallales|f__Victivallaceae|g__Victivallis|s__Victivallis_vadensis	2|256845|1313211|278082|255528|172900|172901	Lentisphaerae	Lentisphaeria	Victivallales	Victivallaceae	Victivallis	Victivallis_vadensis	0	0	0	0	0	0	0	0	0	0	0	0	0	0	0	0.00504	0	0	0	0	0	0	0.00511	0	0	0	0	0	0	0	0	0	0	0	0	0	0	0	0	0	0	0
k__Bacteria|p__Planctomycetes	2|203682	Planctomycetes						0.61767	6.04591	2.26273	0.59553	1.76715	2.9284	0.98753	5.53246	13.5924	16.0922	2.11414	3.55498	0	0	0	0	0	0	0	0	0	0	0	0	0	0	0	0	0	0	0	0	0	0	0	0	0	0	0	0	0	0
k__Bacteria|p__Planctomycetes|c__Planctomycetia	2|203682|203683	Planctomycetes	Planctomycetia					0.61767	6.04591	2.26273	0.59553	1.76715	2.9284	0.98753	5.53246	13.5924	16.0922	2.11414	3.55498	0	0	0	0	0	0	0	0	0	0	0	0	0	0	0	0	0	0	0	0	0	0	0	0	0	0	0	0	0	0
k__Bacteria|p__Planctomycetes|c__Planctomycetia|o__Planctomycetales	2|203682|203683|112	Planctomycetes	Planctomycetia	Planctomycetales				0.61767	6.04591	2.26273	0.59553	1.76715	2.9284	0.98753	5.53246	13.5924	16.0922	2.11414	3.55498	0	0	0	0	0	0	0	0	0	0	0	0	0	0	0	0	0	0	0	0	0	0	0	0	0	0	0	0	0	0
k__Bacteria|p__Planctomycetes|c__Planctomycetia|o__Planctomycetales|f__Gemmataceae	2|203682|203683|112|1914233	Planctomycetes	Planctomycetia	Planctomycetales	Gemmataceae			0	2.5417	0.2796	0	0	0.73257	0	1.15419	0.67829	0	0	0.21591	0	0	0	0	0	0	0	0	0	0	0	0	0	0	0	0	0	0	0	0	0	0	0	0	0	0	0	0	0	0
k__Bacteria|p__Planctomycetes|c__Planctomycetia|o__Planctomycetales|f__Gemmataceae|g__Fimbriiglobus	2|203682|203683|112|1914233|1914234	Planctomycetes	Planctomycetia	Planctomycetales	Gemmataceae	Fimbriiglobus		0	2.5417	0.2796	0	0	0.73257	0	1.15419	0.67829	0	0	0.21591	0	0	0	0	0	0	0	0	0	0	0	0	0	0	0	0	0	0	0	0	0	0	0	0	0	0	0	0	0	0
k__Bacteria|p__Planctomycetes|c__Planctomycetia|o__Planctomycetales|f__Gemmataceae|g__Fimbriiglobus|s__Fimbriiglobus_ruber	2|203682|203683|112|1914233|1914234|1908690	Planctomycetes	Planctomycetia	Planctomycetales	Gemmataceae	Fimbriiglobus	Fimbriiglobus_ruber	0	2.5417	0.2796	0	0	0.73257	0	1.15419	0.67829	0	0	0.21591	0	0	0	0	0	0	0	0	0	0	0	0	0	0	0	0	0	0	0	0	0	0	0	0	0	0	0	0	0	0
k__Bacteria|p__Planctomycetes|c__Planctomycetia|o__Planctomycetales|f__Isosphaeraceae	2|203682|203683|112|1763524	Planctomycetes	Planctomycetia	Planctomycetales	Isosphaeraceae			0.61767	3.50422	1.98312	0.59553	1.76715	2.19583	0.98753	4.37827	12.9142	16.0922	2.11414	3.33907	0	0	0	0	0	0	0	0	0	0	0	0	0	0	0	0	0	0	0	0	0	0	0	0	0	0	0	0	0	0
k__Bacteria|p__Planctomycetes|c__Planctomycetia|o__Planctomycetales|f__Isosphaeraceae|g__Paludisphaera	2|203682|203683|112|1763524|1763521	Planctomycetes	Planctomycetia	Planctomycetales	Isosphaeraceae	Paludisphaera		0.61767	2.20455	1.35945	0.2563	1.76715	1.53186	0.98753	1.97246	8.40594	8.80233	2.11414	3.0599	0	0	0	0	0	0	0	0	0	0	0	0	0	0	0	0	0	0	0	0	0	0	0	0	0	0	0	0	0	0
k__Bacteria|p__Planctomycetes|c__Planctomycetia|o__Planctomycetales|f__Isosphaeraceae|g__Paludisphaera|s__Paludisphaera_borealis	2|203682|203683|112|1763524|1763521|1387353	Planctomycetes	Planctomycetia	Planctomycetales	Isosphaeraceae	Paludisphaera	Paludisphaera_borealis	0.61767	2.20455	1.35945	0.2563	1.76715	1.53186	0.98753	1.97246	8.40594	8.80233	2.11414	3.0599	0	0	0	0	0	0	0	0	0	0	0	0	0	0	0	0	0	0	0	0	0	0	0	0	0	0	0	0	0	0
k__Bacteria|p__Planctomycetes|c__Planctomycetia|o__Planctomycetales|f__Isosphaeraceae|g__Singulisphaera	2|203682|203683|112|1763524|466152	Planctomycetes	Planctomycetia	Planctomycetales	Isosphaeraceae	Singulisphaera		0	1.29966	0.62367	0.33924	0	0.66396	0	2.40581	4.50823	7.28987	0	0.27917	0	0	0	0	0	0	0	0	0	0	0	0	0	0	0	0	0	0	0	0	0	0	0	0	0	0	0	0	0	0
k__Bacteria|p__Planctomycetes|c__Planctomycetia|o__Planctomycetales|f__Isosphaeraceae|g__Singulisphaera|s__Singulisphaera_acidiphila	2|203682|203683|112|1763524|466152|466153	Planctomycetes	Planctomycetia	Planctomycetales	Isosphaeraceae	Singulisphaera	Singulisphaera_acidiphila	0	1.29966	0.62367	0.33924	0	0.66396	0	2.40581	4.50823	7.28987	0	0.27917	0	0	0	0	0	0	0	0	0	0	0	0	0	0	0	0	0	0	0	0	0	0	0	0	0	0	0	0	0	0
k__Bacteria|p__Proteobacteria	2|1224	Proteobacteria						20.7782	65.8136	89.4742	47.0668	45.8731	77.9072	48.5988	87.1759	61.2735	59.5541	62.2586	52.1044	0.06142	1.36762	0.34956	0.14892	1.80429	0.04797	3.17567	7.83254	0.3547	9.15742	0.31081	5.65877	1.82874	0.80068	2.74943	0.07447	16.2954	0.04635	0.4867	0.08139	14.6062	13.5258	8.75809	0.10495	1.98431	5.68288	2.5995	0.3914	1.06702	1.86045
k__Bacteria|p__Proteobacteria|c__Alphaproteobacteria	2|1224|28211	Proteobacteria	Alphaproteobacteria					9.08589	36.9359	19.9297	15.5642	30.7055	42.5216	10.7342	57.8224	30.2451	47.3938	12.6686	34.2389	0	0	0	0	0	0	0	0	0	0	0	0	0	0	0	0	0	0.0138	0	0	0.02578	0	0	0	0	0	0	0	0	0
k__Bacteria|p__Proteobacteria|c__Alphaproteobacteria|o__Alphaproteobacteria_unclassified	2|1224|28211|	Proteobacteria	Alphaproteobacteria	Alphaproteobacteria_unclassified				0	0	0.32192	0	0	0	0	0	0	0	0	0	0	0	0	0	0	0	0	0	0	0	0	0	0	0	0	0	0	0	0	0	0	0	0	0	0	0	0	0	0	0
k__Bacteria|p__Proteobacteria|c__Alphaproteobacteria|o__Alphaproteobacteria_unclassified|f__Alphaproteobacteria_unclassified	2|1224|28211||	Proteobacteria	Alphaproteobacteria	Alphaproteobacteria_unclassified	Alphaproteobacteria_unclassified			0	0	0.32192	0	0	0	0	0	0	0	0	0	0	0	0	0	0	0	0	0	0	0	0	0	0	0	0	0	0	0	0	0	0	0	0	0	0	0	0	0	0	0
k__Bacteria|p__Proteobacteria|c__Alphaproteobacteria|o__Alphaproteobacteria_unclassified|f__Alphaproteobacteria_unclassified|g__Alphaproteobacteria_unclassified	2|1224|28211|||	Proteobacteria	Alphaproteobacteria	Alphaproteobacteria_unclassified	Alphaproteobacteria_unclassified	Alphaproteobacteria_unclassified		0	0	0.32192	0	0	0	0	0	0	0	0	0	0	0	0	0	0	0	0	0	0	0	0	0	0	0	0	0	0	0	0	0	0	0	0	0	0	0	0	0	0	0
k__Bacteria|p__Proteobacteria|c__Alphaproteobacteria|o__Alphaproteobacteria_unclassified|f__Alphaproteobacteria_unclassified|g__Alphaproteobacteria_unclassified|s__Alphaproteobacteria_bacterium_13_2_20CM_2_64_7	2|1224|28211||||1803507	Proteobacteria	Alphaproteobacteria	Alphaproteobacteria_unclassified	Alphaproteobacteria_unclassified	Alphaproteobacteria_unclassified	Alphaproteobacteria_bacterium_13_2_20CM_2_64_7	0	0	0.32192	0	0	0	0	0	0	0	0	0	0	0	0	0	0	0	0	0	0	0	0	0	0	0	0	0	0	0	0	0	0	0	0	0	0	0	0	0	0	0
k__Bacteria|p__Proteobacteria|c__Alphaproteobacteria|o__Caulobacterales	2|1224|28211|204458	Proteobacteria	Alphaproteobacteria	Caulobacterales				3.22832	0	0	0	0	0	0.78995	0	0	0	0	0.64719	0	0	0	0	0	0	0	0	0	0	0	0	0	0	0	0	0	0	0	0	0	0	0	0	0	0	0	0	0	0
k__Bacteria|p__Proteobacteria|c__Alphaproteobacteria|o__Caulobacterales|f__Caulobacteraceae	2|1224|28211|204458|76892	Proteobacteria	Alphaproteobacteria	Caulobacterales	Caulobacteraceae			3.22832	0	0	0	0	0	0.78995	0	0	0	0	0.64719	0	0	0	0	0	0	0	0	0	0	0	0	0	0	0	0	0	0	0	0	0	0	0	0	0	0	0	0	0	0
k__Bacteria|p__Proteobacteria|c__Alphaproteobacteria|o__Caulobacterales|f__Caulobacteraceae|g__Brevundimonas	2|1224|28211|204458|76892|41275	Proteobacteria	Alphaproteobacteria	Caulobacterales	Caulobacteraceae	Brevundimonas		3.22832	0	0	0	0	0	0.78995	0	0	0	0	0.64719	0	0	0	0	0	0	0	0	0	0	0	0	0	0	0	0	0	0	0	0	0	0	0	0	0	0	0	0	0	0
k__Bacteria|p__Proteobacteria|c__Alphaproteobacteria|o__Caulobacterales|f__Caulobacteraceae|g__Brevundimonas|s__Brevundimonas_subvibrioides	2|1224|28211|204458|76892|41275|74313	Proteobacteria	Alphaproteobacteria	Caulobacterales	Caulobacteraceae	Brevundimonas	Brevundimonas_subvibrioides	0	0	0	0	0	0	0.78995	0	0	0	0	0	0	0	0	0	0	0	0	0	0	0	0	0	0	0	0	0	0	0	0	0	0	0	0	0	0	0	0	0	0	0
k__Bacteria|p__Proteobacteria|c__Alphaproteobacteria|o__Caulobacterales|f__Caulobacteraceae|g__Brevundimonas|s__Brevundimonas_vesicularis	2|1224|28211|204458|76892|41275|41276	Proteobacteria	Alphaproteobacteria	Caulobacterales	Caulobacteraceae	Brevundimonas	Brevundimonas_vesicularis	3.22832	0	0	0	0	0	0	0	0	0	0	0.64719	0	0	0	0	0	0	0	0	0	0	0	0	0	0	0	0	0	0	0	0	0	0	0	0	0	0	0	0	0	0
k__Bacteria|p__Proteobacteria|c__Alphaproteobacteria|o__Rhizobiales	2|1224|28211|356	Proteobacteria	Alphaproteobacteria	Rhizobiales				5.28935	21.6517	12.9405	6.38144	22.9731	25.3579	8.23819	34.8781	29.9093	42.4903	11.4054	31.1619	0	0	0	0	0	0	0	0	0	0	0	0	0	0	0	0	0	0	0	0	0	0	0	0	0	0	0	0	0	0
k__Bacteria|p__Proteobacteria|c__Alphaproteobacteria|o__Rhizobiales|f__Bradyrhizobiaceae	2|1224|28211|356|41294	Proteobacteria	Alphaproteobacteria	Rhizobiales	Bradyrhizobiaceae			1.00989	14.941	12.9405	3.55287	2.84048	16.8046	3.67455	32.7102	2.87929	39.198	1.04162	25.2379	0	0	0	0	0	0	0	0	0	0	0	0	0	0	0	0	0	0	0	0	0	0	0	0	0	0	0	0	0	0
k__Bacteria|p__Proteobacteria|c__Alphaproteobacteria|o__Rhizobiales|f__Bradyrhizobiaceae|g__Bradyrhizobium	2|1224|28211|356|41294|374	Proteobacteria	Alphaproteobacteria	Rhizobiales	Bradyrhizobiaceae	Bradyrhizobium		0.60818	14.941	12.9405	3.55287	2.84048	16.8046	3.67455	32.7102	2.87929	39.198	1.04162	25.2379	0	0	0	0	0	0	0	0	0	0	0	0	0	0	0	0	0	0	0	0	0	0	0	0	0	0	0	0	0	0
k__Bacteria|p__Proteobacteria|c__Alphaproteobacteria|o__Rhizobiales|f__Bradyrhizobiaceae|g__Bradyrhizobium|s__Bradyrhizobium_arachidis	2|1224|28211|356|41294|374|858423	Proteobacteria	Alphaproteobacteria	Rhizobiales	Bradyrhizobiaceae	Bradyrhizobium	Bradyrhizobium_arachidis	0	0	0	0	0	0	0	0	0	0	0	0.26193	0	0	0	0	0	0	0	0	0	0	0	0	0	0	0	0	0	0	0	0	0	0	0	0	0	0	0	0	0	0
k__Bacteria|p__Proteobacteria|c__Alphaproteobacteria|o__Rhizobiales|f__Bradyrhizobiaceae|g__Bradyrhizobium|s__Bradyrhizobium_diazoefficiens	2|1224|28211|356|41294|374|1355477	Proteobacteria	Alphaproteobacteria	Rhizobiales	Bradyrhizobiaceae	Bradyrhizobium	Bradyrhizobium_diazoefficiens	0	1.91265	3.16331	0	0	0	0	0	0	14.8323	0	2.9205	0	0	0	0	0	0	0	0	0	0	0	0	0	0	0	0	0	0	0	0	0	0	0	0	0	0	0	0	0	0
k__Bacteria|p__Proteobacteria|c__Alphaproteobacteria|o__Rhizobiales|f__Bradyrhizobiaceae|g__Bradyrhizobium|s__Bradyrhizobium_elkanii	2|1224|28211|356|41294|374|29448	Proteobacteria	Alphaproteobacteria	Rhizobiales	Bradyrhizobiaceae	Bradyrhizobium	Bradyrhizobium_elkanii	0.28102	0	1.08865	0	1.30049	0	2.63227	0	2.87929	0	0.1683	1.09956	0	0	0	0	0	0	0	0	0	0	0	0	0	0	0	0	0	0	0	0	0	0	0	0	0	0	0	0	0	0
k__Bacteria|p__Proteobacteria|c__Alphaproteobacteria|o__Rhizobiales|f__Bradyrhizobiaceae|g__Bradyrhizobium|s__Bradyrhizobium_japonicum	2|1224|28211|356|41294|374|375	Proteobacteria	Alphaproteobacteria	Rhizobiales	Bradyrhizobiaceae	Bradyrhizobium	Bradyrhizobium_japonicum	0	5.78352	4.95052	1.23035	0	9.96085	0	24.1963	0	6.84852	0	19.6139	0	0	0	0	0	0	0	0	0	0	0	0	0	0	0	0	0	0	0	0	0	0	0	0	0	0	0	0	0	0
k__Bacteria|p__Proteobacteria|c__Alphaproteobacteria|o__Rhizobiales|f__Bradyrhizobiaceae|g__Bradyrhizobium|s__Bradyrhizobium_lablabi	2|1224|28211|356|41294|374|722472	Proteobacteria	Alphaproteobacteria	Rhizobiales	Bradyrhizobiaceae	Bradyrhizobium	Bradyrhizobium_lablabi	0	7.24479	3.63898	0	0	6.84379	1.04228	8.5139	0	17.5172	0	1.1446	0	0	0	0	0	0	0	0	0	0	0	0	0	0	0	0	0	0	0	0	0	0	0	0	0	0	0	0	0	0
k__Bacteria|p__Proteobacteria|c__Alphaproteobacteria|o__Rhizobiales|f__Bradyrhizobiaceae|g__Bradyrhizobium|s__Bradyrhizobium_ottawaense	2|1224|28211|356|41294|374|931866	Proteobacteria	Alphaproteobacteria	Rhizobiales	Bradyrhizobiaceae	Bradyrhizobium	Bradyrhizobium_ottawaense	0.32716	0	0.09904	2.32252	1.53999	0	0	0	0	0	0.87332	0.19746	0	0	0	0	0	0	0	0	0	0	0	0	0	0	0	0	0	0	0	0	0	0	0	0	0	0	0	0	0	0
k__Bacteria|p__Proteobacteria|c__Alphaproteobacteria|o__Rhizobiales|f__Bradyrhizobiaceae|g__Nitrobacter	2|1224|28211|356|41294|911	Proteobacteria	Alphaproteobacteria	Rhizobiales	Bradyrhizobiaceae	Nitrobacter		0.4017	0	0	0	0	0	0	0	0	0	0	0	0	0	0	0	0	0	0	0	0	0	0	0	0	0	0	0	0	0	0	0	0	0	0	0	0	0	0	0	0	0
k__Bacteria|p__Proteobacteria|c__Alphaproteobacteria|o__Rhizobiales|f__Bradyrhizobiaceae|g__Nitrobacter|s__Nitrobacter_hamburgensis	2|1224|28211|356|41294|911|912	Proteobacteria	Alphaproteobacteria	Rhizobiales	Bradyrhizobiaceae	Nitrobacter	Nitrobacter_hamburgensis	0.01463	0	0	0	0	0	0	0	0	0	0	0	0	0	0	0	0	0	0	0	0	0	0	0	0	0	0	0	0	0	0	0	0	0	0	0	0	0	0	0	0	0
k__Bacteria|p__Proteobacteria|c__Alphaproteobacteria|o__Rhizobiales|f__Bradyrhizobiaceae|g__Nitrobacter|s__Nitrobacter_vulgaris	2|1224|28211|356|41294|911|29421	Proteobacteria	Alphaproteobacteria	Rhizobiales	Bradyrhizobiaceae	Nitrobacter	Nitrobacter_vulgaris	0.38708	0	0	0	0	0	0	0	0	0	0	0	0	0	0	0	0	0	0	0	0	0	0	0	0	0	0	0	0	0	0	0	0	0	0	0	0	0	0	0	0	0
k__Bacteria|p__Proteobacteria|c__Alphaproteobacteria|o__Rhizobiales|f__Brucellaceae	2|1224|28211|356|118882	Proteobacteria	Alphaproteobacteria	Rhizobiales	Brucellaceae			0	0	0	0	0	0	0	0	0	0	0	0	0	0	0	0	0	0	0	0	0	0	0	0	0	0	0	0	0	0	0	0	0	0	0	0	0	0	0	0	0	0
k__Bacteria|p__Proteobacteria|c__Alphaproteobacteria|o__Rhizobiales|f__Brucellaceae|g__Ochrobactrum	2|1224|28211|356|118882|528	Proteobacteria	Alphaproteobacteria	Rhizobiales	Brucellaceae	Ochrobactrum		0	0	0	0	0	0	0	0	0	0	0	0	0	0	0	0	0	0	0	0	0	0	0	0	0	0	0	0	0	0	0	0	0	0	0	0	0	0	0	0	0	0
k__Bacteria|p__Proteobacteria|c__Alphaproteobacteria|o__Rhizobiales|f__Brucellaceae|g__Ochrobactrum|s__Ochrobactrum_pseudogrignonense	2|1224|28211|356|118882|528|419475	Proteobacteria	Alphaproteobacteria	Rhizobiales	Brucellaceae	Ochrobactrum	Ochrobactrum_pseudogrignonense	0	0	0	0	0	0	0	0	0	0	0	0	0	0	0	0	0	0	0	0	0	0	0	0	0	0	0	0	0	0	0	0	0	0	0	0	0	0	0	0	0	0
k__Bacteria|p__Proteobacteria|c__Alphaproteobacteria|o__Rhizobiales|f__Hyphomicrobiaceae	2|1224|28211|356|45401	Proteobacteria	Alphaproteobacteria	Rhizobiales	Hyphomicrobiaceae			0.30854	0	0	0.08848	0.73627	0	0	0	13.7031	0	5.01428	2.29168	0	0	0	0	0	0	0	0	0	0	0	0	0	0	0	0	0	0	0	0	0	0	0	0	0	0	0	0	0	0
k__Bacteria|p__Proteobacteria|c__Alphaproteobacteria|o__Rhizobiales|f__Hyphomicrobiaceae|g__Rhodoplanes	2|1224|28211|356|45401|29407	Proteobacteria	Alphaproteobacteria	Rhizobiales	Hyphomicrobiaceae	Rhodoplanes		0.30854	0	0	0.08848	0.73627	0	0	0	13.7031	0	5.01428	2.29168	0	0	0	0	0	0	0	0	0	0	0	0	0	0	0	0	0	0	0	0	0	0	0	0	0	0	0	0	0	0
k__Bacteria|p__Proteobacteria|c__Alphaproteobacteria|o__Rhizobiales|f__Hyphomicrobiaceae|g__Rhodoplanes|s__Rhodoplanes_sp_Z2_YC6860	2|1224|28211|356|45401|29407|674703	Proteobacteria	Alphaproteobacteria	Rhizobiales	Hyphomicrobiaceae	Rhodoplanes	Rhodoplanes_sp_Z2_YC6860	0.30854	0	0	0.08848	0.73627	0	0	0	13.7031	0	5.01428	2.29168	0	0	0	0	0	0	0	0	0	0	0	0	0	0	0	0	0	0	0	0	0	0	0	0	0	0	0	0	0	0
k__Bacteria|p__Proteobacteria|c__Alphaproteobacteria|o__Rhizobiales|f__Phyllobacteriaceae	2|1224|28211|356|69277	Proteobacteria	Alphaproteobacteria	Rhizobiales	Phyllobacteriaceae			0.85171	1.41392	0	0.55632	10.2267	6.21469	2.48737	2.16789	6.08966	3.29225	2.50018	3.63229	0	0	0	0	0	0	0	0	0	0	0	0	0	0	0	0	0	0	0	0	0	0	0	0	0	0	0	0	0	0
k__Bacteria|p__Proteobacteria|c__Alphaproteobacteria|o__Rhizobiales|f__Phyllobacteriaceae|g__Mesorhizobium	2|1224|28211|356|69277|68287	Proteobacteria	Alphaproteobacteria	Rhizobiales	Phyllobacteriaceae	Mesorhizobium		0.85171	0	0	0	10.2267	6.21469	2.48737	2.16789	6.08966	3.29225	2.50018	3.63229	0	0	0	0	0	0	0	0	0	0	0	0	0	0	0	0	0	0	0	0	0	0	0	0	0	0	0	0	0	0
k__Bacteria|p__Proteobacteria|c__Alphaproteobacteria|o__Rhizobiales|f__Phyllobacteriaceae|g__Mesorhizobium|s__Mesorhizobium_huakuii	2|1224|28211|356|69277|68287|28104	Proteobacteria	Alphaproteobacteria	Rhizobiales	Phyllobacteriaceae	Mesorhizobium	Mesorhizobium_huakuii	0	0	0	0	6.25823	2.31186	0.92079	2.16789	0	0.79718	0.37837	1.32249	0	0	0	0	0	0	0	0	0	0	0	0	0	0	0	0	0	0	0	0	0	0	0	0	0	0	0	0	0	0
k__Bacteria|p__Proteobacteria|c__Alphaproteobacteria|o__Rhizobiales|f__Phyllobacteriaceae|g__Mesorhizobium|s__Mesorhizobium_japonicum	2|1224|28211|356|69277|68287|2066070	Proteobacteria	Alphaproteobacteria	Rhizobiales	Phyllobacteriaceae	Mesorhizobium	Mesorhizobium_japonicum	0	0	0	0	1.43151	3.60814	1.56658	0	0	2.49507	0	0.91605	0	0	0	0	0	0	0	0	0	0	0	0	0	0	0	0	0	0	0	0	0	0	0	0	0	0	0	0	0	0
k__Bacteria|p__Proteobacteria|c__Alphaproteobacteria|o__Rhizobiales|f__Phyllobacteriaceae|g__Mesorhizobium|s__Mesorhizobium_loti	2|1224|28211|356|69277|68287|381	Proteobacteria	Alphaproteobacteria	Rhizobiales	Phyllobacteriaceae	Mesorhizobium	Mesorhizobium_loti	0.85171	0	0	0	2.53701	0.29469	0	0	0	0	0	0.19857	0	0	0	0	0	0	0	0	0	0	0	0	0	0	0	0	0	0	0	0	0	0	0	0	0	0	0	0	0	0
k__Bacteria|p__Proteobacteria|c__Alphaproteobacteria|o__Rhizobiales|f__Phyllobacteriaceae|g__Mesorhizobium|s__Mesorhizobium_plurifarium	2|1224|28211|356|69277|68287|69974	Proteobacteria	Alphaproteobacteria	Rhizobiales	Phyllobacteriaceae	Mesorhizobium	Mesorhizobium_plurifarium	0	0	0	0	0	0	0	0	6.08966	0	2.12181	1.19517	0	0	0	0	0	0	0	0	0	0	0	0	0	0	0	0	0	0	0	0	0	0	0	0	0	0	0	0	0	0
k__Bacteria|p__Proteobacteria|c__Alphaproteobacteria|o__Rhizobiales|f__Phyllobacteriaceae|g__Phyllobacterium	2|1224|28211|356|69277|28100	Proteobacteria	Alphaproteobacteria	Rhizobiales	Phyllobacteriaceae	Phyllobacterium		0	1.41392	0	0.55632	0	0	0	0	0	0	0	0	0	0	0	0	0	0	0	0	0	0	0	0	0	0	0	0	0	0	0	0	0	0	0	0	0	0	0	0	0	0
k__Bacteria|p__Proteobacteria|c__Alphaproteobacteria|o__Rhizobiales|f__Phyllobacteriaceae|g__Phyllobacterium|s__Phyllobacterium_sophorae	2|1224|28211|356|69277|28100|1520277	Proteobacteria	Alphaproteobacteria	Rhizobiales	Phyllobacteriaceae	Phyllobacterium	Phyllobacterium_sophorae	0	1.41392	0	0.55632	0	0	0	0	0	0	0	0	0	0	0	0	0	0	0	0	0	0	0	0	0	0	0	0	0	0	0	0	0	0	0	0	0	0	0	0	0	0
k__Bacteria|p__Proteobacteria|c__Alphaproteobacteria|o__Rhizobiales|f__Rhizobiaceae	2|1224|28211|356|82115	Proteobacteria	Alphaproteobacteria	Rhizobiales	Rhizobiaceae			0	5.29681	0	0.49932	9.16955	2.33856	2.07626	0	0	0	0	0	0	0	0	0	0	0	0	0	0	0	0	0	0	0	0	0	0	0	0	0	0	0	0	0	0	0	0	0	0	0
k__Bacteria|p__Proteobacteria|c__Alphaproteobacteria|o__Rhizobiales|f__Rhizobiaceae|g__Rhizobium	2|1224|28211|356|82115|379	Proteobacteria	Alphaproteobacteria	Rhizobiales	Rhizobiaceae	Rhizobium		0	5.29681	0	0.49932	9.16955	2.33856	2.07626	0	0	0	0	0	0	0	0	0	0	0	0	0	0	0	0	0	0	0	0	0	0	0	0	0	0	0	0	0	0	0	0	0	0	0
k__Bacteria|p__Proteobacteria|c__Alphaproteobacteria|o__Rhizobiales|f__Rhizobiaceae|g__Rhizobium|s__Rhizobium_anhuiense	2|1224|28211|356|82115|379|1184720	Proteobacteria	Alphaproteobacteria	Rhizobiales	Rhizobiaceae	Rhizobium	Rhizobium_anhuiense	0	5.29681	0	0.49932	9.16955	2.33856	1.35913	0	0	0	0	0	0	0	0	0	0	0	0	0	0	0	0	0	0	0	0	0	0	0	0	0	0	0	0	0	0	0	0	0	0	0
k__Bacteria|p__Proteobacteria|c__Alphaproteobacteria|o__Rhizobiales|f__Rhizobiaceae|g__Rhizobium|s__Rhizobium_leguminosarum	2|1224|28211|356|82115|379|384	Proteobacteria	Alphaproteobacteria	Rhizobiales	Rhizobiaceae	Rhizobium	Rhizobium_leguminosarum	0	0	0	0	0	0	0.71714	0	0	0	0	0	0	0	0	0	0	0	0	0	0	0	0	0	0	0	0	0	0	0	0	0	0	0	0	0	0	0	0	0	0	0
k__Bacteria|p__Proteobacteria|c__Alphaproteobacteria|o__Rhizobiales|f__Xanthobacteraceae	2|1224|28211|356|335928	Proteobacteria	Alphaproteobacteria	Rhizobiales	Xanthobacteraceae			3.1192	0	0	1.68446	0	0	0	0	7.23727	0	2.84929	0	0	0	0	0	0	0	0	0	0	0	0	0	0	0	0	0	0	0	0	0	0	0	0	0	0	0	0	0	0	0
k__Bacteria|p__Proteobacteria|c__Alphaproteobacteria|o__Rhizobiales|f__Xanthobacteraceae|g__Pseudolabrys	2|1224|28211|356|335928|556257	Proteobacteria	Alphaproteobacteria	Rhizobiales	Xanthobacteraceae	Pseudolabrys		3.1192	0	0	1.68446	0	0	0	0	7.23727	0	2.84929	0	0	0	0	0	0	0	0	0	0	0	0	0	0	0	0	0	0	0	0	0	0	0	0	0	0	0	0	0	0	0
k__Bacteria|p__Proteobacteria|c__Alphaproteobacteria|o__Rhizobiales|f__Xanthobacteraceae|g__Pseudolabrys|s__Pseudolabrys_sp_Root1462	2|1224|28211|356|335928|556257|1736466	Proteobacteria	Alphaproteobacteria	Rhizobiales	Xanthobacteraceae	Pseudolabrys	Pseudolabrys_sp_Root1462	3.1192	0	0	1.68446	0	0	0	0	7.23727	0	2.84929	0	0	0	0	0	0	0	0	0	0	0	0	0	0	0	0	0	0	0	0	0	0	0	0	0	0	0	0	0	0	0
k__Bacteria|p__Proteobacteria|c__Alphaproteobacteria|o__Rhodobacterales	2|1224|28211|204455	Proteobacteria	Alphaproteobacteria	Rhodobacterales				0.56823	0	0	0	0	0	0	0	0	0	0	0	0	0	0	0	0	0	0	0	0	0	0	0	0	0	0	0	0	0.0138	0	0	0.02578	0	0	0	0	0	0	0	0	0
k__Bacteria|p__Proteobacteria|c__Alphaproteobacteria|o__Rhodobacterales|f__Rhodobacteraceae	2|1224|28211|204455|31989	Proteobacteria	Alphaproteobacteria	Rhodobacterales	Rhodobacteraceae			0.56823	0	0	0	0	0	0	0	0	0	0	0	0	0	0	0	0	0	0	0	0	0	0	0	0	0	0	0	0	0.0138	0	0	0.02578	0	0	0	0	0	0	0	0	0
k__Bacteria|p__Proteobacteria|c__Alphaproteobacteria|o__Rhodobacterales|f__Rhodobacteraceae|g__Paracoccus	2|1224|28211|204455|31989|265	Proteobacteria	Alphaproteobacteria	Rhodobacterales	Rhodobacteraceae	Paracoccus		0.56823	0	0	0	0	0	0	0	0	0	0	0	0	0	0	0	0	0	0	0	0	0	0	0	0	0	0	0	0	0.0138	0	0	0.02578	0	0	0	0	0	0	0	0	0
k__Bacteria|p__Proteobacteria|c__Alphaproteobacteria|o__Rhodobacterales|f__Rhodobacteraceae|g__Paracoccus|s__Paracoccus_alcaliphilus	2|1224|28211|204455|31989|265|34002	Proteobacteria	Alphaproteobacteria	Rhodobacterales	Rhodobacteraceae	Paracoccus	Paracoccus_alcaliphilus	0.48861	0	0	0	0	0	0	0	0	0	0	0	0	0	0	0	0	0	0	0	0	0	0	0	0	0	0	0	0	0	0	0	0	0	0	0	0	0	0	0	0	0
k__Bacteria|p__Proteobacteria|c__Alphaproteobacteria|o__Rhodobacterales|f__Rhodobacteraceae|g__Paracoccus|s__Paracoccus_solventivorans	2|1224|28211|204455|31989|265|53463	Proteobacteria	Alphaproteobacteria	Rhodobacterales	Rhodobacteraceae	Paracoccus	Paracoccus_solventivorans	0.07962	0	0	0	0	0	0	0	0	0	0	0	0	0	0	0	0	0	0	0	0	0	0	0	0	0	0	0	0	0	0	0	0	0	0	0	0	0	0	0	0	0
k__Bacteria|p__Proteobacteria|c__Alphaproteobacteria|o__Rhodobacterales|f__Rhodobacteraceae|g__Paracoccus|s__Paracoccus_sp_CBA4604	2|1224|28211|204455|31989|265|2065379	Proteobacteria	Alphaproteobacteria	Rhodobacterales	Rhodobacteraceae	Paracoccus	Paracoccus_sp_CBA4604	0	0	0	0	0	0	0	0	0	0	0	0	0	0	0	0	0	0	0	0	0	0	0	0	0	0	0	0	0	0.0138	0	0	0.02578	0	0	0	0	0	0	0	0	0
k__Bacteria|p__Proteobacteria|c__Alphaproteobacteria|o__Rhodospirillales	2|1224|28211|204441	Proteobacteria	Alphaproteobacteria	Rhodospirillales				0	15.2842	6.66726	9.18277	7.73249	17.1637	1.70609	22.9443	0.33579	4.9035	1.26322	2.42986	0	0	0	0	0	0	0	0	0	0	0	0	0	0	0	0	0	0	0	0	0	0	0	0	0	0	0	0	0	0
k__Bacteria|p__Proteobacteria|c__Alphaproteobacteria|o__Rhodospirillales|f__Rhodospirillaceae	2|1224|28211|204441|41295	Proteobacteria	Alphaproteobacteria	Rhodospirillales	Rhodospirillaceae			0	1.78007	3.91429	3.14634	0	5.22503	0.98081	0.4598	0.33579	0	1.26322	0.53592	0	0	0	0	0	0	0	0	0	0	0	0	0	0	0	0	0	0	0	0	0	0	0	0	0	0	0	0	0	0
k__Bacteria|p__Proteobacteria|c__Alphaproteobacteria|o__Rhodospirillales|f__Rhodospirillaceae|g__Inquilinus	2|1224|28211|204441|41295|171673	Proteobacteria	Alphaproteobacteria	Rhodospirillales	Rhodospirillaceae	Inquilinus		0	1.78007	3.91429	3.14634	0	5.22503	0.98081	0.4598	0.33579	0	1.26322	0.53592	0	0	0	0	0	0	0	0	0	0	0	0	0	0	0	0	0	0	0	0	0	0	0	0	0	0	0	0	0	0
k__Bacteria|p__Proteobacteria|c__Alphaproteobacteria|o__Rhodospirillales|f__Rhodospirillaceae|g__Inquilinus|s__Inquilinus_limosus	2|1224|28211|204441|41295|171673|171674	Proteobacteria	Alphaproteobacteria	Rhodospirillales	Rhodospirillaceae	Inquilinus	Inquilinus_limosus	0	1.78007	3.91429	3.14634	0	5.22503	0.98081	0.4598	0.33579	0	1.26322	0.53592	0	0	0	0	0	0	0	0	0	0	0	0	0	0	0	0	0	0	0	0	0	0	0	0	0	0	0	0	0	0
k__Bacteria|p__Proteobacteria|c__Alphaproteobacteria|o__Rhodospirillales|f__Rhodospirillales_unclassified	2|1224|28211|204441|	Proteobacteria	Alphaproteobacteria	Rhodospirillales	Rhodospirillales_unclassified			0	13.5042	2.75297	6.03643	7.73249	11.9387	0.72528	22.4845	0	4.9035	0	1.89395	0	0	0	0	0	0	0	0	0	0	0	0	0	0	0	0	0	0	0	0	0	0	0	0	0	0	0	0	0	0
k__Bacteria|p__Proteobacteria|c__Alphaproteobacteria|o__Rhodospirillales|f__Rhodospirillales_unclassified|g__Enhydrobacter	2|1224|28211|204441||212791	Proteobacteria	Alphaproteobacteria	Rhodospirillales	Rhodospirillales_unclassified	Enhydrobacter		0	0	0	0	0	0	0	0	0	0	0	0	0	0	0	0	0	0	0	0	0	0	0	0	0	0	0	0	0	0	0	0	0	0	0	0	0	0	0	0	0	0
k__Bacteria|p__Proteobacteria|c__Alphaproteobacteria|o__Rhodospirillales|f__Rhodospirillales_unclassified|g__Enhydrobacter|s__Enhydrobacter_aerosaccus	2|1224|28211|204441||212791|225324	Proteobacteria	Alphaproteobacteria	Rhodospirillales	Rhodospirillales_unclassified	Enhydrobacter	Enhydrobacter_aerosaccus	0	0	0	0	0	0	0	0	0	0	0	0	0	0	0	0	0	0	0	0	0	0	0	0	0	0	0	0	0	0	0	0	0	0	0	0	0	0	0	0	0	0
k__Bacteria|p__Proteobacteria|c__Alphaproteobacteria|o__Rhodospirillales|f__Rhodospirillales_unclassified|g__Rhodospirillales_unclassified	2|1224|28211|204441||	Proteobacteria	Alphaproteobacteria	Rhodospirillales	Rhodospirillales_unclassified	Rhodospirillales_unclassified		0	13.5042	2.75297	6.03643	7.73249	11.9387	0.72528	22.4845	0	4.9035	0	1.89395	0	0	0	0	0	0	0	0	0	0	0	0	0	0	0	0	0	0	0	0	0	0	0	0	0	0	0	0	0	0
k__Bacteria|p__Proteobacteria|c__Alphaproteobacteria|o__Rhodospirillales|f__Rhodospirillales_unclassified|g__Rhodospirillales_unclassified|s__Rhodospirillales_bacterium_URHD0017	2|1224|28211|204441|||1380357	Proteobacteria	Alphaproteobacteria	Rhodospirillales	Rhodospirillales_unclassified	Rhodospirillales_unclassified	Rhodospirillales_bacterium_URHD0017	0	13.5042	2.75297	6.03643	7.73249	11.9387	0.72528	22.4845	0	4.9035	0	1.89395	0	0	0	0	0	0	0	0	0	0	0	0	0	0	0	0	0	0	0	0	0	0	0	0	0	0	0	0	0	0
k__Bacteria|p__Proteobacteria|c__Betaproteobacteria	2|1224|28216	Proteobacteria	Betaproteobacteria					3.9046	14.5894	2.58033	4.12252	1.63743	6.17388	6.84893	8.02192	11.3245	11.8181	8.47516	13.5916	0	0.19483	0.05013	0.00981	0.02422	0	0.15105	0.41323	0.19679	0.01837	0.14784	0.28089	0.10693	0	0.27717	0.0018	0	0.00147	0.07927	0.00997	0.07687	0.00075	0	0.04479	0.65897	2.02139	0.34261	0.17557	0.46948	0.11445
k__Bacteria|p__Proteobacteria|c__Betaproteobacteria|o__Burkholderiales	2|1224|28216|80840	Proteobacteria	Betaproteobacteria	Burkholderiales				2.77156	14.5894	2.58033	3.74723	1.63743	6.17388	6.84893	8.02192	11.3245	11.8181	2.41663	13.5916	0	0.19483	0.05013	0.00981	0.01176	0	0.15105	0.41323	0.12865	0.00095	0.14784	0.28089	0.10693	0	0.27717	0.0018	0	0.00147	0.07927	0.00997	0.07608	0.00075	0	0.04479	0.65897	2.02139	0.34261	0.17557	0.46948	0.11445
k__Bacteria|p__Proteobacteria|c__Betaproteobacteria|o__Burkholderiales|f__Alcaligenaceae	2|1224|28216|80840|506	Proteobacteria	Betaproteobacteria	Burkholderiales	Alcaligenaceae			0.03856	0	0	0	0	0	0	0	0	1.02643	0	3.18734	0	0	0	0	0	0	0	0	0	0	0	0	0	0	0	0	0	0	0	0	0	0	0	0	0	0	0	0	0	0
k__Bacteria|p__Proteobacteria|c__Betaproteobacteria|o__Burkholderiales|f__Alcaligenaceae|g__Bordetella	2|1224|28216|80840|506|517	Proteobacteria	Betaproteobacteria	Burkholderiales	Alcaligenaceae	Bordetella		0	0	0	0	0	0	0	0	0	1.02643	0	3.18734	0	0	0	0	0	0	0	0	0	0	0	0	0	0	0	0	0	0	0	0	0	0	0	0	0	0	0	0	0	0
k__Bacteria|p__Proteobacteria|c__Betaproteobacteria|o__Burkholderiales|f__Alcaligenaceae|g__Bordetella|s__Bordetella_sp_H567	2|1224|28216|80840|506|517|1697043	Proteobacteria	Betaproteobacteria	Burkholderiales	Alcaligenaceae	Bordetella	Bordetella_sp_H567	0	0	0	0	0	0	0	0	0	1.02643	0	3.18734	0	0	0	0	0	0	0	0	0	0	0	0	0	0	0	0	0	0	0	0	0	0	0	0	0	0	0	0	0	0
k__Bacteria|p__Proteobacteria|c__Betaproteobacteria|o__Burkholderiales|f__Alcaligenaceae|g__Oligella	2|1224|28216|80840|506|90243	Proteobacteria	Betaproteobacteria	Burkholderiales	Alcaligenaceae	Oligella		0.03856	0	0	0	0	0	0	0	0	0	0	0	0	0	0	0	0	0	0	0	0	0	0	0	0	0	0	0	0	0	0	0	0	0	0	0	0	0	0	0	0	0
k__Bacteria|p__Proteobacteria|c__Betaproteobacteria|o__Burkholderiales|f__Alcaligenaceae|g__Oligella|s__Oligella_ureolytica	2|1224|28216|80840|506|90243|90244	Proteobacteria	Betaproteobacteria	Burkholderiales	Alcaligenaceae	Oligella	Oligella_ureolytica	0.03856	0	0	0	0	0	0	0	0	0	0	0	0	0	0	0	0	0	0	0	0	0	0	0	0	0	0	0	0	0	0	0	0	0	0	0	0	0	0	0	0	0
k__Bacteria|p__Proteobacteria|c__Betaproteobacteria|o__Burkholderiales|f__Burkholderiaceae	2|1224|28216|80840|119060	Proteobacteria	Betaproteobacteria	Burkholderiales	Burkholderiaceae			0	13.3582	1.29421	2.54836	0	4.14763	2.16624	2.23663	11.3245	10.7917	1.93489	10.0591	0	0	0	0	0	0	0	0	0	0	0	0	0	0	0	0	0	0	0	0	0	0	0	0	0	0	0	0	0	0
k__Bacteria|p__Proteobacteria|c__Betaproteobacteria|o__Burkholderiales|f__Burkholderiaceae|g__Caballeronia	2|1224|28216|80840|119060|1827195	Proteobacteria	Betaproteobacteria	Burkholderiales	Burkholderiaceae	Caballeronia		0	0	0	0.68655	0	0	0	0	0	0	0	0	0	0	0	0	0	0	0	0	0	0	0	0	0	0	0	0	0	0	0	0	0	0	0	0	0	0	0	0	0	0
k__Bacteria|p__Proteobacteria|c__Betaproteobacteria|o__Burkholderiales|f__Burkholderiaceae|g__Caballeronia|s__Caballeronia_turbans	2|1224|28216|80840|119060|1827195|1777134	Proteobacteria	Betaproteobacteria	Burkholderiales	Burkholderiaceae	Caballeronia	Caballeronia_turbans	0	0	0	0.68655	0	0	0	0	0	0	0	0	0	0	0	0	0	0	0	0	0	0	0	0	0	0	0	0	0	0	0	0	0	0	0	0	0	0	0	0	0	0
k__Bacteria|p__Proteobacteria|c__Betaproteobacteria|o__Burkholderiales|f__Burkholderiaceae|g__Cupriavidus	2|1224|28216|80840|119060|106589	Proteobacteria	Betaproteobacteria	Burkholderiales	Burkholderiaceae	Cupriavidus		0	13.3582	1.29421	0	0	2.37272	2.16624	2.23663	0	10.7917	0	1.64503	0	0	0	0	0	0	0	0	0	0	0	0	0	0	0	0	0	0	0	0	0	0	0	0	0	0	0	0	0	0
k__Bacteria|p__Proteobacteria|c__Betaproteobacteria|o__Burkholderiales|f__Burkholderiaceae|g__Cupriavidus|s__Cupriavidus_necator	2|1224|28216|80840|119060|106589|106590	Proteobacteria	Betaproteobacteria	Burkholderiales	Burkholderiaceae	Cupriavidus	Cupriavidus_necator	0	13.3582	1.29421	0	0	2.37272	2.16624	2.23663	0	10.7917	0	1.64503	0	0	0	0	0	0	0	0	0	0	0	0	0	0	0	0	0	0	0	0	0	0	0	0	0	0	0	0	0	0
k__Bacteria|p__Proteobacteria|c__Betaproteobacteria|o__Burkholderiales|f__Burkholderiaceae|g__Paraburkholderia	2|1224|28216|80840|119060|1822464	Proteobacteria	Betaproteobacteria	Burkholderiales	Burkholderiaceae	Paraburkholderia		0	0	0	1.86181	0	1.77492	0	0	11.3245	0	1.93489	8.41408	0	0	0	0	0	0	0	0	0	0	0	0	0	0	0	0	0	0	0	0	0	0	0	0	0	0	0	0	0	0
k__Bacteria|p__Proteobacteria|c__Betaproteobacteria|o__Burkholderiales|f__Burkholderiaceae|g__Paraburkholderia|s__Paraburkholderia_caribensis	2|1224|28216|80840|119060|1822464|75105	Proteobacteria	Betaproteobacteria	Burkholderiales	Burkholderiaceae	Paraburkholderia	Paraburkholderia_caribensis	0	0	0	0	0	1.77492	0	0	6.47037	0	0	8.41408	0	0	0	0	0	0	0	0	0	0	0	0	0	0	0	0	0	0	0	0	0	0	0	0	0	0	0	0	0	0
k__Bacteria|p__Proteobacteria|c__Betaproteobacteria|o__Burkholderiales|f__Burkholderiaceae|g__Paraburkholderia|s__Paraburkholderia_graminis	2|1224|28216|80840|119060|1822464|60548	Proteobacteria	Betaproteobacteria	Burkholderiales	Burkholderiaceae	Paraburkholderia	Paraburkholderia_graminis	0	0	0	0	0	0	0	0	4.85408	0	1.01919	0	0	0	0	0	0	0	0	0	0	0	0	0	0	0	0	0	0	0	0	0	0	0	0	0	0	0	0	0	0	0
k__Bacteria|p__Proteobacteria|c__Betaproteobacteria|o__Burkholderiales|f__Burkholderiaceae|g__Paraburkholderia|s__Paraburkholderia_sp_SOS3	2|1224|28216|80840|119060|1822464|1926494	Proteobacteria	Betaproteobacteria	Burkholderiales	Burkholderiaceae	Paraburkholderia	Paraburkholderia_sp_SOS3	0	0	0	1.86181	0	0	0	0	0	0	0.9157	0	0	0	0	0	0	0	0	0	0	0	0	0	0	0	0	0	0	0	0	0	0	0	0	0	0	0	0	0	0	0
k__Bacteria|p__Proteobacteria|c__Betaproteobacteria|o__Burkholderiales|f__Comamonadaceae	2|1224|28216|80840|80864	Proteobacteria	Betaproteobacteria	Burkholderiales	Comamonadaceae			2.48369	1.2312	1.28612	1.19887	1.63743	2.02624	4.68269	5.78529	0	0	0.48173	0.34518	0	0.05484	0	0	0	0	0	0	0	0	0	0	0	0	0	0	0	0	0	0	0	0	0	0	0	0	0.02398	0	0	0
k__Bacteria|p__Proteobacteria|c__Betaproteobacteria|o__Burkholderiales|f__Comamonadaceae|g__Acidovorax	2|1224|28216|80840|80864|12916	Proteobacteria	Betaproteobacteria	Burkholderiales	Comamonadaceae	Acidovorax		1.55643	0	0	0	0	0	0	0	0	0	0	0	0	0	0	0	0	0	0	0	0	0	0	0	0	0	0	0	0	0	0	0	0	0	0	0	0	0	0	0	0	0
k__Bacteria|p__Proteobacteria|c__Betaproteobacteria|o__Burkholderiales|f__Comamonadaceae|g__Acidovorax|s__Acidovorax_carolinensis	2|1224|28216|80840|80864|12916|553814	Proteobacteria	Betaproteobacteria	Burkholderiales	Comamonadaceae	Acidovorax	Acidovorax_carolinensis	0.06838	0	0	0	0	0	0	0	0	0	0	0	0	0	0	0	0	0	0	0	0	0	0	0	0	0	0	0	0	0	0	0	0	0	0	0	0	0	0	0	0	0
k__Bacteria|p__Proteobacteria|c__Betaproteobacteria|o__Burkholderiales|f__Comamonadaceae|g__Acidovorax|s__Acidovorax_defluvii	2|1224|28216|80840|80864|12916|86669	Proteobacteria	Betaproteobacteria	Burkholderiales	Comamonadaceae	Acidovorax	Acidovorax_defluvii	1.48805	0	0	0	0	0	0	0	0	0	0	0	0	0	0	0	0	0	0	0	0	0	0	0	0	0	0	0	0	0	0	0	0	0	0	0	0	0	0	0	0	0
k__Bacteria|p__Proteobacteria|c__Betaproteobacteria|o__Burkholderiales|f__Comamonadaceae|g__Comamonas	2|1224|28216|80840|80864|283	Proteobacteria	Betaproteobacteria	Burkholderiales	Comamonadaceae	Comamonas		0	0	0	0	0	0	0	0	0	0	0	0	0	0.05484	0	0	0	0	0	0	0	0	0	0	0	0	0	0	0	0	0	0	0	0	0	0	0	0	0.02398	0	0	0
k__Bacteria|p__Proteobacteria|c__Betaproteobacteria|o__Burkholderiales|f__Comamonadaceae|g__Comamonas|s__Comamonas_kerstersii	2|1224|28216|80840|80864|283|225992	Proteobacteria	Betaproteobacteria	Burkholderiales	Comamonadaceae	Comamonas	Comamonas_kerstersii	0	0	0	0	0	0	0	0	0	0	0	0	0	0.05484	0	0	0	0	0	0	0	0	0	0	0	0	0	0	0	0	0	0	0	0	0	0	0	0	0.02398	0	0	0
k__Bacteria|p__Proteobacteria|c__Betaproteobacteria|o__Burkholderiales|f__Comamonadaceae|g__Comamonas|s__Comamonas_sp_JNW	2|1224|28216|80840|80864|283|2170731	Proteobacteria	Betaproteobacteria	Burkholderiales	Comamonadaceae	Comamonas	Comamonas_sp_JNW	0	0	0	0	0	0	0	0	0	0	0	0	0	0	0	0	0	0	0	0	0	0	0	0	0	0	0	0	0	0	0	0	0	0	0	0	0	0	0	0	0	0
k__Bacteria|p__Proteobacteria|c__Betaproteobacteria|o__Burkholderiales|f__Comamonadaceae|g__Delftia	2|1224|28216|80840|80864|80865	Proteobacteria	Betaproteobacteria	Burkholderiales	Comamonadaceae	Delftia		0	0	0	0	0	0	0	0	0	0	0	0	0	0	0	0	0	0	0	0	0	0	0	0	0	0	0	0	0	0	0	0	0	0	0	0	0	0	0	0	0	0
k__Bacteria|p__Proteobacteria|c__Betaproteobacteria|o__Burkholderiales|f__Comamonadaceae|g__Delftia|s__Delftia_acidovorans	2|1224|28216|80840|80864|80865|80866	Proteobacteria	Betaproteobacteria	Burkholderiales	Comamonadaceae	Delftia	Delftia_acidovorans	0	0	0	0	0	0	0	0	0	0	0	0	0	0	0	0	0	0	0	0	0	0	0	0	0	0	0	0	0	0	0	0	0	0	0	0	0	0	0	0	0	0
k__Bacteria|p__Proteobacteria|c__Betaproteobacteria|o__Burkholderiales|f__Comamonadaceae|g__Polaromonas	2|1224|28216|80840|80864|52972	Proteobacteria	Betaproteobacteria	Burkholderiales	Comamonadaceae	Polaromonas		0	0	0	0	0	0	0	5.78529	0	0	0	0	0	0	0	0	0	0	0	0	0	0	0	0	0	0	0	0	0	0	0	0	0	0	0	0	0	0	0	0	0	0
k__Bacteria|p__Proteobacteria|c__Betaproteobacteria|o__Burkholderiales|f__Comamonadaceae|g__Polaromonas|s__Polaromonas_sp_JS666	2|1224|28216|80840|80864|52972|296591	Proteobacteria	Betaproteobacteria	Burkholderiales	Comamonadaceae	Polaromonas	Polaromonas_sp_JS666	0	0	0	0	0	0	0	5.78529	0	0	0	0	0	0	0	0	0	0	0	0	0	0	0	0	0	0	0	0	0	0	0	0	0	0	0	0	0	0	0	0	0	0
k__Bacteria|p__Proteobacteria|c__Betaproteobacteria|o__Burkholderiales|f__Comamonadaceae|g__Variovorax	2|1224|28216|80840|80864|34072	Proteobacteria	Betaproteobacteria	Burkholderiales	Comamonadaceae	Variovorax		0.92726	1.2312	1.28612	1.19887	1.63743	2.02624	4.68269	0	0	0	0.48173	0.34518	0	0	0	0	0	0	0	0	0	0	0	0	0	0	0	0	0	0	0	0	0	0	0	0	0	0	0	0	0	0
k__Bacteria|p__Proteobacteria|c__Betaproteobacteria|o__Burkholderiales|f__Comamonadaceae|g__Variovorax|s__Variovorax_boronicumulans	2|1224|28216|80840|80864|34072|436515	Proteobacteria	Betaproteobacteria	Burkholderiales	Comamonadaceae	Variovorax	Variovorax_boronicumulans	0	0	0	0	0	0	0	0	0	0	0.36546	0	0	0	0	0	0	0	0	0	0	0	0	0	0	0	0	0	0	0	0	0	0	0	0	0	0	0	0	0	0	0
k__Bacteria|p__Proteobacteria|c__Betaproteobacteria|o__Burkholderiales|f__Comamonadaceae|g__Variovorax|s__Variovorax_paradoxus	2|1224|28216|80840|80864|34072|34073	Proteobacteria	Betaproteobacteria	Burkholderiales	Comamonadaceae	Variovorax	Variovorax_paradoxus	0.92726	1.2312	1.28612	1.19887	1.63743	2.02624	4.68269	0	0	0	0.11627	0.34518	0	0	0	0	0	0	0	0	0	0	0	0	0	0	0	0	0	0	0	0	0	0	0	0	0	0	0	0	0	0
k__Bacteria|p__Proteobacteria|c__Betaproteobacteria|o__Burkholderiales|f__Oxalobacteraceae	2|1224|28216|80840|75682	Proteobacteria	Betaproteobacteria	Burkholderiales	Oxalobacteraceae			0.2493	0	0	0	0	0	0	0	0	0	0	0	0	0	0	0	0	0	0	0	0	0	0	0	0	0	0.00063	0	0	0	0	0	0	0	0	0	0	0	0.00035	0	0	0
k__Bacteria|p__Proteobacteria|c__Betaproteobacteria|o__Burkholderiales|f__Oxalobacteraceae|g__Herminiimonas	2|1224|28216|80840|75682|303379	Proteobacteria	Betaproteobacteria	Burkholderiales	Oxalobacteraceae	Herminiimonas		0.1999	0	0	0	0	0	0	0	0	0	0	0	0	0	0	0	0	0	0	0	0	0	0	0	0	0	0	0	0	0	0	0	0	0	0	0	0	0	0	0	0	0
k__Bacteria|p__Proteobacteria|c__Betaproteobacteria|o__Burkholderiales|f__Oxalobacteraceae|g__Herminiimonas|s__Herminiimonas_arsenicoxydans	2|1224|28216|80840|75682|303379|204773	Proteobacteria	Betaproteobacteria	Burkholderiales	Oxalobacteraceae	Herminiimonas	Herminiimonas_arsenicoxydans	0.1999	0	0	0	0	0	0	0	0	0	0	0	0	0	0	0	0	0	0	0	0	0	0	0	0	0	0	0	0	0	0	0	0	0	0	0	0	0	0	0	0	0
k__Bacteria|p__Proteobacteria|c__Betaproteobacteria|o__Burkholderiales|f__Oxalobacteraceae|g__Janthinobacterium	2|1224|28216|80840|75682|29580	Proteobacteria	Betaproteobacteria	Burkholderiales	Oxalobacteraceae	Janthinobacterium		0.0494	0	0	0	0	0	0	0	0	0	0	0	0	0	0	0	0	0	0	0	0	0	0	0	0	0	0	0	0	0	0	0	0	0	0	0	0	0	0	0	0	0
k__Bacteria|p__Proteobacteria|c__Betaproteobacteria|o__Burkholderiales|f__Oxalobacteraceae|g__Janthinobacterium|s__Janthinobacterium_lividum	2|1224|28216|80840|75682|29580|29581	Proteobacteria	Betaproteobacteria	Burkholderiales	Oxalobacteraceae	Janthinobacterium	Janthinobacterium_lividum	0.0494	0	0	0	0	0	0	0	0	0	0	0	0	0	0	0	0	0	0	0	0	0	0	0	0	0	0	0	0	0	0	0	0	0	0	0	0	0	0	0	0	0
k__Bacteria|p__Proteobacteria|c__Betaproteobacteria|o__Burkholderiales|f__Oxalobacteraceae|g__Janthinobacterium|s__Janthinobacterium_sp_AD80	2|1224|28216|80840|75682|29580|1528773	Proteobacteria	Betaproteobacteria	Burkholderiales	Oxalobacteraceae	Janthinobacterium	Janthinobacterium_sp_AD80	0	0	0	0	0	0	0	0	0	0	0	0	0	0	0	0	0	0	0	0	0	0	0	0	0	0	0	0	0	0	0	0	0	0	0	0	0	0	0	0	0	0
k__Bacteria|p__Proteobacteria|c__Betaproteobacteria|o__Burkholderiales|f__Oxalobacteraceae|g__Oxalobacter	2|1224|28216|80840|75682|846	Proteobacteria	Betaproteobacteria	Burkholderiales	Oxalobacteraceae	Oxalobacter		0	0	0	0	0	0	0	0	0	0	0	0	0	0	0	0	0	0	0	0	0	0	0	0	0	0	0.00063	0	0	0	0	0	0	0	0	0	0	0	0.00035	0	0	0
k__Bacteria|p__Proteobacteria|c__Betaproteobacteria|o__Burkholderiales|f__Oxalobacteraceae|g__Oxalobacter|s__Oxalobacter_formigenes	2|1224|28216|80840|75682|846|847	Proteobacteria	Betaproteobacteria	Burkholderiales	Oxalobacteraceae	Oxalobacter	Oxalobacter_formigenes	0	0	0	0	0	0	0	0	0	0	0	0	0	0	0	0	0	0	0	0	0	0	0	0	0	0	0.00063	0	0	0	0	0	0	0	0	0	0	0	0.00035	0	0	0
k__Bacteria|p__Proteobacteria|c__Betaproteobacteria|o__Burkholderiales|f__Sutterellaceae	2|1224|28216|80840|995019	Proteobacteria	Betaproteobacteria	Burkholderiales	Sutterellaceae			0	0	0	0	0	0	0	0	0	0	0	0	0	0.13999	0.05013	0.00981	0.01176	0	0.15105	0.41323	0.12865	0.00095	0.14784	0.28089	0.10693	0	0.27654	0.0018	0	0.00147	0.07927	0.00997	0.07608	0.00075	0	0.04479	0.65897	2.02139	0.31827	0.17557	0.46948	0.11445
k__Bacteria|p__Proteobacteria|c__Betaproteobacteria|o__Burkholderiales|f__Sutterellaceae|g__Parasutterella	2|1224|28216|80840|995019|577310	Proteobacteria	Betaproteobacteria	Burkholderiales	Sutterellaceae	Parasutterella		0	0	0	0	0	0	0	0	0	0	0	0	0	0.13674	0.05013	0.00715	0.00842	0	0.12177	0.37671	0.12076	0.00095	0.14479	0.19478	0.10489	0	0.23054	0	0	0.00147	0.07927	0.00361	0.06445	0.00075	0	0.04078	0.62661	1.91232	0.28446	0.16655	0.44764	0.10833
k__Bacteria|p__Proteobacteria|c__Betaproteobacteria|o__Burkholderiales|f__Sutterellaceae|g__Parasutterella|s__Parasutterella_excrementihominis	2|1224|28216|80840|995019|577310|487175	Proteobacteria	Betaproteobacteria	Burkholderiales	Sutterellaceae	Parasutterella	Parasutterella_excrementihominis	0	0	0	0	0	0	0	0	0	0	0	0	0	0.13674	0.05013	0.00715	0.00842	0	0.12177	0.37671	0.12076	0.00095	0.14479	0.19478	0.10489	0	0.23054	0	0	0.00147	0.07927	0.00361	0.06445	0.00075	0	0.04078	0.62661	1.91232	0.28446	0.16655	0.44764	0.10833
k__Bacteria|p__Proteobacteria|c__Betaproteobacteria|o__Burkholderiales|f__Sutterellaceae|g__Sutterella	2|1224|28216|80840|995019|40544	Proteobacteria	Betaproteobacteria	Burkholderiales	Sutterellaceae	Sutterella		0	0	0	0	0	0	0	0	0	0	0	0	0	0	0	0	0.00334	0	0	0	0	0	0	0	0	0	0	0.0018	0	0	0	0	0	0	0	0	0	0	0	0	0	0
k__Bacteria|p__Proteobacteria|c__Betaproteobacteria|o__Burkholderiales|f__Sutterellaceae|g__Sutterella|s__Sutterella_parvirubra	2|1224|28216|80840|995019|40544|437898	Proteobacteria	Betaproteobacteria	Burkholderiales	Sutterellaceae	Sutterella	Sutterella_parvirubra	0	0	0	0	0	0	0	0	0	0	0	0	0	0	0	0	0.00334	0	0	0	0	0	0	0	0	0	0	0.0018	0	0	0	0	0	0	0	0	0	0	0	0	0	0
k__Bacteria|p__Proteobacteria|c__Betaproteobacteria|o__Burkholderiales|f__Sutterellaceae|g__Turicimonas	2|1224|28216|80840|995019|1918598	Proteobacteria	Betaproteobacteria	Burkholderiales	Sutterellaceae	Turicimonas		0	0	0	0	0	0	0	0	0	0	0	0	0	0.00325	0	0.00267	0	0	0.02928	0.03652	0.00789	0	0.00305	0.0861	0.00204	0	0.046	0	0	0	0	0.00636	0.01163	0	0	0.00401	0.03237	0.10907	0.03382	0.00902	0.02184	0.00612
k__Bacteria|p__Proteobacteria|c__Betaproteobacteria|o__Burkholderiales|f__Sutterellaceae|g__Turicimonas|s__Turicimonas_muris	2|1224|28216|80840|995019|1918598|1796652	Proteobacteria	Betaproteobacteria	Burkholderiales	Sutterellaceae	Turicimonas	Turicimonas_muris	0	0	0	0	0	0	0	0	0	0	0	0	0	0.00325	0	0.00267	0	0	0.02928	0.03652	0.00789	0	0.00305	0.0861	0.00204	0	0.046	0	0	0	0	0.00636	0.01163	0	0	0.00401	0.03237	0.10907	0.03382	0.00902	0.02184	0.00612
k__Bacteria|p__Proteobacteria|c__Betaproteobacteria|o__Neisseriales	2|1224|28216|206351	Proteobacteria	Betaproteobacteria	Neisseriales				0	0	0	0	0	0	0	0	0	0	0	0	0	0	0	0	0.01246	0	0	0	0	0	0	0	0	0	0	0	0	0	0	0	0.00079	0	0	0	0	0	0	0	0	0
k__Bacteria|p__Proteobacteria|c__Betaproteobacteria|o__Neisseriales|f__Neisseriaceae	2|1224|28216|206351|481	Proteobacteria	Betaproteobacteria	Neisseriales	Neisseriaceae			0	0	0	0	0	0	0	0	0	0	0	0	0	0	0	0	0.01246	0	0	0	0	0	0	0	0	0	0	0	0	0	0	0	0.00079	0	0	0	0	0	0	0	0	0
k__Bacteria|p__Proteobacteria|c__Betaproteobacteria|o__Neisseriales|f__Neisseriaceae|g__Eikenella	2|1224|28216|206351|481|538	Proteobacteria	Betaproteobacteria	Neisseriales	Neisseriaceae	Eikenella		0	0	0	0	0	0	0	0	0	0	0	0	0	0	0	0	0	0	0	0	0	0	0	0	0	0	0	0	0	0	0	0	0.00079	0	0	0	0	0	0	0	0	0
k__Bacteria|p__Proteobacteria|c__Betaproteobacteria|o__Neisseriales|f__Neisseriaceae|g__Eikenella|s__Eikenella_corrodens	2|1224|28216|206351|481|538|539	Proteobacteria	Betaproteobacteria	Neisseriales	Neisseriaceae	Eikenella	Eikenella_corrodens	0	0	0	0	0	0	0	0	0	0	0	0	0	0	0	0	0	0	0	0	0	0	0	0	0	0	0	0	0	0	0	0	0.00079	0	0	0	0	0	0	0	0	0
k__Bacteria|p__Proteobacteria|c__Betaproteobacteria|o__Neisseriales|f__Neisseriaceae|g__Neisseria	2|1224|28216|206351|481|482	Proteobacteria	Betaproteobacteria	Neisseriales	Neisseriaceae	Neisseria		0	0	0	0	0	0	0	0	0	0	0	0	0	0	0	0	0.01246	0	0	0	0	0	0	0	0	0	0	0	0	0	0	0	0	0	0	0	0	0	0	0	0	0
k__Bacteria|p__Proteobacteria|c__Betaproteobacteria|o__Neisseriales|f__Neisseriaceae|g__Neisseria|s__Neisseria_elongata	2|1224|28216|206351|481|482|495	Proteobacteria	Betaproteobacteria	Neisseriales	Neisseriaceae	Neisseria	Neisseria_elongata	0	0	0	0	0	0	0	0	0	0	0	0	0	0	0	0	0.01111	0	0	0	0	0	0	0	0	0	0	0	0	0	0	0	0	0	0	0	0	0	0	0	0	0
k__Bacteria|p__Proteobacteria|c__Betaproteobacteria|o__Neisseriales|f__Neisseriaceae|g__Neisseria|s__Neisseria_flavescens	2|1224|28216|206351|481|482|484	Proteobacteria	Betaproteobacteria	Neisseriales	Neisseriaceae	Neisseria	Neisseria_flavescens	0	0	0	0	0	0	0	0	0	0	0	0	0	0	0	0	0.00135	0	0	0	0	0	0	0	0	0	0	0	0	0	0	0	0	0	0	0	0	0	0	0	0	0
k__Bacteria|p__Proteobacteria|c__Betaproteobacteria|o__Neisseriales|f__Neisseriaceae|g__Neisseria|s__Neisseria_subflava	2|1224|28216|206351|481|482|28449	Proteobacteria	Betaproteobacteria	Neisseriales	Neisseriaceae	Neisseria	Neisseria_subflava	0	0	0	0	0	0	0	0	0	0	0	0	0	0	0	0	0	0	0	0	0	0	0	0	0	0	0	0	0	0	0	0	0	0	0	0	0	0	0	0	0	0
k__Bacteria|p__Proteobacteria|c__Betaproteobacteria|o__Neisseriales|f__Neisseriaceae|g__Prolinoborus	2|1224|28216|206351|481|206375	Proteobacteria	Betaproteobacteria	Neisseriales	Neisseriaceae	Prolinoborus		0	0	0	0	0	0	0	0	0	0	0	0	0	0	0	0	0	0	0	0	0	0	0	0	0	0	0	0	0	0	0	0	0	0	0	0	0	0	0	0	0	0
k__Bacteria|p__Proteobacteria|c__Betaproteobacteria|o__Neisseriales|f__Neisseriaceae|g__Prolinoborus|s__Prolinoborus_fasciculus	2|1224|28216|206351|481|206375|1056810	Proteobacteria	Betaproteobacteria	Neisseriales	Neisseriaceae	Prolinoborus	Prolinoborus_fasciculus	0	0	0	0	0	0	0	0	0	0	0	0	0	0	0	0	0	0	0	0	0	0	0	0	0	0	0	0	0	0	0	0	0	0	0	0	0	0	0	0	0	0
k__Bacteria|p__Proteobacteria|c__Betaproteobacteria|o__Nitrosomonadales	2|1224|28216|32003	Proteobacteria	Betaproteobacteria	Nitrosomonadales				1.13305	0	0	0.37529	0	0	0	0	0	0	6.05853	0	0	0	0	0	0	0	0	0	0	0	0	0	0	0	0	0	0	0	0	0	0	0	0	0	0	0	0	0	0	0
k__Bacteria|p__Proteobacteria|c__Betaproteobacteria|o__Nitrosomonadales|f__Nitrosomonadaceae	2|1224|28216|32003|206379	Proteobacteria	Betaproteobacteria	Nitrosomonadales	Nitrosomonadaceae			1.13305	0	0	0.37529	0	0	0	0	0	0	6.05853	0	0	0	0	0	0	0	0	0	0	0	0	0	0	0	0	0	0	0	0	0	0	0	0	0	0	0	0	0	0	0
k__Bacteria|p__Proteobacteria|c__Betaproteobacteria|o__Nitrosomonadales|f__Nitrosomonadaceae|g__Nitrosospira	2|1224|28216|32003|206379|35798	Proteobacteria	Betaproteobacteria	Nitrosomonadales	Nitrosomonadaceae	Nitrosospira		1.13305	0	0	0.37529	0	0	0	0	0	0	6.05853	0	0	0	0	0	0	0	0	0	0	0	0	0	0	0	0	0	0	0	0	0	0	0	0	0	0	0	0	0	0	0
k__Bacteria|p__Proteobacteria|c__Betaproteobacteria|o__Nitrosomonadales|f__Nitrosomonadaceae|g__Nitrosospira|s__Nitrosospira_multiformis	2|1224|28216|32003|206379|35798|1231	Proteobacteria	Betaproteobacteria	Nitrosomonadales	Nitrosomonadaceae	Nitrosospira	Nitrosospira_multiformis	1.1085	0	0	0.37529	0	0	0	0	0	0	6.05853	0	0	0	0	0	0	0	0	0	0	0	0	0	0	0	0	0	0	0	0	0	0	0	0	0	0	0	0	0	0	0
k__Bacteria|p__Proteobacteria|c__Betaproteobacteria|o__Nitrosomonadales|f__Nitrosomonadaceae|g__Nitrosospira|s__Nitrosospira_sp_Nsp14	2|1224|28216|32003|206379|35798|1855333	Proteobacteria	Betaproteobacteria	Nitrosomonadales	Nitrosomonadaceae	Nitrosospira	Nitrosospira_sp_Nsp14	0.02454	0	0	0	0	0	0	0	0	0	0	0	0	0	0	0	0	0	0	0	0	0	0	0	0	0	0	0	0	0	0	0	0	0	0	0	0	0	0	0	0	0
k__Bacteria|p__Proteobacteria|c__Betaproteobacteria|o__Rhodocyclales	2|1224|28216|206389	Proteobacteria	Betaproteobacteria	Rhodocyclales				0	0	0	0	0	0	0	0	0	0	0	0	0	0	0	0	0	0	0	0	0.06813	0.01741	0	0	0	0	0	0	0	0	0	0	0	0	0	0	0	0	0	0	0	0
k__Bacteria|p__Proteobacteria|c__Betaproteobacteria|o__Rhodocyclales|f__Zoogloeaceae	2|1224|28216|206389|2008794	Proteobacteria	Betaproteobacteria	Rhodocyclales	Zoogloeaceae			0	0	0	0	0	0	0	0	0	0	0	0	0	0	0	0	0	0	0	0	0.06813	0.01741	0	0	0	0	0	0	0	0	0	0	0	0	0	0	0	0	0	0	0	0
k__Bacteria|p__Proteobacteria|c__Betaproteobacteria|o__Rhodocyclales|f__Zoogloeaceae|g__Thauera	2|1224|28216|206389|2008794|33057	Proteobacteria	Betaproteobacteria	Rhodocyclales	Zoogloeaceae	Thauera		0	0	0	0	0	0	0	0	0	0	0	0	0	0	0	0	0	0	0	0	0.06813	0.01741	0	0	0	0	0	0	0	0	0	0	0	0	0	0	0	0	0	0	0	0
k__Bacteria|p__Proteobacteria|c__Betaproteobacteria|o__Rhodocyclales|f__Zoogloeaceae|g__Thauera|s__Thauera_terpenica	2|1224|28216|206389|2008794|33057|76113	Proteobacteria	Betaproteobacteria	Rhodocyclales	Zoogloeaceae	Thauera	Thauera_terpenica	0	0	0	0	0	0	0	0	0	0	0	0	0	0	0	0	0	0	0	0	0.06813	0.01741	0	0	0	0	0	0	0	0	0	0	0	0	0	0	0	0	0	0	0	0
k__Bacteria|p__Proteobacteria|c__Deltaproteobacteria	2|1224|28221	Proteobacteria	Deltaproteobacteria					0.16061	0	0	8.02374	0	0	0.95044	0	0	0.34226	0	0	0.06053	0.00144	0.01749	0.00348	0.00738	0	1.0916	0.14756	0.03097	0	0	0.09162	0	0.02895	0.00124	0	0	0.00097	0	0.00124	0	0	0.11602	0.0135	0.06584	0	0.04884	0	0	0
k__Bacteria|p__Proteobacteria|c__Deltaproteobacteria|o__Desulfovibrionales	2|1224|28221|213115	Proteobacteria	Deltaproteobacteria	Desulfovibrionales				0	0	0	0	0	0	0	0	0	0	0	0	0.06053	0.00144	0.01749	0.00348	0.00738	0	1.0916	0.14756	0.03097	0	0	0.09162	0	0.02895	0.00124	0	0	0.00097	0	0.00124	0	0	0.11602	0.0135	0.06584	0	0.04884	0	0	0
k__Bacteria|p__Proteobacteria|c__Deltaproteobacteria|o__Desulfovibrionales|f__Desulfovibrionaceae	2|1224|28221|213115|194924	Proteobacteria	Deltaproteobacteria	Desulfovibrionales	Desulfovibrionaceae			0	0	0	0	0	0	0	0	0	0	0	0	0.06053	0.00144	0.01749	0.00348	0.00738	0	1.0916	0.14756	0.03097	0	0	0.09162	0	0.02895	0.00124	0	0	0.00097	0	0.00124	0	0	0.11602	0.0135	0.06584	0	0.04884	0	0	0
k__Bacteria|p__Proteobacteria|c__Deltaproteobacteria|o__Desulfovibrionales|f__Desulfovibrionaceae|g__Bilophila	2|1224|28221|213115|194924|35832	Proteobacteria	Deltaproteobacteria	Desulfovibrionales	Desulfovibrionaceae	Bilophila		0	0	0	0	0	0	0	0	0	0	0	0	0.06053	0	0	0.00348	0	0	1.0916	0.13852	0.03097	0	0	0.00166	0	0	0.00124	0	0	0.00097	0	0.00124	0	0	0.0056	0.0135	0.06584	0	0.04884	0	0	0
k__Bacteria|p__Proteobacteria|c__Deltaproteobacteria|o__Desulfovibrionales|f__Desulfovibrionaceae|g__Bilophila|s__Bilophila_wadsworthia	2|1224|28221|213115|194924|35832|35833	Proteobacteria	Deltaproteobacteria	Desulfovibrionales	Desulfovibrionaceae	Bilophila	Bilophila_wadsworthia	0	0	0	0	0	0	0	0	0	0	0	0	0.06053	0	0	0.00348	0	0	1.0916	0.13852	0.03097	0	0	0.00166	0	0	0.00124	0	0	0.00097	0	0.00124	0	0	0.0056	0.0135	0.06584	0	0.04884	0	0	0
k__Bacteria|p__Proteobacteria|c__Deltaproteobacteria|o__Desulfovibrionales|f__Desulfovibrionaceae|g__Desulfovibrio	2|1224|28221|213115|194924|872	Proteobacteria	Deltaproteobacteria	Desulfovibrionales	Desulfovibrionaceae	Desulfovibrio		0	0	0	0	0	0	0	0	0	0	0	0	0	0.00144	0.00209	0	0.00738	0	0	0.00905	0	0	0	0.08996	0	0.02683	0	0	0	0	0	0	0	0	0.11043	0	0	0	0	0	0	0
k__Bacteria|p__Proteobacteria|c__Deltaproteobacteria|o__Desulfovibrionales|f__Desulfovibrionaceae|g__Desulfovibrionaceae_unclassified	2|1224|28221|213115|194924|	Proteobacteria	Deltaproteobacteria	Desulfovibrionales	Desulfovibrionaceae	Desulfovibrionaceae_unclassified		0	0	0	0	0	0	0	0	0	0	0	0	0	0	0.01541	0	0	0	0	0	0	0	0	0	0	0.00211	0	0	0	0	0	0	0	0	0	0	0	0	0	0	0	0
k__Bacteria|p__Proteobacteria|c__Deltaproteobacteria|o__Desulfovibrionales|f__Desulfovibrionaceae|g__Desulfovibrionaceae_unclassified|s__Desulfovibrionaceae_bacterium	2|1224|28221|213115|194924||2049043	Proteobacteria	Deltaproteobacteria	Desulfovibrionales	Desulfovibrionaceae	Desulfovibrionaceae_unclassified	Desulfovibrionaceae_bacterium	0	0	0	0	0	0	0	0	0	0	0	0	0	0	0.01541	0	0	0	0	0	0	0	0	0	0	0.00211	0	0	0	0	0	0	0	0	0	0	0	0	0	0	0	0
k__Bacteria|p__Proteobacteria|c__Deltaproteobacteria|o__Desulfovibrionales|f__Desulfovibrionaceae|g__Desulfovibrio|s__Desulfovibrio_fairfieldensis	2|1224|28221|213115|194924|872|44742	Proteobacteria	Deltaproteobacteria	Desulfovibrionales	Desulfovibrionaceae	Desulfovibrio	Desulfovibrio_fairfieldensis	0	0	0	0	0	0	0	0	0	0	0	0	0	0	0	0	0	0	0	0.00905	0	0	0	0	0	0	0	0	0	0	0	0	0	0	0	0	0	0	0	0	0	0
k__Bacteria|p__Proteobacteria|c__Deltaproteobacteria|o__Desulfovibrionales|f__Desulfovibrionaceae|g__Desulfovibrio|s__Desulfovibrio_piger	2|1224|28221|213115|194924|872|901	Proteobacteria	Deltaproteobacteria	Desulfovibrionales	Desulfovibrionaceae	Desulfovibrio	Desulfovibrio_piger	0	0	0	0	0	0	0	0	0	0	0	0	0	0.00144	0.00209	0	0.00738	0	0	0	0	0	0	0.08996	0	0.02683	0	0	0	0	0	0	0	0	0.11043	0	0	0	0	0	0	0
k__Bacteria|p__Proteobacteria|c__Deltaproteobacteria|o__Myxococcales	2|1224|28221|29	Proteobacteria	Deltaproteobacteria	Myxococcales				0.16061	0	0	8.02374	0	0	0.95044	0	0	0.34226	0	0	0	0	0	0	0	0	0	0	0	0	0	0	0	0	0	0	0	0	0	0	0	0	0	0	0	0	0	0	0	0
k__Bacteria|p__Proteobacteria|c__Deltaproteobacteria|o__Myxococcales|f__Archangiaceae	2|1224|28221|29|39	Proteobacteria	Deltaproteobacteria	Myxococcales	Archangiaceae			0	0	0	4.94332	0	0	0	0	0	0	0	0	0	0	0	0	0	0	0	0	0	0	0	0	0	0	0	0	0	0	0	0	0	0	0	0	0	0	0	0	0	0
k__Bacteria|p__Proteobacteria|c__Deltaproteobacteria|o__Myxococcales|f__Archangiaceae|g__Cystobacter	2|1224|28221|29|39|42	Proteobacteria	Deltaproteobacteria	Myxococcales	Archangiaceae	Cystobacter		0	0	0	4.94332	0	0	0	0	0	0	0	0	0	0	0	0	0	0	0	0	0	0	0	0	0	0	0	0	0	0	0	0	0	0	0	0	0	0	0	0	0	0
k__Bacteria|p__Proteobacteria|c__Deltaproteobacteria|o__Myxococcales|f__Archangiaceae|g__Cystobacter|s__Cystobacter_fuscus	2|1224|28221|29|39|42|43	Proteobacteria	Deltaproteobacteria	Myxococcales	Archangiaceae	Cystobacter	Cystobacter_fuscus	0	0	0	4.94332	0	0	0	0	0	0	0	0	0	0	0	0	0	0	0	0	0	0	0	0	0	0	0	0	0	0	0	0	0	0	0	0	0	0	0	0	0	0
k__Bacteria|p__Proteobacteria|c__Deltaproteobacteria|o__Myxococcales|f__Nannocystaceae	2|1224|28221|29|224463	Proteobacteria	Deltaproteobacteria	Myxococcales	Nannocystaceae			0.16061	0	0	1.52168	0	0	0.95044	0	0	0.34226	0	0	0	0	0	0	0	0	0	0	0	0	0	0	0	0	0	0	0	0	0	0	0	0	0	0	0	0	0	0	0	0
k__Bacteria|p__Proteobacteria|c__Deltaproteobacteria|o__Myxococcales|f__Nannocystaceae|g__Nannocystis	2|1224|28221|29|224463|53	Proteobacteria	Deltaproteobacteria	Myxococcales	Nannocystaceae	Nannocystis		0.16061	0	0	1.52168	0	0	0.95044	0	0	0.34226	0	0	0	0	0	0	0	0	0	0	0	0	0	0	0	0	0	0	0	0	0	0	0	0	0	0	0	0	0	0	0	0
k__Bacteria|p__Proteobacteria|c__Deltaproteobacteria|o__Myxococcales|f__Nannocystaceae|g__Nannocystis|s__Nannocystis_exedens	2|1224|28221|29|224463|53|54	Proteobacteria	Deltaproteobacteria	Myxococcales	Nannocystaceae	Nannocystis	Nannocystis_exedens	0.16061	0	0	1.52168	0	0	0.95044	0	0	0.34226	0	0	0	0	0	0	0	0	0	0	0	0	0	0	0	0	0	0	0	0	0	0	0	0	0	0	0	0	0	0	0	0
k__Bacteria|p__Proteobacteria|c__Deltaproteobacteria|o__Myxococcales|f__Polyangiaceae	2|1224|28221|29|49	Proteobacteria	Deltaproteobacteria	Myxococcales	Polyangiaceae			0	0	0	1.55874	0	0	0	0	0	0	0	0	0	0	0	0	0	0	0	0	0	0	0	0	0	0	0	0	0	0	0	0	0	0	0	0	0	0	0	0	0	0
k__Bacteria|p__Proteobacteria|c__Deltaproteobacteria|o__Myxococcales|f__Polyangiaceae|g__Sorangium	2|1224|28221|29|49|39643	Proteobacteria	Deltaproteobacteria	Myxococcales	Polyangiaceae	Sorangium		0	0	0	1.55874	0	0	0	0	0	0	0	0	0	0	0	0	0	0	0	0	0	0	0	0	0	0	0	0	0	0	0	0	0	0	0	0	0	0	0	0	0	0
k__Bacteria|p__Proteobacteria|c__Deltaproteobacteria|o__Myxococcales|f__Polyangiaceae|g__Sorangium|s__Sorangium_cellulosum	2|1224|28221|29|49|39643|56	Proteobacteria	Deltaproteobacteria	Myxococcales	Polyangiaceae	Sorangium	Sorangium_cellulosum	0	0	0	1.55874	0	0	0	0	0	0	0	0	0	0	0	0	0	0	0	0	0	0	0	0	0	0	0	0	0	0	0	0	0	0	0	0	0	0	0	0	0	0
k__Bacteria|p__Proteobacteria|c__Epsilonproteobacteria	2|1224|29547	Proteobacteria	Epsilonproteobacteria					0	0	0	0	0	0	0	0	0	0	0	0	0	0	0	0	0	0	0	0	0	0	0	0	0	0	0	0	0	0	0	0	0	0	0	0	0	0	0	0	0	0
k__Bacteria|p__Proteobacteria|c__Epsilonproteobacteria|o__Campylobacterales	2|1224|29547|213849	Proteobacteria	Epsilonproteobacteria	Campylobacterales				0	0	0	0	0	0	0	0	0	0	0	0	0	0	0	0	0	0	0	0	0	0	0	0	0	0	0	0	0	0	0	0	0	0	0	0	0	0	0	0	0	0
k__Bacteria|p__Proteobacteria|c__Epsilonproteobacteria|o__Campylobacterales|f__Helicobacteraceae	2|1224|29547|213849|72293	Proteobacteria	Epsilonproteobacteria	Campylobacterales	Helicobacteraceae			0	0	0	0	0	0	0	0	0	0	0	0	0	0	0	0	0	0	0	0	0	0	0	0	0	0	0	0	0	0	0	0	0	0	0	0	0	0	0	0	0	0
k__Bacteria|p__Proteobacteria|c__Epsilonproteobacteria|o__Campylobacterales|f__Helicobacteraceae|g__Helicobacter	2|1224|29547|213849|72293|209	Proteobacteria	Epsilonproteobacteria	Campylobacterales	Helicobacteraceae	Helicobacter		0	0	0	0	0	0	0	0	0	0	0	0	0	0	0	0	0	0	0	0	0	0	0	0	0	0	0	0	0	0	0	0	0	0	0	0	0	0	0	0	0	0
k__Bacteria|p__Proteobacteria|c__Epsilonproteobacteria|o__Campylobacterales|f__Helicobacteraceae|g__Helicobacter|s__Helicobacter_pullorum	2|1224|29547|213849|72293|209|35818	Proteobacteria	Epsilonproteobacteria	Campylobacterales	Helicobacteraceae	Helicobacter	Helicobacter_pullorum	0	0	0	0	0	0	0	0	0	0	0	0	0	0	0	0	0	0	0	0	0	0	0	0	0	0	0	0	0	0	0	0	0	0	0	0	0	0	0	0	0	0
k__Bacteria|p__Proteobacteria|c__Gammaproteobacteria	2|1224|1236	Proteobacteria	Gammaproteobacteria					7.62709	14.2883	66.9642	19.3563	13.5301	29.2117	30.0652	21.3316	19.704	0	41.1149	4.27382	0	1.16102	0.28035	0.02935	1.77269	0.04797	0.28949	7.06768	0.01924	9.13905	0.05813	3.7104	1.71856	0.77173	0.95506	0.0714	16.2954	0.0098	0.37684	0.01466	13.8047	13.5251	8.64206	0	0.7908	1.6712	0.72885	0.21294	0.22329	1.74241
k__Bacteria|p__Proteobacteria|c__Gammaproteobacteria|o__Aeromonadales	2|1224|1236|135624	Proteobacteria	Gammaproteobacteria	Aeromonadales				0	0	0	0	0	0	0	0	0	0	0	0	0	0	0	0	0	0	0	0	0	0	0	0	0	0	0	0	0	0	0	0	0	0	0	0	0	0	0	0	0	0
k__Bacteria|p__Proteobacteria|c__Gammaproteobacteria|o__Aeromonadales|f__Aeromonadaceae	2|1224|1236|135624|84642	Proteobacteria	Gammaproteobacteria	Aeromonadales	Aeromonadaceae			0	0	0	0	0	0	0	0	0	0	0	0	0	0	0	0	0	0	0	0	0	0	0	0	0	0	0	0	0	0	0	0	0	0	0	0	0	0	0	0	0	0
k__Bacteria|p__Proteobacteria|c__Gammaproteobacteria|o__Aeromonadales|f__Aeromonadaceae|g__Aeromonas	2|1224|1236|135624|84642|642	Proteobacteria	Gammaproteobacteria	Aeromonadales	Aeromonadaceae	Aeromonas		0	0	0	0	0	0	0	0	0	0	0	0	0	0	0	0	0	0	0	0	0	0	0	0	0	0	0	0	0	0	0	0	0	0	0	0	0	0	0	0	0	0
k__Bacteria|p__Proteobacteria|c__Gammaproteobacteria|o__Aeromonadales|f__Aeromonadaceae|g__Aeromonas|s__Aeromonas_allosaccharophila	2|1224|1236|135624|84642|642|656	Proteobacteria	Gammaproteobacteria	Aeromonadales	Aeromonadaceae	Aeromonas	Aeromonas_allosaccharophila	0	0	0	0	0	0	0	0	0	0	0	0	0	0	0	0	0	0	0	0	0	0	0	0	0	0	0	0	0	0	0	0	0	0	0	0	0	0	0	0	0	0
k__Bacteria|p__Proteobacteria|c__Gammaproteobacteria|o__Aeromonadales|f__Aeromonadaceae|g__Aeromonas|s__Aeromonas_caviae	2|1224|1236|135624|84642|642|648	Proteobacteria	Gammaproteobacteria	Aeromonadales	Aeromonadaceae	Aeromonas	Aeromonas_caviae	0	0	0	0	0	0	0	0	0	0	0	0	0	0	0	0	0	0	0	0	0	0	0	0	0	0	0	0	0	0	0	0	0	0	0	0	0	0	0	0	0	0
k__Bacteria|p__Proteobacteria|c__Gammaproteobacteria|o__Aeromonadales|f__Aeromonadaceae|g__Aeromonas|s__Aeromonas_media	2|1224|1236|135624|84642|642|651	Proteobacteria	Gammaproteobacteria	Aeromonadales	Aeromonadaceae	Aeromonas	Aeromonas_media	0	0	0	0	0	0	0	0	0	0	0	0	0	0	0	0	0	0	0	0	0	0	0	0	0	0	0	0	0	0	0	0	0	0	0	0	0	0	0	0	0	0
k__Bacteria|p__Proteobacteria|c__Gammaproteobacteria|o__Aeromonadales|f__Aeromonadaceae|g__Aeromonas|s__Aeromonas_molluscorum	2|1224|1236|135624|84642|642|271417	Proteobacteria	Gammaproteobacteria	Aeromonadales	Aeromonadaceae	Aeromonas	Aeromonas_molluscorum	0	0	0	0	0	0	0	0	0	0	0	0	0	0	0	0	0	0	0	0	0	0	0	0	0	0	0	0	0	0	0	0	0	0	0	0	0	0	0	0	0	0
k__Bacteria|p__Proteobacteria|c__Gammaproteobacteria|o__Aeromonadales|f__Aeromonadaceae|g__Aeromonas|s__Aeromonas_salmonicida	2|1224|1236|135624|84642|642|645	Proteobacteria	Gammaproteobacteria	Aeromonadales	Aeromonadaceae	Aeromonas	Aeromonas_salmonicida	0	0	0	0	0	0	0	0	0	0	0	0	0	0	0	0	0	0	0	0	0	0	0	0	0	0	0	0	0	0	0	0	0	0	0	0	0	0	0	0	0	0
k__Bacteria|p__Proteobacteria|c__Gammaproteobacteria|o__Aeromonadales|f__Aeromonadaceae|g__Aeromonas|s__Aeromonas_veronii	2|1224|1236|135624|84642|642|654	Proteobacteria	Gammaproteobacteria	Aeromonadales	Aeromonadaceae	Aeromonas	Aeromonas_veronii	0	0	0	0	0	0	0	0	0	0	0	0	0	0	0	0	0	0	0	0	0	0	0	0	0	0	0	0	0	0	0	0	0	0	0	0	0	0	0	0	0	0
k__Bacteria|p__Proteobacteria|c__Gammaproteobacteria|o__Alteromonadales	2|1224|1236|135622	Proteobacteria	Gammaproteobacteria	Alteromonadales				0	0	0	0	0	0	0	0	0	0	0	0	0	0	0	0	0	0	0	0	0	0	0	0	0	0	0	0	0	0	0	0	0	0	0	0	0	0	0	0	0	0
k__Bacteria|p__Proteobacteria|c__Gammaproteobacteria|o__Alteromonadales|f__Shewanellaceae	2|1224|1236|135622|267890	Proteobacteria	Gammaproteobacteria	Alteromonadales	Shewanellaceae			0	0	0	0	0	0	0	0	0	0	0	0	0	0	0	0	0	0	0	0	0	0	0	0	0	0	0	0	0	0	0	0	0	0	0	0	0	0	0	0	0	0
k__Bacteria|p__Proteobacteria|c__Gammaproteobacteria|o__Alteromonadales|f__Shewanellaceae|g__Shewanella	2|1224|1236|135622|267890|22	Proteobacteria	Gammaproteobacteria	Alteromonadales	Shewanellaceae	Shewanella		0	0	0	0	0	0	0	0	0	0	0	0	0	0	0	0	0	0	0	0	0	0	0	0	0	0	0	0	0	0	0	0	0	0	0	0	0	0	0	0	0	0
k__Bacteria|p__Proteobacteria|c__Gammaproteobacteria|o__Alteromonadales|f__Shewanellaceae|g__Shewanella|s__Shewanella_baltica	2|1224|1236|135622|267890|22|62322	Proteobacteria	Gammaproteobacteria	Alteromonadales	Shewanellaceae	Shewanella	Shewanella_baltica	0	0	0	0	0	0	0	0	0	0	0	0	0	0	0	0	0	0	0	0	0	0	0	0	0	0	0	0	0	0	0	0	0	0	0	0	0	0	0	0	0	0
k__Bacteria|p__Proteobacteria|c__Gammaproteobacteria|o__Alteromonadales|f__Shewanellaceae|g__Shewanella|s__Shewanella_morhuae	2|1224|1236|135622|267890|22|365591	Proteobacteria	Gammaproteobacteria	Alteromonadales	Shewanellaceae	Shewanella	Shewanella_morhuae	0	0	0	0	0	0	0	0	0	0	0	0	0	0	0	0	0	0	0	0	0	0	0	0	0	0	0	0	0	0	0	0	0	0	0	0	0	0	0	0	0	0
k__Bacteria|p__Proteobacteria|c__Gammaproteobacteria|o__Alteromonadales|f__Shewanellaceae|g__Shewanella|s__Shewanella_putrefaciens	2|1224|1236|135622|267890|22|24	Proteobacteria	Gammaproteobacteria	Alteromonadales	Shewanellaceae	Shewanella	Shewanella_putrefaciens	0	0	0	0	0	0	0	0	0	0	0	0	0	0	0	0	0	0	0	0	0	0	0	0	0	0	0	0	0	0	0	0	0	0	0	0	0	0	0	0	0	0
k__Bacteria|p__Proteobacteria|c__Gammaproteobacteria|o__Cardiobacteriales	2|1224|1236|135615	Proteobacteria	Gammaproteobacteria	Cardiobacteriales				0	0	0	0	0	0	0	0	0	0	0	0	0	0	0	0	0	0	0	0	0	0	0	0	0	0	0	0	0	0	0	0	0	0	0	0	0	0	0	0	0	0
k__Bacteria|p__Proteobacteria|c__Gammaproteobacteria|o__Cardiobacteriales|f__Cardiobacteriaceae	2|1224|1236|135615|868	Proteobacteria	Gammaproteobacteria	Cardiobacteriales	Cardiobacteriaceae			0	0	0	0	0	0	0	0	0	0	0	0	0	0	0	0	0	0	0	0	0	0	0	0	0	0	0	0	0	0	0	0	0	0	0	0	0	0	0	0	0	0
k__Bacteria|p__Proteobacteria|c__Gammaproteobacteria|o__Cardiobacteriales|f__Cardiobacteriaceae|g__Cardiobacterium	2|1224|1236|135615|868|2717	Proteobacteria	Gammaproteobacteria	Cardiobacteriales	Cardiobacteriaceae	Cardiobacterium		0	0	0	0	0	0	0	0	0	0	0	0	0	0	0	0	0	0	0	0	0	0	0	0	0	0	0	0	0	0	0	0	0	0	0	0	0	0	0	0	0	0
k__Bacteria|p__Proteobacteria|c__Gammaproteobacteria|o__Cardiobacteriales|f__Cardiobacteriaceae|g__Cardiobacterium|s__Cardiobacterium_valvarum	2|1224|1236|135615|868|2717|194702	Proteobacteria	Gammaproteobacteria	Cardiobacteriales	Cardiobacteriaceae	Cardiobacterium	Cardiobacterium_valvarum	0	0	0	0	0	0	0	0	0	0	0	0	0	0	0	0	0	0	0	0	0	0	0	0	0	0	0	0	0	0	0	0	0	0	0	0	0	0	0	0	0	0
k__Bacteria|p__Proteobacteria|c__Gammaproteobacteria|o__Enterobacterales	2|1224|1236|91347	Proteobacteria	Gammaproteobacteria	Enterobacterales				0.0863	0	0	0	0	0	0	0	0	0	0	0	0	1.13327	0.11063	0.02935	0.00278	0.04797	0.28949	6.99655	0.01924	9.13767	0.0234	3.49677	1.16223	0.77173	0.70124	0	16.2954	0.0009	0.37469	0.01466	12.9097	13.5208	8.5628	0	0.77999	1.58602	0.67099	0.13678	0.1193	1.69077
k__Bacteria|p__Proteobacteria|c__Gammaproteobacteria|o__Enterobacterales|f__Enterobacteriaceae	2|1224|1236|91347|543	Proteobacteria	Gammaproteobacteria	Enterobacterales	Enterobacteriaceae			0	0	0	0	0	0	0	0	0	0	0	0	0	1.13327	0.11063	0.02935	0.00278	0.04797	0.28949	6.96708	0.01924	9.13767	0.0234	3.49677	1.16223	0.77173	0.70124	0	16.2954	0.0009	0.37469	0.01466	12.9097	13.5208	8.5628	0	0.77999	1.58602	0.67099	0.13678	0.1193	1.69077
k__Bacteria|p__Proteobacteria|c__Gammaproteobacteria|o__Enterobacterales|f__Enterobacteriaceae|g__Citrobacter	2|1224|1236|91347|543|544	Proteobacteria	Gammaproteobacteria	Enterobacterales	Enterobacteriaceae	Citrobacter		0	0	0	0	0	0	0	0	0	0	0	0	0	0	0.05167	0	0	0	0.01353	0.55846	0	0	0	0	0	0	0.04681	0	0	0	0	0	0.02797	0	0	0	0.00399	0	0.00422	0	0	0
k__Bacteria|p__Proteobacteria|c__Gammaproteobacteria|o__Enterobacterales|f__Enterobacteriaceae|g__Citrobacter|s__Citrobacter_braakii	2|1224|1236|91347|543|544|57706	Proteobacteria	Gammaproteobacteria	Enterobacterales	Enterobacteriaceae	Citrobacter	Citrobacter_braakii	0	0	0	0	0	0	0	0	0	0	0	0	0	0	0	0	0	0	0	0.00456	0	0	0	0	0	0	0.04092	0	0	0	0	0	0	0	0	0	0	0	0	0	0	0
k__Bacteria|p__Proteobacteria|c__Gammaproteobacteria|o__Enterobacterales|f__Enterobacteriaceae|g__Citrobacter|s__Citrobacter_europaeus	2|1224|1236|91347|543|544|1914243	Proteobacteria	Gammaproteobacteria	Enterobacterales	Enterobacteriaceae	Citrobacter	Citrobacter_europaeus	0	0	0	0	0	0	0	0	0	0	0	0	0	0	0	0	0	0	0	0.01033	0	0	0	0	0	0	0	0	0	0	0	0	0	0	0	0	0	0	0	0	0	0
k__Bacteria|p__Proteobacteria|c__Gammaproteobacteria|o__Enterobacterales|f__Enterobacteriaceae|g__Citrobacter|s__Citrobacter_freundii	2|1224|1236|91347|543|544|546	Proteobacteria	Gammaproteobacteria	Enterobacterales	Enterobacteriaceae	Citrobacter	Citrobacter_freundii	0	0	0	0	0	0	0	0	0	0	0	0	0	0	0.04916	0	0	0	0.01015	0.00873	0	0	0	0	0	0	0	0	0	0	0	0	0.00785	0	0	0	0	0	0.0027	0	0	0
k__Bacteria|p__Proteobacteria|c__Gammaproteobacteria|o__Enterobacterales|f__Enterobacteriaceae|g__Citrobacter|s__Citrobacter_koseri	2|1224|1236|91347|543|544|545	Proteobacteria	Gammaproteobacteria	Enterobacterales	Enterobacteriaceae	Citrobacter	Citrobacter_koseri	0	0	0	0	0	0	0	0	0	0	0	0	0	0	0	0	0	0	0	0.19526	0	0	0	0	0	0	0	0	0	0	0	0	0	0	0	0	0	0	0	0	0	0
k__Bacteria|p__Proteobacteria|c__Gammaproteobacteria|o__Enterobacterales|f__Enterobacteriaceae|g__Citrobacter|s__Citrobacter_pasteurii	2|1224|1236|91347|543|544|1563222	Proteobacteria	Gammaproteobacteria	Enterobacterales	Enterobacteriaceae	Citrobacter	Citrobacter_pasteurii	0	0	0	0	0	0	0	0	0	0	0	0	0	0	0	0	0	0	0	0	0	0	0	0	0	0	0	0	0	0	0	0	0.00858	0	0	0	0	0	0	0	0	0
k__Bacteria|p__Proteobacteria|c__Gammaproteobacteria|o__Enterobacterales|f__Enterobacteriaceae|g__Citrobacter|s__Citrobacter_portucalensis	2|1224|1236|91347|543|544|1639133	Proteobacteria	Gammaproteobacteria	Enterobacterales	Enterobacteriaceae	Citrobacter	Citrobacter_portucalensis	0	0	0	0	0	0	0	0	0	0	0	0	0	0	0	0	0	0	0	0.10015	0	0	0	0	0	0	0	0	0	0	0	0	0	0	0	0	0	0	0	0	0	0
k__Bacteria|p__Proteobacteria|c__Gammaproteobacteria|o__Enterobacterales|f__Enterobacteriaceae|g__Citrobacter|s__Citrobacter_werkmanii	2|1224|1236|91347|543|544|67827	Proteobacteria	Gammaproteobacteria	Enterobacterales	Enterobacteriaceae	Citrobacter	Citrobacter_werkmanii	0	0	0	0	0	0	0	0	0	0	0	0	0	0	0	0	0	0	0	0	0	0	0	0	0	0	0	0	0	0	0	0	0	0	0	0	0	0	0	0	0	0
k__Bacteria|p__Proteobacteria|c__Gammaproteobacteria|o__Enterobacterales|f__Enterobacteriaceae|g__Citrobacter|s__Citrobacter_youngae	2|1224|1236|91347|543|544|133448	Proteobacteria	Gammaproteobacteria	Enterobacterales	Enterobacteriaceae	Citrobacter	Citrobacter_youngae	0	0	0	0	0	0	0	0	0	0	0	0	0	0	0.00252	0	0	0	0.00338	0.23943	0	0	0	0	0	0	0.00588	0	0	0	0	0	0.01153	0	0	0	0.00399	0	0.00152	0	0	0
k__Bacteria|p__Proteobacteria|c__Gammaproteobacteria|o__Enterobacterales|f__Enterobacteriaceae|g__Enterobacter	2|1224|1236|91347|543|547	Proteobacteria	Gammaproteobacteria	Enterobacterales	Enterobacteriaceae	Enterobacter		0	0	0	0	0	0	0	0	0	0	0	0	0	0	0	0	0	0	0	0.52403	0	0	0	0	0	0	0.07075	0	0	0	0	0	0.67666	0	0	0	0.13035	0.03485	0.0059	0	0	0.02507
k__Bacteria|p__Proteobacteria|c__Gammaproteobacteria|o__Enterobacterales|f__Enterobacteriaceae|g__Enterobacter|s__Enterobacter_cloacae_complex	2|1224|1236|91347|543|547|354276	Proteobacteria	Gammaproteobacteria	Enterobacterales	Enterobacteriaceae	Enterobacter	Enterobacter_cloacae_complex	0	0	0	0	0	0	0	0	0	0	0	0	0	0	0	0	0	0	0	0.52009	0	0	0	0	0	0	0.07075	0	0	0	0	0	0	0	0	0	0.13035	0.03485	0.0059	0	0	0.02507
k__Bacteria|p__Proteobacteria|c__Gammaproteobacteria|o__Enterobacterales|f__Enterobacteriaceae|g__Enterobacter|s__Enterobacter_mori	2|1224|1236|91347|543|547|539813	Proteobacteria	Gammaproteobacteria	Enterobacterales	Enterobacteriaceae	Enterobacter	Enterobacter_mori	0	0	0	0	0	0	0	0	0	0	0	0	0	0	0	0	0	0	0	0.00394	0	0	0	0	0	0	0	0	0	0	0	0	0.67666	0	0	0	0	0	0	0	0	0
k__Bacteria|p__Proteobacteria|c__Gammaproteobacteria|o__Enterobacterales|f__Enterobacteriaceae|g__Escherichia	2|1224|1236|91347|543|561	Proteobacteria	Gammaproteobacteria	Enterobacterales	Enterobacteriaceae	Escherichia		0	0	0	0	0	0	0	0	0	0	0	0	0	1.08836	0.00429	0.02935	0	0.04797	0.26775	0.72655	0.01924	6.84778	0.0234	3.49677	0.31084	0.61082	0.57648	0	16.2954	0.0009	0.37469	0.01466	9.63574	0.0089	0.11801	0	0.64566	1.53299	0.41121	0.06064	0.11598	1.61221
k__Bacteria|p__Proteobacteria|c__Gammaproteobacteria|o__Enterobacterales|f__Enterobacteriaceae|g__Escherichia|s__Escherichia_coli	2|1224|1236|91347|543|561|562	Proteobacteria	Gammaproteobacteria	Enterobacterales	Enterobacteriaceae	Escherichia	Escherichia_coli	0	0	0	0	0	0	0	0	0	0	0	0	0	1.08836	0.00429	0.02935	0	0.04797	0.26775	0.72655	0.01924	6.84778	0.0234	3.49677	0.31084	0.61082	0.57648	0	16.2954	0.0009	0.37469	0.01466	9.63574	0.0089	0.11801	0	0.64566	1.52464	0.41121	0.06064	0.11598	1.61221
k__Bacteria|p__Proteobacteria|c__Gammaproteobacteria|o__Enterobacterales|f__Enterobacteriaceae|g__Escherichia|s__Escherichia_fergusonii	2|1224|1236|91347|543|561|564	Proteobacteria	Gammaproteobacteria	Enterobacterales	Enterobacteriaceae	Escherichia	Escherichia_fergusonii	0	0	0	0	0	0	0	0	0	0	0	0	0	0	0	0	0	0	0	0	0	0	0	0	0	0	0	0	0	0	0	0	0	0	0	0	0	0.00835	0	0	0	0
k__Bacteria|p__Proteobacteria|c__Gammaproteobacteria|o__Enterobacterales|f__Enterobacteriaceae|g__Klebsiella	2|1224|1236|91347|543|570	Proteobacteria	Gammaproteobacteria	Enterobacterales	Enterobacteriaceae	Klebsiella		0	0	0	0	0	0	0	0	0	0	0	0	0	0.04491	0.05467	0	0.00278	0	0.00821	4.93667	0	2.28989	0	0	0.85139	0.16091	0.00631	0	0	0	0	0	2.01134	13.5097	8.44479	0	0	0.01818	0.24966	0.07614	0.00332	0.05349
k__Bacteria|p__Proteobacteria|c__Gammaproteobacteria|o__Enterobacterales|f__Enterobacteriaceae|g__Klebsiella|s__Klebsiella_aerogenes	2|1224|1236|91347|543|570|548	Proteobacteria	Gammaproteobacteria	Enterobacterales	Enterobacteriaceae	Klebsiella	Klebsiella_aerogenes	0	0	0	0	0	0	0	0	0	0	0	0	0	0	0	0	0	0	0	3.82972	0	0	0	0	0	0	0	0	0	0	0	0	0	0	0	0	0	0	0	0	0.00332	0
k__Bacteria|p__Proteobacteria|c__Gammaproteobacteria|o__Enterobacterales|f__Enterobacteriaceae|g__Klebsiella|s__Klebsiella_michiganensis	2|1224|1236|91347|543|570|1134687	Proteobacteria	Gammaproteobacteria	Enterobacterales	Enterobacteriaceae	Klebsiella	Klebsiella_michiganensis	0	0	0	0	0	0	0	0	0	0	0	0	0	0	0.05467	0	0	0	0	0.02629	0	0	0	0	0	0	0.00631	0	0	0	0	0	0.4333	0	0	0	0	0	0	0	0	0
k__Bacteria|p__Proteobacteria|c__Gammaproteobacteria|o__Enterobacterales|f__Enterobacteriaceae|g__Klebsiella|s__Klebsiella_oxytoca	2|1224|1236|91347|543|570|571	Proteobacteria	Gammaproteobacteria	Enterobacterales	Enterobacteriaceae	Klebsiella	Klebsiella_oxytoca	0	0	0	0	0	0	0	0	0	0	0	0	0	0	0	0	0	0	0	0	0	0	0	0	0.03738	0	0	0	0	0	0	0	0.44844	0	0	0	0	0	0	0	0	0
k__Bacteria|p__Proteobacteria|c__Gammaproteobacteria|o__Enterobacterales|f__Enterobacteriaceae|g__Klebsiella|s__Klebsiella_pneumoniae	2|1224|1236|91347|543|570|573	Proteobacteria	Gammaproteobacteria	Enterobacterales	Enterobacteriaceae	Klebsiella	Klebsiella_pneumoniae	0	0	0	0	0	0	0	0	0	0	0	0	0	0.04491	0	0	0.00278	0	0.00478	0.70016	0	1.05957	0	0	0.68071	0.11698	0	0	0	0	0	0	0.48084	11.6843	5.82238	0	0	0.00356	0.19021	0.06061	0	0.04739
k__Bacteria|p__Proteobacteria|c__Gammaproteobacteria|o__Enterobacterales|f__Enterobacteriaceae|g__Klebsiella|s__Klebsiella_quasipneumoniae	2|1224|1236|91347|543|570|1463165	Proteobacteria	Gammaproteobacteria	Enterobacterales	Enterobacteriaceae	Klebsiella	Klebsiella_quasipneumoniae	0	0	0	0	0	0	0	0	0	0	0	0	0	0	0	0	0	0	0	0.02191	0	1.18628	0	0	0.0886	0.00564	0	0	0	0	0	0	0.07288	1.12961	0.82275	0	0	0	0.00485	0.00358	0	0.00611
k__Bacteria|p__Proteobacteria|c__Gammaproteobacteria|o__Enterobacterales|f__Enterobacteriaceae|g__Klebsiella|s__Klebsiella_quasivariicola	2|1224|1236|91347|543|570|2026240	Proteobacteria	Gammaproteobacteria	Enterobacterales	Enterobacteriaceae	Klebsiella	Klebsiella_quasivariicola	0	0	0	0	0	0	0	0	0	0	0	0	0	0	0	0	0	0	0.00343	0	0	0	0	0	0	0	0	0	0	0	0	0	0	0	0	0	0	0	0	0	0	0
k__Bacteria|p__Proteobacteria|c__Gammaproteobacteria|o__Enterobacterales|f__Enterobacteriaceae|g__Klebsiella|s__Klebsiella_variicola	2|1224|1236|91347|543|570|244366	Proteobacteria	Gammaproteobacteria	Enterobacterales	Enterobacteriaceae	Klebsiella	Klebsiella_variicola	0	0	0	0	0	0	0	0	0	0	0	0	0	0	0	0	0	0	0	0.35859	0	0.04404	0	0	0.0447	0.03829	0	0	0	0	0	0	0.57587	0.69575	1.79966	0	0	0.01462	0.0546	0.01195	0	0
k__Bacteria|p__Proteobacteria|c__Gammaproteobacteria|o__Enterobacterales|f__Enterobacteriaceae|g__Kluyvera	2|1224|1236|91347|543|579	Proteobacteria	Gammaproteobacteria	Enterobacterales	Enterobacteriaceae	Kluyvera		0	0	0	0	0	0	0	0	0	0	0	0	0	0	0	0	0	0	0	0.00923	0	0	0	0	0	0	0	0	0	0	0	0	0.16063	0	0	0	0	0	0	0	0	0
k__Bacteria|p__Proteobacteria|c__Gammaproteobacteria|o__Enterobacterales|f__Enterobacteriaceae|g__Kluyvera|s__Kluyvera_ascorbata	2|1224|1236|91347|543|579|51288	Proteobacteria	Gammaproteobacteria	Enterobacterales	Enterobacteriaceae	Kluyvera	Kluyvera_ascorbata	0	0	0	0	0	0	0	0	0	0	0	0	0	0	0	0	0	0	0	0.00923	0	0	0	0	0	0	0	0	0	0	0	0	0	0	0	0	0	0	0	0	0	0
k__Bacteria|p__Proteobacteria|c__Gammaproteobacteria|o__Enterobacterales|f__Enterobacteriaceae|g__Kluyvera|s__Kluyvera_cryocrescens	2|1224|1236|91347|543|579|580	Proteobacteria	Gammaproteobacteria	Enterobacterales	Enterobacteriaceae	Kluyvera	Kluyvera_cryocrescens	0	0	0	0	0	0	0	0	0	0	0	0	0	0	0	0	0	0	0	0	0	0	0	0	0	0	0	0	0	0	0	0	0.16063	0	0	0	0	0	0	0	0	0
k__Bacteria|p__Proteobacteria|c__Gammaproteobacteria|o__Enterobacterales|f__Enterobacteriaceae|g__Leclercia	2|1224|1236|91347|543|83654	Proteobacteria	Gammaproteobacteria	Enterobacterales	Enterobacteriaceae	Leclercia		0	0	0	0	0	0	0	0	0	0	0	0	0	0	0	0	0	0	0	0.19447	0	0	0	0	0	0	0	0	0	0	0	0	0	0	0	0	0	0	0	0	0	0
k__Bacteria|p__Proteobacteria|c__Gammaproteobacteria|o__Enterobacterales|f__Enterobacteriaceae|g__Leclercia|s__Leclercia_adecarboxylata	2|1224|1236|91347|543|83654|83655	Proteobacteria	Gammaproteobacteria	Enterobacterales	Enterobacteriaceae	Leclercia	Leclercia_adecarboxylata	0	0	0	0	0	0	0	0	0	0	0	0	0	0	0	0	0	0	0	0.19447	0	0	0	0	0	0	0	0	0	0	0	0	0	0	0	0	0	0	0	0	0	0
k__Bacteria|p__Proteobacteria|c__Gammaproteobacteria|o__Enterobacterales|f__Enterobacteriaceae|g__Pseudocitrobacter	2|1224|1236|91347|543|1504576	Proteobacteria	Gammaproteobacteria	Enterobacterales	Enterobacteriaceae	Pseudocitrobacter		0	0	0	0	0	0	0	0	0	0	0	0	0	0	0	0	0	0	0	0.01694	0	0	0	0	0	0	0	0	0	0	0	0	0	0	0	0	0	0	0	0	0	0
k__Bacteria|p__Proteobacteria|c__Gammaproteobacteria|o__Enterobacterales|f__Enterobacteriaceae|g__Pseudocitrobacter|s__Pseudocitrobacter_faecalis	2|1224|1236|91347|543|1504576|1398493	Proteobacteria	Gammaproteobacteria	Enterobacterales	Enterobacteriaceae	Pseudocitrobacter	Pseudocitrobacter_faecalis	0	0	0	0	0	0	0	0	0	0	0	0	0	0	0	0	0	0	0	0.01694	0	0	0	0	0	0	0	0	0	0	0	0	0	0	0	0	0	0	0	0	0	0
k__Bacteria|p__Proteobacteria|c__Gammaproteobacteria|o__Enterobacterales|f__Enterobacteriaceae|g__Raoultella	2|1224|1236|91347|543|160674	Proteobacteria	Gammaproteobacteria	Enterobacterales	Enterobacteriaceae	Raoultella		0	0	0	0	0	0	0	0	0	0	0	0	0	0	0	0	0	0	0	0.00074	0	0	0	0	0	0	0.0009	0	0	0	0	0	0.39737	0.00223	0	0	0	0	0	0	0	0
k__Bacteria|p__Proteobacteria|c__Gammaproteobacteria|o__Enterobacterales|f__Enterobacteriaceae|g__Raoultella|s__Raoultella_ornithinolytica	2|1224|1236|91347|543|160674|54291	Proteobacteria	Gammaproteobacteria	Enterobacterales	Enterobacteriaceae	Raoultella	Raoultella_ornithinolytica	0	0	0	0	0	0	0	0	0	0	0	0	0	0	0	0	0	0	0	0.00074	0	0	0	0	0	0	0.0009	0	0	0	0	0	0.31863	0	0	0	0	0	0	0	0	0
k__Bacteria|p__Proteobacteria|c__Gammaproteobacteria|o__Enterobacterales|f__Enterobacteriaceae|g__Raoultella|s__Raoultella_planticola	2|1224|1236|91347|543|160674|575	Proteobacteria	Gammaproteobacteria	Enterobacterales	Enterobacteriaceae	Raoultella	Raoultella_planticola	0	0	0	0	0	0	0	0	0	0	0	0	0	0	0	0	0	0	0	0	0	0	0	0	0	0	0	0	0	0	0	0	0.07874	0.00223	0	0	0	0	0	0	0	0
k__Bacteria|p__Proteobacteria|c__Gammaproteobacteria|o__Enterobacterales|f__Enterobacteriaceae|g__Salmonella	2|1224|1236|91347|543|590	Proteobacteria	Gammaproteobacteria	Enterobacterales	Enterobacteriaceae	Salmonella		0	0	0	0	0	0	0	0	0	0	0	0	0	0	0	0	0	0	0	0	0	0	0	0	0	0	0	0	0	0	0	0	0	0	0	0	0	0	0	0	0	0
k__Bacteria|p__Proteobacteria|c__Gammaproteobacteria|o__Enterobacterales|f__Enterobacteriaceae|g__Salmonella|s__Salmonella_enterica	2|1224|1236|91347|543|590|28901	Proteobacteria	Gammaproteobacteria	Enterobacterales	Enterobacteriaceae	Salmonella	Salmonella_enterica	0	0	0	0	0	0	0	0	0	0	0	0	0	0	0	0	0	0	0	0	0	0	0	0	0	0	0	0	0	0	0	0	0	0	0	0	0	0	0	0	0	0
k__Bacteria|p__Proteobacteria|c__Gammaproteobacteria|o__Enterobacterales|f__Erwiniaceae	2|1224|1236|91347|1903409	Proteobacteria	Gammaproteobacteria	Enterobacterales	Erwiniaceae			0.0863	0	0	0	0	0	0	0	0	0	0	0	0	0	0	0	0	0	0	0	0	0	0	0	0	0	0	0	0	0	0	0	0	0	0	0	0	0	0	0	0	0
k__Bacteria|p__Proteobacteria|c__Gammaproteobacteria|o__Enterobacterales|f__Erwiniaceae|g__Erwinia	2|1224|1236|91347|1903409|551	Proteobacteria	Gammaproteobacteria	Enterobacterales	Erwiniaceae	Erwinia		0	0	0	0	0	0	0	0	0	0	0	0	0	0	0	0	0	0	0	0	0	0	0	0	0	0	0	0	0	0	0	0	0	0	0	0	0	0	0	0	0	0
k__Bacteria|p__Proteobacteria|c__Gammaproteobacteria|o__Enterobacterales|f__Erwiniaceae|g__Erwinia|s__Erwinia_billingiae	2|1224|1236|91347|1903409|551|182337	Proteobacteria	Gammaproteobacteria	Enterobacterales	Erwiniaceae	Erwinia	Erwinia_billingiae	0	0	0	0	0	0	0	0	0	0	0	0	0	0	0	0	0	0	0	0	0	0	0	0	0	0	0	0	0	0	0	0	0	0	0	0	0	0	0	0	0	0
k__Bacteria|p__Proteobacteria|c__Gammaproteobacteria|o__Enterobacterales|f__Erwiniaceae|g__Erwinia|s__Erwinia_gerundensis	2|1224|1236|91347|1903409|551|1619313	Proteobacteria	Gammaproteobacteria	Enterobacterales	Erwiniaceae	Erwinia	Erwinia_gerundensis	0	0	0	0	0	0	0	0	0	0	0	0	0	0	0	0	0	0	0	0	0	0	0	0	0	0	0	0	0	0	0	0	0	0	0	0	0	0	0	0	0	0
k__Bacteria|p__Proteobacteria|c__Gammaproteobacteria|o__Enterobacterales|f__Erwiniaceae|g__Pantoea	2|1224|1236|91347|1903409|53335	Proteobacteria	Gammaproteobacteria	Enterobacterales	Erwiniaceae	Pantoea		0.0863	0	0	0	0	0	0	0	0	0	0	0	0	0	0	0	0	0	0	0	0	0	0	0	0	0	0	0	0	0	0	0	0	0	0	0	0	0	0	0	0	0
k__Bacteria|p__Proteobacteria|c__Gammaproteobacteria|o__Enterobacterales|f__Erwiniaceae|g__Pantoea|s__Pantoea_agglomerans	2|1224|1236|91347|1903409|53335|549	Proteobacteria	Gammaproteobacteria	Enterobacterales	Erwiniaceae	Pantoea	Pantoea_agglomerans	0	0	0	0	0	0	0	0	0	0	0	0	0	0	0	0	0	0	0	0	0	0	0	0	0	0	0	0	0	0	0	0	0	0	0	0	0	0	0	0	0	0
k__Bacteria|p__Proteobacteria|c__Gammaproteobacteria|o__Enterobacterales|f__Erwiniaceae|g__Pantoea|s__Pantoea_vagans	2|1224|1236|91347|1903409|53335|470934	Proteobacteria	Gammaproteobacteria	Enterobacterales	Erwiniaceae	Pantoea	Pantoea_vagans	0.0863	0	0	0	0	0	0	0	0	0	0	0	0	0	0	0	0	0	0	0	0	0	0	0	0	0	0	0	0	0	0	0	0	0	0	0	0	0	0	0	0	0
k__Bacteria|p__Proteobacteria|c__Gammaproteobacteria|o__Enterobacterales|f__Hafniaceae	2|1224|1236|91347|1903412	Proteobacteria	Gammaproteobacteria	Enterobacterales	Hafniaceae			0	0	0	0	0	0	0	0	0	0	0	0	0	0	0	0	0	0	0	0	0	0	0	0	0	0	0	0	0	0	0	0	0	0	0	0	0	0	0	0	0	0
k__Bacteria|p__Proteobacteria|c__Gammaproteobacteria|o__Enterobacterales|f__Hafniaceae|g__Hafnia	2|1224|1236|91347|1903412|568	Proteobacteria	Gammaproteobacteria	Enterobacterales	Hafniaceae	Hafnia		0	0	0	0	0	0	0	0	0	0	0	0	0	0	0	0	0	0	0	0	0	0	0	0	0	0	0	0	0	0	0	0	0	0	0	0	0	0	0	0	0	0
k__Bacteria|p__Proteobacteria|c__Gammaproteobacteria|o__Enterobacterales|f__Hafniaceae|g__Hafnia|s__Hafnia_paralvei	2|1224|1236|91347|1903412|568|546367	Proteobacteria	Gammaproteobacteria	Enterobacterales	Hafniaceae	Hafnia	Hafnia_paralvei	0	0	0	0	0	0	0	0	0	0	0	0	0	0	0	0	0	0	0	0	0	0	0	0	0	0	0	0	0	0	0	0	0	0	0	0	0	0	0	0	0	0
k__Bacteria|p__Proteobacteria|c__Gammaproteobacteria|o__Enterobacterales|f__Morganellaceae	2|1224|1236|91347|1903414	Proteobacteria	Gammaproteobacteria	Enterobacterales	Morganellaceae			0	0	0	0	0	0	0	0	0	0	0	0	0	0	0	0	0	0	0	0.02948	0	0	0	0	0	0	0	0	0	0	0	0	0	0	0	0	0	0	0	0	0	0
k__Bacteria|p__Proteobacteria|c__Gammaproteobacteria|o__Enterobacterales|f__Morganellaceae|g__Morganella	2|1224|1236|91347|1903414|581	Proteobacteria	Gammaproteobacteria	Enterobacterales	Morganellaceae	Morganella		0	0	0	0	0	0	0	0	0	0	0	0	0	0	0	0	0	0	0	0.02948	0	0	0	0	0	0	0	0	0	0	0	0	0	0	0	0	0	0	0	0	0	0
k__Bacteria|p__Proteobacteria|c__Gammaproteobacteria|o__Enterobacterales|f__Morganellaceae|g__Morganella|s__Morganella_morganii	2|1224|1236|91347|1903414|581|582	Proteobacteria	Gammaproteobacteria	Enterobacterales	Morganellaceae	Morganella	Morganella_morganii	0	0	0	0	0	0	0	0	0	0	0	0	0	0	0	0	0	0	0	0.02948	0	0	0	0	0	0	0	0	0	0	0	0	0	0	0	0	0	0	0	0	0	0
k__Bacteria|p__Proteobacteria|c__Gammaproteobacteria|o__Enterobacterales|f__Morganellaceae|g__Proteus	2|1224|1236|91347|1903414|583	Proteobacteria	Gammaproteobacteria	Enterobacterales	Morganellaceae	Proteus		0	0	0	0	0	0	0	0	0	0	0	0	0	0	0	0	0	0	0	0	0	0	0	0	0	0	0	0	0	0	0	0	0	0	0	0	0	0	0	0	0	0
k__Bacteria|p__Proteobacteria|c__Gammaproteobacteria|o__Enterobacterales|f__Morganellaceae|g__Proteus|s__Proteus_mirabilis	2|1224|1236|91347|1903414|583|584	Proteobacteria	Gammaproteobacteria	Enterobacterales	Morganellaceae	Proteus	Proteus_mirabilis	0	0	0	0	0	0	0	0	0	0	0	0	0	0	0	0	0	0	0	0	0	0	0	0	0	0	0	0	0	0	0	0	0	0	0	0	0	0	0	0	0	0
k__Bacteria|p__Proteobacteria|c__Gammaproteobacteria|o__Enterobacterales|f__Morganellaceae|g__Providencia	2|1224|1236|91347|1903414|586	Proteobacteria	Gammaproteobacteria	Enterobacterales	Morganellaceae	Providencia		0	0	0	0	0	0	0	0	0	0	0	0	0	0	0	0	0	0	0	0	0	0	0	0	0	0	0	0	0	0	0	0	0	0	0	0	0	0	0	0	0	0
k__Bacteria|p__Proteobacteria|c__Gammaproteobacteria|o__Enterobacterales|f__Morganellaceae|g__Providencia|s__Providencia_rettgeri	2|1224|1236|91347|1903414|586|587	Proteobacteria	Gammaproteobacteria	Enterobacterales	Morganellaceae	Providencia	Providencia_rettgeri	0	0	0	0	0	0	0	0	0	0	0	0	0	0	0	0	0	0	0	0	0	0	0	0	0	0	0	0	0	0	0	0	0	0	0	0	0	0	0	0	0	0
k__Bacteria|p__Proteobacteria|c__Gammaproteobacteria|o__Enterobacterales|f__Yersiniaceae	2|1224|1236|91347|1903411	Proteobacteria	Gammaproteobacteria	Enterobacterales	Yersiniaceae			0	0	0	0	0	0	0	0	0	0	0	0	0	0	0	0	0	0	0	0	0	0	0	0	0	0	0	0	0	0	0	0	0	0	0	0	0	0	0	0	0	0
k__Bacteria|p__Proteobacteria|c__Gammaproteobacteria|o__Enterobacterales|f__Yersiniaceae|g__Serratia	2|1224|1236|91347|1903411|613	Proteobacteria	Gammaproteobacteria	Enterobacterales	Yersiniaceae	Serratia		0	0	0	0	0	0	0	0	0	0	0	0	0	0	0	0	0	0	0	0	0	0	0	0	0	0	0	0	0	0	0	0	0	0	0	0	0	0	0	0	0	0
k__Bacteria|p__Proteobacteria|c__Gammaproteobacteria|o__Enterobacterales|f__Yersiniaceae|g__Serratia|s__Serratia_liquefaciens	2|1224|1236|91347|1903411|613|614	Proteobacteria	Gammaproteobacteria	Enterobacterales	Yersiniaceae	Serratia	Serratia_liquefaciens	0	0	0	0	0	0	0	0	0	0	0	0	0	0	0	0	0	0	0	0	0	0	0	0	0	0	0	0	0	0	0	0	0	0	0	0	0	0	0	0	0	0
k__Bacteria|p__Proteobacteria|c__Gammaproteobacteria|o__Enterobacterales|f__Yersiniaceae|g__Serratia|s__Serratia_marcescens	2|1224|1236|91347|1903411|613|615	Proteobacteria	Gammaproteobacteria	Enterobacterales	Yersiniaceae	Serratia	Serratia_marcescens	0	0	0	0	0	0	0	0	0	0	0	0	0	0	0	0	0	0	0	0	0	0	0	0	0	0	0	0	0	0	0	0	0	0	0	0	0	0	0	0	0	0
k__Bacteria|p__Proteobacteria|c__Gammaproteobacteria|o__Pasteurellales	2|1224|1236|135625	Proteobacteria	Gammaproteobacteria	Pasteurellales				0	0	0	0	0	0	0	0	0	0	0	0	0	0.02775	0.16972	0	1.76991	0	0	0.07112	0	0.00138	0.03474	0.21363	0.55633	0	0.25381	0	0	0.00076	0.00215	0	0.88727	0.00426	0.07926	0	0.01081	0.08518	0.05786	0.07616	0.10399	0.05164
k__Bacteria|p__Proteobacteria|c__Gammaproteobacteria|o__Pasteurellales|f__Pasteurellaceae	2|1224|1236|135625|712	Proteobacteria	Gammaproteobacteria	Pasteurellales	Pasteurellaceae			0	0	0	0	0	0	0	0	0	0	0	0	0	0.02775	0.16972	0	1.76991	0	0	0.07112	0	0.00138	0.03474	0.21363	0.55633	0	0.25381	0	0	0.00076	0.00215	0	0.88727	0.00426	0.07926	0	0.01081	0.08518	0.05786	0.07616	0.10399	0.05164
k__Bacteria|p__Proteobacteria|c__Gammaproteobacteria|o__Pasteurellales|f__Pasteurellaceae|g__Aggregatibacter	2|1224|1236|135625|712|416916	Proteobacteria	Gammaproteobacteria	Pasteurellales	Pasteurellaceae	Aggregatibacter		0	0	0	0	0	0	0	0	0	0	0	0	0	0	0	0	0	0	0	0	0	0	0	0	0.08183	0	0.00196	0	0	0	0	0	0	0	0	0	0	0	0	0	0	0.00164
k__Bacteria|p__Proteobacteria|c__Gammaproteobacteria|o__Pasteurellales|f__Pasteurellaceae|g__Aggregatibacter|s__Aggregatibacter_segnis	2|1224|1236|135625|712|416916|739	Proteobacteria	Gammaproteobacteria	Pasteurellales	Pasteurellaceae	Aggregatibacter	Aggregatibacter_segnis	0	0	0	0	0	0	0	0	0	0	0	0	0	0	0	0	0	0	0	0	0	0	0	0	0.08183	0	0.00196	0	0	0	0	0	0	0	0	0	0	0	0	0	0	0.00164
k__Bacteria|p__Proteobacteria|c__Gammaproteobacteria|o__Pasteurellales|f__Pasteurellaceae|g__Haemophilus	2|1224|1236|135625|712|724	Proteobacteria	Gammaproteobacteria	Pasteurellales	Pasteurellaceae	Haemophilus		0	0	0	0	0	0	0	0	0	0	0	0	0	0.02775	0.16972	0	1.76991	0	0	0.07112	0	0.00138	0.03474	0.21363	0.4745	0	0.25185	0	0	0.00076	0.00215	0	0.88727	0.00426	0.07926	0	0.01081	0.08518	0.05786	0.07616	0.10399	0.05
k__Bacteria|p__Proteobacteria|c__Gammaproteobacteria|o__Pasteurellales|f__Pasteurellaceae|g__Haemophilus|s__Haemophilus_parainfluenzae	2|1224|1236|135625|712|724|729	Proteobacteria	Gammaproteobacteria	Pasteurellales	Pasteurellaceae	Haemophilus	Haemophilus_parainfluenzae	0	0	0	0	0	0	0	0	0	0	0	0	0	0.02775	0.16666	0	1.75771	0	0	0.07112	0	0.00138	0.03474	0.1934	0.47374	0	0.2347	0	0	0.00076	0.00215	0	0.80083	0.00426	0.07926	0	0.01081	0.07599	0.0542	0.07616	0.07666	0.05
k__Bacteria|p__Proteobacteria|c__Gammaproteobacteria|o__Pasteurellales|f__Pasteurellaceae|g__Haemophilus|s__Haemophilus_paraphrohaemolyticus	2|1224|1236|135625|712|724|736	Proteobacteria	Gammaproteobacteria	Pasteurellales	Pasteurellaceae	Haemophilus	Haemophilus_paraphrohaemolyticus	0	0	0	0	0	0	0	0	0	0	0	0	0	0	0	0	0.00795	0	0	0	0	0	0	0	0	0	0	0	0	0	0	0	0	0	0	0	0	0	0	0	0	0
k__Bacteria|p__Proteobacteria|c__Gammaproteobacteria|o__Pasteurellales|f__Pasteurellaceae|g__Haemophilus|s__Haemophilus_sp_HMSC71H05	2|1224|1236|135625|712|724|1608898	Proteobacteria	Gammaproteobacteria	Pasteurellales	Pasteurellaceae	Haemophilus	Haemophilus_sp_HMSC71H05	0	0	0	0	0	0	0	0	0	0	0	0	0	0	0	0	0.00226	0	0	0	0	0	0	0.02023	0	0	0	0	0	0	0	0	0.08644	0	0	0	0	0.00499	0.00196	0	0.02733	0
k__Bacteria|p__Proteobacteria|c__Gammaproteobacteria|o__Pasteurellales|f__Pasteurellaceae|g__Haemophilus|s__Haemophilus_sputorum	2|1224|1236|135625|712|724|1078480	Proteobacteria	Gammaproteobacteria	Pasteurellales	Pasteurellaceae	Haemophilus	Haemophilus_sputorum	0	0	0	0	0	0	0	0	0	0	0	0	0	0	0.00306	0	0.00199	0	0	0	0	0	0	0	0.00077	0	0.01716	0	0	0	0	0	0	0	0	0	0	0.0042	0.00169	0	0	0
k__Bacteria|p__Proteobacteria|c__Gammaproteobacteria|o__Pseudomonadales	2|1224|1236|72274	Proteobacteria	Gammaproteobacteria	Pseudomonadales				1.08229	0	0	2.6812	6.26235	0	13.1796	2.86013	0	0	5.07741	4.27382	0	0	0	0	0	0	0	0	0	0	0	0	0	0	0	0.0714	0	0	0	0	0	0	0	0	0	0	0	0	0	0
k__Bacteria|p__Proteobacteria|c__Gammaproteobacteria|o__Pseudomonadales|f__Moraxellaceae	2|1224|1236|72274|468	Proteobacteria	Gammaproteobacteria	Pseudomonadales	Moraxellaceae			0	0	0	0	0	0	0	0	0	0	0	0	0	0	0	0	0	0	0	0	0	0	0	0	0	0	0	0.0714	0	0	0	0	0	0	0	0	0	0	0	0	0	0
k__Bacteria|p__Proteobacteria|c__Gammaproteobacteria|o__Pseudomonadales|f__Moraxellaceae|g__Acinetobacter	2|1224|1236|72274|468|469	Proteobacteria	Gammaproteobacteria	Pseudomonadales	Moraxellaceae	Acinetobacter		0	0	0	0	0	0	0	0	0	0	0	0	0	0	0	0	0	0	0	0	0	0	0	0	0	0	0	0	0	0	0	0	0	0	0	0	0	0	0	0	0	0
k__Bacteria|p__Proteobacteria|c__Gammaproteobacteria|o__Pseudomonadales|f__Moraxellaceae|g__Acinetobacter|s__Acinetobacter_bereziniae	2|1224|1236|72274|468|469|106648	Proteobacteria	Gammaproteobacteria	Pseudomonadales	Moraxellaceae	Acinetobacter	Acinetobacter_bereziniae	0	0	0	0	0	0	0	0	0	0	0	0	0	0	0	0	0	0	0	0	0	0	0	0	0	0	0	0	0	0	0	0	0	0	0	0	0	0	0	0	0	0
k__Bacteria|p__Proteobacteria|c__Gammaproteobacteria|o__Pseudomonadales|f__Moraxellaceae|g__Acinetobacter|s__Acinetobacter_bohemicus	2|1224|1236|72274|468|469|1435036	Proteobacteria	Gammaproteobacteria	Pseudomonadales	Moraxellaceae	Acinetobacter	Acinetobacter_bohemicus	0	0	0	0	0	0	0	0	0	0	0	0	0	0	0	0	0	0	0	0	0	0	0	0	0	0	0	0	0	0	0	0	0	0	0	0	0	0	0	0	0	0
k__Bacteria|p__Proteobacteria|c__Gammaproteobacteria|o__Pseudomonadales|f__Moraxellaceae|g__Acinetobacter|s__Acinetobacter_celticus	2|1224|1236|72274|468|469|1891224	Proteobacteria	Gammaproteobacteria	Pseudomonadales	Moraxellaceae	Acinetobacter	Acinetobacter_celticus	0	0	0	0	0	0	0	0	0	0	0	0	0	0	0	0	0	0	0	0	0	0	0	0	0	0	0	0	0	0	0	0	0	0	0	0	0	0	0	0	0	0
k__Bacteria|p__Proteobacteria|c__Gammaproteobacteria|o__Pseudomonadales|f__Moraxellaceae|g__Acinetobacter|s__Acinetobacter_defluvii	2|1224|1236|72274|468|469|1871111	Proteobacteria	Gammaproteobacteria	Pseudomonadales	Moraxellaceae	Acinetobacter	Acinetobacter_defluvii	0	0	0	0	0	0	0	0	0	0	0	0	0	0	0	0	0	0	0	0	0	0	0	0	0	0	0	0	0	0	0	0	0	0	0	0	0	0	0	0	0	0
k__Bacteria|p__Proteobacteria|c__Gammaproteobacteria|o__Pseudomonadales|f__Moraxellaceae|g__Acinetobacter|s__Acinetobacter_gandensis	2|1224|1236|72274|468|469|1443941	Proteobacteria	Gammaproteobacteria	Pseudomonadales	Moraxellaceae	Acinetobacter	Acinetobacter_gandensis	0	0	0	0	0	0	0	0	0	0	0	0	0	0	0	0	0	0	0	0	0	0	0	0	0	0	0	0	0	0	0	0	0	0	0	0	0	0	0	0	0	0
k__Bacteria|p__Proteobacteria|c__Gammaproteobacteria|o__Pseudomonadales|f__Moraxellaceae|g__Acinetobacter|s__Acinetobacter_guillouiae	2|1224|1236|72274|468|469|106649	Proteobacteria	Gammaproteobacteria	Pseudomonadales	Moraxellaceae	Acinetobacter	Acinetobacter_guillouiae	0	0	0	0	0	0	0	0	0	0	0	0	0	0	0	0	0	0	0	0	0	0	0	0	0	0	0	0	0	0	0	0	0	0	0	0	0	0	0	0	0	0
k__Bacteria|p__Proteobacteria|c__Gammaproteobacteria|o__Pseudomonadales|f__Moraxellaceae|g__Acinetobacter|s__Acinetobacter_idrijaensis	2|1224|1236|72274|468|469|1507807	Proteobacteria	Gammaproteobacteria	Pseudomonadales	Moraxellaceae	Acinetobacter	Acinetobacter_idrijaensis	0	0	0	0	0	0	0	0	0	0	0	0	0	0	0	0	0	0	0	0	0	0	0	0	0	0	0	0	0	0	0	0	0	0	0	0	0	0	0	0	0	0
k__Bacteria|p__Proteobacteria|c__Gammaproteobacteria|o__Pseudomonadales|f__Moraxellaceae|g__Acinetobacter|s__Acinetobacter_johnsonii	2|1224|1236|72274|468|469|40214	Proteobacteria	Gammaproteobacteria	Pseudomonadales	Moraxellaceae	Acinetobacter	Acinetobacter_johnsonii	0	0	0	0	0	0	0	0	0	0	0	0	0	0	0	0	0	0	0	0	0	0	0	0	0	0	0	0	0	0	0	0	0	0	0	0	0	0	0	0	0	0
k__Bacteria|p__Proteobacteria|c__Gammaproteobacteria|o__Pseudomonadales|f__Moraxellaceae|g__Acinetobacter|s__Acinetobacter_kookii	2|1224|1236|72274|468|469|1226327	Proteobacteria	Gammaproteobacteria	Pseudomonadales	Moraxellaceae	Acinetobacter	Acinetobacter_kookii	0	0	0	0	0	0	0	0	0	0	0	0	0	0	0	0	0	0	0	0	0	0	0	0	0	0	0	0	0	0	0	0	0	0	0	0	0	0	0	0	0	0
k__Bacteria|p__Proteobacteria|c__Gammaproteobacteria|o__Pseudomonadales|f__Moraxellaceae|g__Acinetobacter|s__Acinetobacter_kyonggiensis	2|1224|1236|72274|468|469|595670	Proteobacteria	Gammaproteobacteria	Pseudomonadales	Moraxellaceae	Acinetobacter	Acinetobacter_kyonggiensis	0	0	0	0	0	0	0	0	0	0	0	0	0	0	0	0	0	0	0	0	0	0	0	0	0	0	0	0	0	0	0	0	0	0	0	0	0	0	0	0	0	0
k__Bacteria|p__Proteobacteria|c__Gammaproteobacteria|o__Pseudomonadales|f__Moraxellaceae|g__Acinetobacter|s__Acinetobacter_lwoffii	2|1224|1236|72274|468|469|28090	Proteobacteria	Gammaproteobacteria	Pseudomonadales	Moraxellaceae	Acinetobacter	Acinetobacter_lwoffii	0	0	0	0	0	0	0	0	0	0	0	0	0	0	0	0	0	0	0	0	0	0	0	0	0	0	0	0	0	0	0	0	0	0	0	0	0	0	0	0	0	0
k__Bacteria|p__Proteobacteria|c__Gammaproteobacteria|o__Pseudomonadales|f__Moraxellaceae|g__Acinetobacter|s__Acinetobacter_parvus	2|1224|1236|72274|468|469|134533	Proteobacteria	Gammaproteobacteria	Pseudomonadales	Moraxellaceae	Acinetobacter	Acinetobacter_parvus	0	0	0	0	0	0	0	0	0	0	0	0	0	0	0	0	0	0	0	0	0	0	0	0	0	0	0	0	0	0	0	0	0	0	0	0	0	0	0	0	0	0
k__Bacteria|p__Proteobacteria|c__Gammaproteobacteria|o__Pseudomonadales|f__Moraxellaceae|g__Acinetobacter|s__Acinetobacter_pittii	2|1224|1236|72274|468|469|48296	Proteobacteria	Gammaproteobacteria	Pseudomonadales	Moraxellaceae	Acinetobacter	Acinetobacter_pittii	0	0	0	0	0	0	0	0	0	0	0	0	0	0	0	0	0	0	0	0	0	0	0	0	0	0	0	0	0	0	0	0	0	0	0	0	0	0	0	0	0	0
k__Bacteria|p__Proteobacteria|c__Gammaproteobacteria|o__Pseudomonadales|f__Moraxellaceae|g__Acinetobacter|s__Acinetobacter_sp_ANC_3832	2|1224|1236|72274|468|469|1977874	Proteobacteria	Gammaproteobacteria	Pseudomonadales	Moraxellaceae	Acinetobacter	Acinetobacter_sp_ANC_3832	0	0	0	0	0	0	0	0	0	0	0	0	0	0	0	0	0	0	0	0	0	0	0	0	0	0	0	0	0	0	0	0	0	0	0	0	0	0	0	0	0	0
k__Bacteria|p__Proteobacteria|c__Gammaproteobacteria|o__Pseudomonadales|f__Moraxellaceae|g__Acinetobacter|s__Acinetobacter_sp_ANC_4218	2|1224|1236|72274|468|469|1977880	Proteobacteria	Gammaproteobacteria	Pseudomonadales	Moraxellaceae	Acinetobacter	Acinetobacter_sp_ANC_4218	0	0	0	0	0	0	0	0	0	0	0	0	0	0	0	0	0	0	0	0	0	0	0	0	0	0	0	0	0	0	0	0	0	0	0	0	0	0	0	0	0	0
k__Bacteria|p__Proteobacteria|c__Gammaproteobacteria|o__Pseudomonadales|f__Moraxellaceae|g__Acinetobacter|s__Acinetobacter_sp_ANC_4470	2|1224|1236|72274|468|469|1977881	Proteobacteria	Gammaproteobacteria	Pseudomonadales	Moraxellaceae	Acinetobacter	Acinetobacter_sp_ANC_4470	0	0	0	0	0	0	0	0	0	0	0	0	0	0	0	0	0	0	0	0	0	0	0	0	0	0	0	0	0	0	0	0	0	0	0	0	0	0	0	0	0	0
k__Bacteria|p__Proteobacteria|c__Gammaproteobacteria|o__Pseudomonadales|f__Moraxellaceae|g__Acinetobacter|s__Acinetobacter_sp_SFB	2|1224|1236|72274|468|469|1805634	Proteobacteria	Gammaproteobacteria	Pseudomonadales	Moraxellaceae	Acinetobacter	Acinetobacter_sp_SFB	0	0	0	0	0	0	0	0	0	0	0	0	0	0	0	0	0	0	0	0	0	0	0	0	0	0	0	0	0	0	0	0	0	0	0	0	0	0	0	0	0	0
k__Bacteria|p__Proteobacteria|c__Gammaproteobacteria|o__Pseudomonadales|f__Moraxellaceae|g__Acinetobacter|s__Acinetobacter_sp_WCHAc010034	2|1224|1236|72274|468|469|1879049	Proteobacteria	Gammaproteobacteria	Pseudomonadales	Moraxellaceae	Acinetobacter	Acinetobacter_sp_WCHAc010034	0	0	0	0	0	0	0	0	0	0	0	0	0	0	0	0	0	0	0	0	0	0	0	0	0	0	0	0	0	0	0	0	0	0	0	0	0	0	0	0	0	0
k__Bacteria|p__Proteobacteria|c__Gammaproteobacteria|o__Pseudomonadales|f__Moraxellaceae|g__Acinetobacter|s__Acinetobacter_towneri	2|1224|1236|72274|468|469|202956	Proteobacteria	Gammaproteobacteria	Pseudomonadales	Moraxellaceae	Acinetobacter	Acinetobacter_towneri	0	0	0	0	0	0	0	0	0	0	0	0	0	0	0	0	0	0	0	0	0	0	0	0	0	0	0	0	0	0	0	0	0	0	0	0	0	0	0	0	0	0
k__Bacteria|p__Proteobacteria|c__Gammaproteobacteria|o__Pseudomonadales|f__Moraxellaceae|g__Moraxella	2|1224|1236|72274|468|475	Proteobacteria	Gammaproteobacteria	Pseudomonadales	Moraxellaceae	Moraxella		0	0	0	0	0	0	0	0	0	0	0	0	0	0	0	0	0	0	0	0	0	0	0	0	0	0	0	0	0	0	0	0	0	0	0	0	0	0	0	0	0	0
k__Bacteria|p__Proteobacteria|c__Gammaproteobacteria|o__Pseudomonadales|f__Moraxellaceae|g__Moraxella|s__Moraxella_osloensis	2|1224|1236|72274|468|475|34062	Proteobacteria	Gammaproteobacteria	Pseudomonadales	Moraxellaceae	Moraxella	Moraxella_osloensis	0	0	0	0	0	0	0	0	0	0	0	0	0	0	0	0	0	0	0	0	0	0	0	0	0	0	0	0	0	0	0	0	0	0	0	0	0	0	0	0	0	0
k__Bacteria|p__Proteobacteria|c__Gammaproteobacteria|o__Pseudomonadales|f__Moraxellaceae|g__Psychrobacter	2|1224|1236|72274|468|497	Proteobacteria	Gammaproteobacteria	Pseudomonadales	Moraxellaceae	Psychrobacter		0	0	0	0	0	0	0	0	0	0	0	0	0	0	0	0	0	0	0	0	0	0	0	0	0	0	0	0.0714	0	0	0	0	0	0	0	0	0	0	0	0	0	0
k__Bacteria|p__Proteobacteria|c__Gammaproteobacteria|o__Pseudomonadales|f__Moraxellaceae|g__Psychrobacter|s__Psychrobacter_alimentarius	2|1224|1236|72274|468|497|261164	Proteobacteria	Gammaproteobacteria	Pseudomonadales	Moraxellaceae	Psychrobacter	Psychrobacter_alimentarius	0	0	0	0	0	0	0	0	0	0	0	0	0	0	0	0	0	0	0	0	0	0	0	0	0	0	0	0	0	0	0	0	0	0	0	0	0	0	0	0	0	0
k__Bacteria|p__Proteobacteria|c__Gammaproteobacteria|o__Pseudomonadales|f__Moraxellaceae|g__Psychrobacter|s__Psychrobacter_arcticus	2|1224|1236|72274|468|497|334543	Proteobacteria	Gammaproteobacteria	Pseudomonadales	Moraxellaceae	Psychrobacter	Psychrobacter_arcticus	0	0	0	0	0	0	0	0	0	0	0	0	0	0	0	0	0	0	0	0	0	0	0	0	0	0	0	0	0	0	0	0	0	0	0	0	0	0	0	0	0	0
k__Bacteria|p__Proteobacteria|c__Gammaproteobacteria|o__Pseudomonadales|f__Moraxellaceae|g__Psychrobacter|s__Psychrobacter_cryohalolentis	2|1224|1236|72274|468|497|330922	Proteobacteria	Gammaproteobacteria	Pseudomonadales	Moraxellaceae	Psychrobacter	Psychrobacter_cryohalolentis	0	0	0	0	0	0	0	0	0	0	0	0	0	0	0	0	0	0	0	0	0	0	0	0	0	0	0	0.00032	0	0	0	0	0	0	0	0	0	0	0	0	0	0
k__Bacteria|p__Proteobacteria|c__Gammaproteobacteria|o__Pseudomonadales|f__Moraxellaceae|g__Psychrobacter|s__Psychrobacter_immobilis	2|1224|1236|72274|468|497|498	Proteobacteria	Gammaproteobacteria	Pseudomonadales	Moraxellaceae	Psychrobacter	Psychrobacter_immobilis	0	0	0	0	0	0	0	0	0	0	0	0	0	0	0	0	0	0	0	0	0	0	0	0	0	0	0	0.07108	0	0	0	0	0	0	0	0	0	0	0	0	0	0
k__Bacteria|p__Proteobacteria|c__Gammaproteobacteria|o__Pseudomonadales|f__Moraxellaceae|g__Psychrobacter|s__Psychrobacter_pacificensis	2|1224|1236|72274|468|497|112002	Proteobacteria	Gammaproteobacteria	Pseudomonadales	Moraxellaceae	Psychrobacter	Psychrobacter_pacificensis	0	0	0	0	0	0	0	0	0	0	0	0	0	0	0	0	0	0	0	0	0	0	0	0	0	0	0	0	0	0	0	0	0	0	0	0	0	0	0	0	0	0
k__Bacteria|p__Proteobacteria|c__Gammaproteobacteria|o__Pseudomonadales|f__Moraxellaceae|g__Psychrobacter|s__Psychrobacter_pasteurii	2|1224|1236|72274|468|497|1945520	Proteobacteria	Gammaproteobacteria	Pseudomonadales	Moraxellaceae	Psychrobacter	Psychrobacter_pasteurii	0	0	0	0	0	0	0	0	0	0	0	0	0	0	0	0	0	0	0	0	0	0	0	0	0	0	0	0	0	0	0	0	0	0	0	0	0	0	0	0	0	0
k__Bacteria|p__Proteobacteria|c__Gammaproteobacteria|o__Pseudomonadales|f__Moraxellaceae|g__Psychrobacter|s__Psychrobacter_phenylpyruvicus	2|1224|1236|72274|468|497|29432	Proteobacteria	Gammaproteobacteria	Pseudomonadales	Moraxellaceae	Psychrobacter	Psychrobacter_phenylpyruvicus	0	0	0	0	0	0	0	0	0	0	0	0	0	0	0	0	0	0	0	0	0	0	0	0	0	0	0	0	0	0	0	0	0	0	0	0	0	0	0	0	0	0
k__Bacteria|p__Proteobacteria|c__Gammaproteobacteria|o__Pseudomonadales|f__Moraxellaceae|g__Psychrobacter|s__Psychrobacter_piechaudii	2|1224|1236|72274|468|497|1945521	Proteobacteria	Gammaproteobacteria	Pseudomonadales	Moraxellaceae	Psychrobacter	Psychrobacter_piechaudii	0	0	0	0	0	0	0	0	0	0	0	0	0	0	0	0	0	0	0	0	0	0	0	0	0	0	0	0	0	0	0	0	0	0	0	0	0	0	0	0	0	0
k__Bacteria|p__Proteobacteria|c__Gammaproteobacteria|o__Pseudomonadales|f__Moraxellaceae|g__Psychrobacter|s__Psychrobacter_piscatorii	2|1224|1236|72274|468|497|554343	Proteobacteria	Gammaproteobacteria	Pseudomonadales	Moraxellaceae	Psychrobacter	Psychrobacter_piscatorii	0	0	0	0	0	0	0	0	0	0	0	0	0	0	0	0	0	0	0	0	0	0	0	0	0	0	0	0	0	0	0	0	0	0	0	0	0	0	0	0	0	0
k__Bacteria|p__Proteobacteria|c__Gammaproteobacteria|o__Pseudomonadales|f__Moraxellaceae|g__Psychrobacter|s__Psychrobacter_sp_1501_2011	2|1224|1236|72274|468|497|1002339	Proteobacteria	Gammaproteobacteria	Pseudomonadales	Moraxellaceae	Psychrobacter	Psychrobacter_sp_1501_2011	0	0	0	0	0	0	0	0	0	0	0	0	0	0	0	0	0	0	0	0	0	0	0	0	0	0	0	0	0	0	0	0	0	0	0	0	0	0	0	0	0	0
k__Bacteria|p__Proteobacteria|c__Gammaproteobacteria|o__Pseudomonadales|f__Moraxellaceae|g__Psychrobacter|s__Psychrobacter_sp_Cmf_22_2	2|1224|1236|72274|468|497|1926478	Proteobacteria	Gammaproteobacteria	Pseudomonadales	Moraxellaceae	Psychrobacter	Psychrobacter_sp_Cmf_22_2	0	0	0	0	0	0	0	0	0	0	0	0	0	0	0	0	0	0	0	0	0	0	0	0	0	0	0	0	0	0	0	0	0	0	0	0	0	0	0	0	0	0
k__Bacteria|p__Proteobacteria|c__Gammaproteobacteria|o__Pseudomonadales|f__Moraxellaceae|g__Psychrobacter|s__Psychrobacter_sp_JB385	2|1224|1236|72274|468|497|1434841	Proteobacteria	Gammaproteobacteria	Pseudomonadales	Moraxellaceae	Psychrobacter	Psychrobacter_sp_JB385	0	0	0	0	0	0	0	0	0	0	0	0	0	0	0	0	0	0	0	0	0	0	0	0	0	0	0	0	0	0	0	0	0	0	0	0	0	0	0	0	0	0
k__Bacteria|p__Proteobacteria|c__Gammaproteobacteria|o__Pseudomonadales|f__Moraxellaceae|g__Psychrobacter|s__Psychrobacter_sp_JCM_18900	2|1224|1236|72274|468|497|1298608	Proteobacteria	Gammaproteobacteria	Pseudomonadales	Moraxellaceae	Psychrobacter	Psychrobacter_sp_JCM_18900	0	0	0	0	0	0	0	0	0	0	0	0	0	0	0	0	0	0	0	0	0	0	0	0	0	0	0	0	0	0	0	0	0	0	0	0	0	0	0	0	0	0
k__Bacteria|p__Proteobacteria|c__Gammaproteobacteria|o__Pseudomonadales|f__Moraxellaceae|g__Psychrobacter|s__Psychrobacter_sp_P11G3	2|1224|1236|72274|468|497|1699623	Proteobacteria	Gammaproteobacteria	Pseudomonadales	Moraxellaceae	Psychrobacter	Psychrobacter_sp_P11G3	0	0	0	0	0	0	0	0	0	0	0	0	0	0	0	0	0	0	0	0	0	0	0	0	0	0	0	0	0	0	0	0	0	0	0	0	0	0	0	0	0	0
k__Bacteria|p__Proteobacteria|c__Gammaproteobacteria|o__Pseudomonadales|f__Moraxellaceae|g__Psychrobacter|s__Psychrobacter_sp_Sarcosine_3u_12	2|1224|1236|72274|468|497|2058325	Proteobacteria	Gammaproteobacteria	Pseudomonadales	Moraxellaceae	Psychrobacter	Psychrobacter_sp_Sarcosine_3u_12	0	0	0	0	0	0	0	0	0	0	0	0	0	0	0	0	0	0	0	0	0	0	0	0	0	0	0	0	0	0	0	0	0	0	0	0	0	0	0	0	0	0
k__Bacteria|p__Proteobacteria|c__Gammaproteobacteria|o__Pseudomonadales|f__Pseudomonadaceae	2|1224|1236|72274|135621	Proteobacteria	Gammaproteobacteria	Pseudomonadales	Pseudomonadaceae			1.08229	0	0	2.6812	6.26235	0	13.1796	2.86013	0	0	5.07741	4.27382	0	0	0	0	0	0	0	0	0	0	0	0	0	0	0	0	0	0	0	0	0	0	0	0	0	0	0	0	0	0
k__Bacteria|p__Proteobacteria|c__Gammaproteobacteria|o__Pseudomonadales|f__Pseudomonadaceae|g__Pseudomonas	2|1224|1236|72274|135621|286	Proteobacteria	Gammaproteobacteria	Pseudomonadales	Pseudomonadaceae	Pseudomonas		1.08229	0	0	2.6812	6.26235	0	13.1796	2.86013	0	0	5.07741	4.27382	0	0	0	0	0	0	0	0	0	0	0	0	0	0	0	0	0	0	0	0	0	0	0	0	0	0	0	0	0	0
k__Bacteria|p__Proteobacteria|c__Gammaproteobacteria|o__Pseudomonadales|f__Pseudomonadaceae|g__Pseudomonas|s__Pseudomonas_aeruginosa_group	2|1224|1236|72274|135621|286|136841	Proteobacteria	Gammaproteobacteria	Pseudomonadales	Pseudomonadaceae	Pseudomonas	Pseudomonas_aeruginosa_group	0	0	0	0	0	0	0	0	0	0	0	0	0	0	0	0	0	0	0	0	0	0	0	0	0	0	0	0	0	0	0	0	0	0	0	0	0	0	0	0	0	0
k__Bacteria|p__Proteobacteria|c__Gammaproteobacteria|o__Pseudomonadales|f__Pseudomonadaceae|g__Pseudomonas|s__Pseudomonas_fluorescens_group	2|1224|1236|72274|135621|286|136843	Proteobacteria	Gammaproteobacteria	Pseudomonadales	Pseudomonadaceae	Pseudomonas	Pseudomonas_fluorescens_group	0	0	0	0	0	0	0	0	0	0	0	0	0	0	0	0	0	0	0	0	0	0	0	0	0	0	0	0	0	0	0	0	0	0	0	0	0	0	0	0	0	0
k__Bacteria|p__Proteobacteria|c__Gammaproteobacteria|o__Pseudomonadales|f__Pseudomonadaceae|g__Pseudomonas|s__Pseudomonas_fragi	2|1224|1236|72274|135621|286|296	Proteobacteria	Gammaproteobacteria	Pseudomonadales	Pseudomonadaceae	Pseudomonas	Pseudomonas_fragi	0	0	0	0	0	0	0	0	0	0	0	0	0	0	0	0	0	0	0	0	0	0	0	0	0	0	0	0	0	0	0	0	0	0	0	0	0	0	0	0	0	0
k__Bacteria|p__Proteobacteria|c__Gammaproteobacteria|o__Pseudomonadales|f__Pseudomonadaceae|g__Pseudomonas|s__Pseudomonas_helleri	2|1224|1236|72274|135621|286|1608996	Proteobacteria	Gammaproteobacteria	Pseudomonadales	Pseudomonadaceae	Pseudomonas	Pseudomonas_helleri	0	0	0	0	0	0	0	0	0	0	0	0	0	0	0	0	0	0	0	0	0	0	0	0	0	0	0	0	0	0	0	0	0	0	0	0	0	0	0	0	0	0
k__Bacteria|p__Proteobacteria|c__Gammaproteobacteria|o__Pseudomonadales|f__Pseudomonadaceae|g__Pseudomonas|s__Pseudomonas_lactis	2|1224|1236|72274|135621|286|1615674	Proteobacteria	Gammaproteobacteria	Pseudomonadales	Pseudomonadaceae	Pseudomonas	Pseudomonas_lactis	0	0	0	0	0	0	0	0	0	0	0	0	0	0	0	0	0	0	0	0	0	0	0	0	0	0	0	0	0	0	0	0	0	0	0	0	0	0	0	0	0	0
k__Bacteria|p__Proteobacteria|c__Gammaproteobacteria|o__Pseudomonadales|f__Pseudomonadaceae|g__Pseudomonas|s__Pseudomonas_lundensis	2|1224|1236|72274|135621|286|86185	Proteobacteria	Gammaproteobacteria	Pseudomonadales	Pseudomonadaceae	Pseudomonas	Pseudomonas_lundensis	0	0	0	0	0	0	0	0	0	0	0	0	0	0	0	0	0	0	0	0	0	0	0	0	0	0	0	0	0	0	0	0	0	0	0	0	0	0	0	0	0	0
k__Bacteria|p__Proteobacteria|c__Gammaproteobacteria|o__Pseudomonadales|f__Pseudomonadaceae|g__Pseudomonas|s__Pseudomonas_lurida	2|1224|1236|72274|135621|286|244566	Proteobacteria	Gammaproteobacteria	Pseudomonadales	Pseudomonadaceae	Pseudomonas	Pseudomonas_lurida	0	0	0	0	0	0	0	0	0	0	0	0	0	0	0	0	0	0	0	0	0	0	0	0	0	0	0	0	0	0	0	0	0	0	0	0	0	0	0	0	0	0
k__Bacteria|p__Proteobacteria|c__Gammaproteobacteria|o__Pseudomonadales|f__Pseudomonadaceae|g__Pseudomonas|s__Pseudomonas_moraviensis	2|1224|1236|72274|135621|286|321662	Proteobacteria	Gammaproteobacteria	Pseudomonadales	Pseudomonadaceae	Pseudomonas	Pseudomonas_moraviensis	0.56154	0	0	0	4.40642	0	13.1796	2.86013	0	0	5.07741	4.27382	0	0	0	0	0	0	0	0	0	0	0	0	0	0	0	0	0	0	0	0	0	0	0	0	0	0	0	0	0	0
k__Bacteria|p__Proteobacteria|c__Gammaproteobacteria|o__Pseudomonadales|f__Pseudomonadaceae|g__Pseudomonas|s__Pseudomonas_psychrophila	2|1224|1236|72274|135621|286|122355	Proteobacteria	Gammaproteobacteria	Pseudomonadales	Pseudomonadaceae	Pseudomonas	Pseudomonas_psychrophila	0	0	0	0	0	0	0	0	0	0	0	0	0	0	0	0	0	0	0	0	0	0	0	0	0	0	0	0	0	0	0	0	0	0	0	0	0	0	0	0	0	0
k__Bacteria|p__Proteobacteria|c__Gammaproteobacteria|o__Pseudomonadales|f__Pseudomonadaceae|g__Pseudomonas|s__Pseudomonas_putida_group	2|1224|1236|72274|135621|286|136845	Proteobacteria	Gammaproteobacteria	Pseudomonadales	Pseudomonadaceae	Pseudomonas	Pseudomonas_putida_group	0.52075	0	0	0	0	0	0	0	0	0	0	0	0	0	0	0	0	0	0	0	0	0	0	0	0	0	0	0	0	0	0	0	0	0	0	0	0	0	0	0	0	0
k__Bacteria|p__Proteobacteria|c__Gammaproteobacteria|o__Pseudomonadales|f__Pseudomonadaceae|g__Pseudomonas|s__Pseudomonas_simiae	2|1224|1236|72274|135621|286|321846	Proteobacteria	Gammaproteobacteria	Pseudomonadales	Pseudomonadaceae	Pseudomonas	Pseudomonas_simiae	0	0	0	2.6812	0	0	0	0	0	0	0	0	0	0	0	0	0	0	0	0	0	0	0	0	0	0	0	0	0	0	0	0	0	0	0	0	0	0	0	0	0	0
k__Bacteria|p__Proteobacteria|c__Gammaproteobacteria|o__Pseudomonadales|f__Pseudomonadaceae|g__Pseudomonas|s__Pseudomonas_sp_R9_37	2|1224|1236|72274|135621|286|1390498	Proteobacteria	Gammaproteobacteria	Pseudomonadales	Pseudomonadaceae	Pseudomonas	Pseudomonas_sp_R9_37	0	0	0	0	0	0	0	0	0	0	0	0	0	0	0	0	0	0	0	0	0	0	0	0	0	0	0	0	0	0	0	0	0	0	0	0	0	0	0	0	0	0
k__Bacteria|p__Proteobacteria|c__Gammaproteobacteria|o__Pseudomonadales|f__Pseudomonadaceae|g__Pseudomonas|s__Pseudomonas_umsongensis	2|1224|1236|72274|135621|286|198618	Proteobacteria	Gammaproteobacteria	Pseudomonadales	Pseudomonadaceae	Pseudomonas	Pseudomonas_umsongensis	0	0	0	0	1.85593	0	0	0	0	0	0	0	0	0	0	0	0	0	0	0	0	0	0	0	0	0	0	0	0	0	0	0	0	0	0	0	0	0	0	0	0	0
k__Bacteria|p__Proteobacteria|c__Gammaproteobacteria|o__Pseudomonadales|f__Pseudomonadaceae|g__Pseudomonas|s__Pseudomonas_weihenstephanensis	2|1224|1236|72274|135621|286|1608994	Proteobacteria	Gammaproteobacteria	Pseudomonadales	Pseudomonadaceae	Pseudomonas	Pseudomonas_weihenstephanensis	0	0	0	0	0	0	0	0	0	0	0	0	0	0	0	0	0	0	0	0	0	0	0	0	0	0	0	0	0	0	0	0	0	0	0	0	0	0	0	0	0	0
k__Bacteria|p__Proteobacteria|c__Gammaproteobacteria|o__Xanthomonadales	2|1224|1236|135614	Proteobacteria	Gammaproteobacteria	Xanthomonadales				6.45851	14.2883	66.9642	16.6751	7.26776	29.2117	16.8855	18.4714	19.704	0	36.0375	0	0	0	0	0	0	0	0	0	0	0	0	0	0	0	0	0	0	0.00814	0	0	0.0077	0	0	0	0	0	0	0	0	0
k__Bacteria|p__Proteobacteria|c__Gammaproteobacteria|o__Xanthomonadales|f__Rhodanobacteraceae	2|1224|1236|135614|1775411	Proteobacteria	Gammaproteobacteria	Xanthomonadales	Rhodanobacteraceae			3.64433	0	0	0	0	0	0	0	19.704	0	29.0835	0	0	0	0	0	0	0	0	0	0	0	0	0	0	0	0	0	0	0	0	0	0	0	0	0	0	0	0	0	0	0
k__Bacteria|p__Proteobacteria|c__Gammaproteobacteria|o__Xanthomonadales|f__Rhodanobacteraceae|g__Dyella	2|1224|1236|135614|1775411|231454	Proteobacteria	Gammaproteobacteria	Xanthomonadales	Rhodanobacteraceae	Dyella		0	0	0	0	0	0	0	0	19.704	0	28.683	0	0	0	0	0	0	0	0	0	0	0	0	0	0	0	0	0	0	0	0	0	0	0	0	0	0	0	0	0	0	0
k__Bacteria|p__Proteobacteria|c__Gammaproteobacteria|o__Xanthomonadales|f__Rhodanobacteraceae|g__Dyella|s__Dyella_jiangningensis	2|1224|1236|135614|1775411|231454|1379159	Proteobacteria	Gammaproteobacteria	Xanthomonadales	Rhodanobacteraceae	Dyella	Dyella_jiangningensis	0	0	0	0	0	0	0	0	19.704	0	28.683	0	0	0	0	0	0	0	0	0	0	0	0	0	0	0	0	0	0	0	0	0	0	0	0	0	0	0	0	0	0	0
k__Bacteria|p__Proteobacteria|c__Gammaproteobacteria|o__Xanthomonadales|f__Rhodanobacteraceae|g__Rhodanobacter	2|1224|1236|135614|1775411|75309	Proteobacteria	Gammaproteobacteria	Xanthomonadales	Rhodanobacteraceae	Rhodanobacter		3.64433	0	0	0	0	0	0	0	0	0	0.40051	0	0	0	0	0	0	0	0	0	0	0	0	0	0	0	0	0	0	0	0	0	0	0	0	0	0	0	0	0	0	0
k__Bacteria|p__Proteobacteria|c__Gammaproteobacteria|o__Xanthomonadales|f__Rhodanobacteraceae|g__Rhodanobacter|s__Rhodanobacter_denitrificans	2|1224|1236|135614|1775411|75309|666685	Proteobacteria	Gammaproteobacteria	Xanthomonadales	Rhodanobacteraceae	Rhodanobacter	Rhodanobacter_denitrificans	1.38061	0	0	0	0	0	0	0	0	0	0	0	0	0	0	0	0	0	0	0	0	0	0	0	0	0	0	0	0	0	0	0	0	0	0	0	0	0	0	0	0	0
k__Bacteria|p__Proteobacteria|c__Gammaproteobacteria|o__Xanthomonadales|f__Rhodanobacteraceae|g__Rhodanobacter|s__Rhodanobacter_sp_Soil772	2|1224|1236|135614|1775411|75309|1736406	Proteobacteria	Gammaproteobacteria	Xanthomonadales	Rhodanobacteraceae	Rhodanobacter	Rhodanobacter_sp_Soil772	2.12457	0	0	0	0	0	0	0	0	0	0.40051	0	0	0	0	0	0	0	0	0	0	0	0	0	0	0	0	0	0	0	0	0	0	0	0	0	0	0	0	0	0	0
k__Bacteria|p__Proteobacteria|c__Gammaproteobacteria|o__Xanthomonadales|f__Rhodanobacteraceae|g__Rhodanobacter|s__Rhodanobacter_spathiphylli	2|1224|1236|135614|1775411|75309|347483	Proteobacteria	Gammaproteobacteria	Xanthomonadales	Rhodanobacteraceae	Rhodanobacter	Rhodanobacter_spathiphylli	0.13916	0	0	0	0	0	0	0	0	0	0	0	0	0	0	0	0	0	0	0	0	0	0	0	0	0	0	0	0	0	0	0	0	0	0	0	0	0	0	0	0	0
k__Bacteria|p__Proteobacteria|c__Gammaproteobacteria|o__Xanthomonadales|f__Xanthomonadaceae	2|1224|1236|135614|32033	Proteobacteria	Gammaproteobacteria	Xanthomonadales	Xanthomonadaceae			2.81418	14.2883	66.9642	16.6751	7.26776	29.2117	16.8855	18.4714	0	0	6.95398	0	0	0	0	0	0	0	0	0	0	0	0	0	0	0	0	0	0	0.00814	0	0	0.0077	0	0	0	0	0	0	0	0	0
k__Bacteria|p__Proteobacteria|c__Gammaproteobacteria|o__Xanthomonadales|f__Xanthomonadaceae|g__Lysobacter	2|1224|1236|135614|32033|68	Proteobacteria	Gammaproteobacteria	Xanthomonadales	Xanthomonadaceae	Lysobacter		1.62169	10.9242	0	16.6751	6.34903	25.3487	13.8373	17.5238	0	0	6.13134	0	0	0	0	0	0	0	0	0	0	0	0	0	0	0	0	0	0	0.00814	0	0	0.0077	0	0	0	0	0	0	0	0	0
k__Bacteria|p__Proteobacteria|c__Gammaproteobacteria|o__Xanthomonadales|f__Xanthomonadaceae|g__Lysobacter|s__Lysobacter_capsici	2|1224|1236|135614|32033|68|435897	Proteobacteria	Gammaproteobacteria	Xanthomonadales	Xanthomonadaceae	Lysobacter	Lysobacter_capsici	0.38395	0	0	0	0	0	0	0	0	0	6.13134	0	0	0	0	0	0	0	0	0	0	0	0	0	0	0	0	0	0	0	0	0	0	0	0	0	0	0	0	0	0	0
k__Bacteria|p__Proteobacteria|c__Gammaproteobacteria|o__Xanthomonadales|f__Xanthomonadaceae|g__Lysobacter|s__Lysobacter_gummosus	2|1224|1236|135614|32033|68|262324	Proteobacteria	Gammaproteobacteria	Xanthomonadales	Xanthomonadaceae	Lysobacter	Lysobacter_gummosus	0	0	0	0	0	0	0	8.11549	0	0	0	0	0	0	0	0	0	0	0	0	0	0	0	0	0	0	0	0	0	0	0	0	0	0	0	0	0	0	0	0	0	0
k__Bacteria|p__Proteobacteria|c__Gammaproteobacteria|o__Xanthomonadales|f__Xanthomonadaceae|g__Lysobacter|s__Lysobacter_soli	2|1224|1236|135614|32033|68|453783	Proteobacteria	Gammaproteobacteria	Xanthomonadales	Xanthomonadaceae	Lysobacter	Lysobacter_soli	1.23775	10.9242	0	14.3749	5.01914	25.3487	12.8113	9.4083	0	0	0	0	0	0	0	0	0	0	0	0	0	0	0	0	0	0	0	0	0	0	0	0	0	0	0	0	0	0	0	0	0	0
k__Bacteria|p__Proteobacteria|c__Gammaproteobacteria|o__Xanthomonadales|f__Xanthomonadaceae|g__Lysobacter|s__Lysobacter_sp_A03	2|1224|1236|135614|32033|68|1199154	Proteobacteria	Gammaproteobacteria	Xanthomonadales	Xanthomonadaceae	Lysobacter	Lysobacter_sp_A03	0	0	0	0	0	0	0	0	0	0	0	0	0	0	0	0	0	0	0	0	0	0	0	0	0	0	0	0	0	0.00814	0	0	0.0077	0	0	0	0	0	0	0	0	0
k__Bacteria|p__Proteobacteria|c__Gammaproteobacteria|o__Xanthomonadales|f__Xanthomonadaceae|g__Lysobacter|s__Lysobacter_sp_Root494	2|1224|1236|135614|32033|68|1736549	Proteobacteria	Gammaproteobacteria	Xanthomonadales	Xanthomonadaceae	Lysobacter	Lysobacter_sp_Root494	0	0	0	2.30017	1.3299	0	1.02594	0	0	0	0	0	0	0	0	0	0	0	0	0	0	0	0	0	0	0	0	0	0	0	0	0	0	0	0	0	0	0	0	0	0	0
k__Bacteria|p__Proteobacteria|c__Gammaproteobacteria|o__Xanthomonadales|f__Xanthomonadaceae|g__Stenotrophomonas	2|1224|1236|135614|32033|40323	Proteobacteria	Gammaproteobacteria	Xanthomonadales	Xanthomonadaceae	Stenotrophomonas		1.19248	3.36404	66.5655	0	0.91872	3.86303	3.04826	0.94765	0	0	0.82264	0	0	0	0	0	0	0	0	0	0	0	0	0	0	0	0	0	0	0	0	0	0	0	0	0	0	0	0	0	0	0
k__Bacteria|p__Proteobacteria|c__Gammaproteobacteria|o__Xanthomonadales|f__Xanthomonadaceae|g__Stenotrophomonas|s__Stenotrophomonas_acidaminiphila	2|1224|1236|135614|32033|40323|128780	Proteobacteria	Gammaproteobacteria	Xanthomonadales	Xanthomonadaceae	Stenotrophomonas	Stenotrophomonas_acidaminiphila	0	0	0	0	0	0	0	0	0	0	0	0	0	0	0	0	0	0	0	0	0	0	0	0	0	0	0	0	0	0	0	0	0	0	0	0	0	0	0	0	0	0
k__Bacteria|p__Proteobacteria|c__Gammaproteobacteria|o__Xanthomonadales|f__Xanthomonadaceae|g__Stenotrophomonas|s__Stenotrophomonas_rhizophila	2|1224|1236|135614|32033|40323|216778	Proteobacteria	Gammaproteobacteria	Xanthomonadales	Xanthomonadaceae	Stenotrophomonas	Stenotrophomonas_rhizophila	1.19248	3.36404	66.5655	0	0.91872	3.86303	3.04826	0.94765	0	0	0.82264	0	0	0	0	0	0	0	0	0	0	0	0	0	0	0	0	0	0	0	0	0	0	0	0	0	0	0	0	0	0	0
k__Bacteria|p__Proteobacteria|c__Gammaproteobacteria|o__Xanthomonadales|f__Xanthomonadaceae|g__Xanthomonadaceae_unclassified	2|1224|1236|135614|32033|	Proteobacteria	Gammaproteobacteria	Xanthomonadales	Xanthomonadaceae	Xanthomonadaceae_unclassified		0	0	0.3987	0	0	0	0	0	0	0	0	0	0	0	0	0	0	0	0	0	0	0	0	0	0	0	0	0	0	0	0	0	0	0	0	0	0	0	0	0	0	0
k__Bacteria|p__Proteobacteria|c__Gammaproteobacteria|o__Xanthomonadales|f__Xanthomonadaceae|g__Xanthomonadaceae_unclassified|s__Xanthomonadaceae_bacterium_NML93_0399	2|1224|1236|135614|32033||2032565	Proteobacteria	Gammaproteobacteria	Xanthomonadales	Xanthomonadaceae	Xanthomonadaceae_unclassified	Xanthomonadaceae_bacterium_NML93_0399	0	0	0.3987	0	0	0	0	0	0	0	0	0	0	0	0	0	0	0	0	0	0	0	0	0	0	0	0	0	0	0	0	0	0	0	0	0	0	0	0	0	0	0
k__Bacteria|p__Proteobacteria|c__Hydrogenophilalia	2|1224|2008785	Proteobacteria	Hydrogenophilalia					0	0	0	0	0	0	0	0	0	0	0	0	0	0	0	0	0	0	0	0	0	0	0	0	0	0	0	0	0	0	0	0	0	0	0	0	0	0	0	0	0	0
k__Bacteria|p__Proteobacteria|c__Hydrogenophilalia|o__Hydrogenophilales	2|1224|2008785|119069	Proteobacteria	Hydrogenophilalia	Hydrogenophilales				0	0	0	0	0	0	0	0	0	0	0	0	0	0	0	0	0	0	0	0	0	0	0	0	0	0	0	0	0	0	0	0	0	0	0	0	0	0	0	0	0	0
k__Bacteria|p__Proteobacteria|c__Hydrogenophilalia|o__Hydrogenophilales|f__Hydrogenophilaceae	2|1224|2008785|119069|206349	Proteobacteria	Hydrogenophilalia	Hydrogenophilales	Hydrogenophilaceae			0	0	0	0	0	0	0	0	0	0	0	0	0	0	0	0	0	0	0	0	0	0	0	0	0	0	0	0	0	0	0	0	0	0	0	0	0	0	0	0	0	0
k__Bacteria|p__Proteobacteria|c__Hydrogenophilalia|o__Hydrogenophilales|f__Hydrogenophilaceae|g__Hydrogenophilus	2|1224|2008785|119069|206349|70774	Proteobacteria	Hydrogenophilalia	Hydrogenophilales	Hydrogenophilaceae	Hydrogenophilus		0	0	0	0	0	0	0	0	0	0	0	0	0	0	0	0	0	0	0	0	0	0	0	0	0	0	0	0	0	0	0	0	0	0	0	0	0	0	0	0	0	0
k__Bacteria|p__Proteobacteria|c__Hydrogenophilalia|o__Hydrogenophilales|f__Hydrogenophilaceae|g__Hydrogenophilus|s__Hydrogenophilus_thermoluteolus	2|1224|2008785|119069|206349|70774|297	Proteobacteria	Hydrogenophilalia	Hydrogenophilales	Hydrogenophilaceae	Hydrogenophilus	Hydrogenophilus_thermoluteolus	0	0	0	0	0	0	0	0	0	0	0	0	0	0	0	0	0	0	0	0	0	0	0	0	0	0	0	0	0	0	0	0	0	0	0	0	0	0	0	0	0	0
k__Bacteria|p__Proteobacteria|c__Proteobacteria_unclassified	2|1224|	Proteobacteria	Proteobacteria_unclassified					0	0	0	0	0	0	0	0	0	0	0	0	0.0009	0.01034	0.00159	0.10627	0	0	1.64352	0.20406	0.1077	0	0.10484	1.57586	0.00325	0	1.51597	0.00127	0	0.0203	0.03059	0.05551	0.69887	0	0	0.04666	0.46869	1.99029	1.4792	0.00289	0.37426	0.00359
[truncated: 42 more rows]
[truncated: 95 more columns]
