# Supplementary material for: Dissecting microbial communities and resistomes for interconnected humans, soil, and livestock
Source: ISME J. 2022 Sep 23;17(1):21–35. doi: 10.1038/s41396-022-01315-7 (PMC9751072; doi:10.1038/s41396-022-01315-7)
Supplement: Supplementary file 7 — Supplementary Table 6 [file 41396_2022_1315_MOESM7_ESM.xlsx]

## Sheet: Supp Table 6
Gene Annotation	Accession Number	Antibiotics	Mechanism
AAC(3)-Ia	U12338	Aminoglycoside	antibiotic inactivation
AAC(3)-IId	EU022314.1	Aminoglycoside	antibiotic inactivation
AAC(3)-IIe	EU022315.1	Aminoglycoside	antibiotic inactivation
AAC(3)-IV	DQ241380.1	Aminoglycoside	antibiotic inactivation
AAC(3)-VIa	M88012	Aminoglycoside	antibiotic inactivation
AAC(6')-29a	NG_048575.1	Aminoglycoside	antibiotic inactivation
AAC(6')-Ib-cr	DQ303918	Aminoglycoside	antibiotic inactivation
AAC(6')-Ib-Hangzhou	FJ503047	Aminoglycoside	antibiotic inactivation
AAC(6')-Ib10	U59183	Aminoglycoside	antibiotic inactivation
AAC(6')-Ib7	KR091911.1	Aminoglycoside	antibiotic inactivation
AAC(6')-Ib8	KF998105.1	Aminoglycoside	antibiotic inactivation
AAC(6')-Ib9	AF043381	Aminoglycoside	antibiotic inactivation
AAC(6')-Ie-APH(2'')-Ia	GU565967.1	Aminoglycoside	antibiotic inactivation
AAC(6')-Ii	L12710	Aminoglycoside	antibiotic inactivation
AAC(6')-IIa	AY123251	Aminoglycoside	antibiotic inactivation
AAC(6')-IIc	AF162771	Aminoglycoside	antibiotic inactivation
AAC(6')-Im	AF337947.1	Aminoglycoside	antibiotic inactivation
aad(6)	AY712687	Aminoglycoside	antibiotic inactivation
aadA11	AY758206	Aminoglycoside	antibiotic inactivation
aadA12	FJ381668	Aminoglycoside	antibiotic inactivation
aadA13	EU746499.1	Aminoglycoside	antibiotic inactivation
aadA14	AJ884726.1	Aminoglycoside	antibiotic inactivation
aadA16	EU675686	Aminoglycoside	antibiotic inactivation
aadA2	AF156486	Aminoglycoside	antibiotic inactivation
aadA22	AM261837	Aminoglycoside	antibiotic inactivation
aadA27	LN873256.1	Aminoglycoside	antibiotic inactivation
aadA3	AF047479	Aminoglycoside	antibiotic inactivation
aadA5	AF137361	Aminoglycoside	antibiotic inactivation
aadS	M72415.1	Aminoglycoside	antibiotic inactivation
acrD	AP009048.1	Aminoglycoside	efflux pump
ANT(2'')-Ia	AF078527	Aminoglycoside	antibiotic inactivation
ANT(3'')-IIa	X02340.1	Aminoglycoside	antibiotic inactivation
ANT(4')-Ib	GQ900432.1	Aminoglycoside	antibiotic inactivation
ANT(6)-Ia	KF648874.1	Aminoglycoside	antibiotic inactivation
ANT(6)-Ib	FN594949	Aminoglycoside	antibiotic inactivation
ANT(9)-Ia	M69221.1	Aminoglycoside	antibiotic inactivation
APH(2'')-If	AY701528.1	Aminoglycoside	antibiotic inactivation
APH(2'')-Ig	CP004067.1	Aminoglycoside	antibiotic inactivation
APH(2'')-IIa	AF337947	Aminoglycoside	antibiotic inactivation
APH(2'')-IVa	AF016483	Aminoglycoside	antibiotic inactivation
APH(3'')-Ib	AF313472	Aminoglycoside	antibiotic inactivation
APH(3')-Ia	BX664015.1	Aminoglycoside	antibiotic inactivation
APH(3')-Ib	M20305	Aminoglycoside	antibiotic inactivation
APH(3')-IIa	V00618.1	Aminoglycoside	antibiotic inactivation
APH(3')-IIIa	CP004067	Aminoglycoside	antibiotic inactivation
APH(3')-VI	KC170992.1	Aminoglycoside	antibiotic inactivation
APH(3')-VIa	X07753	Aminoglycoside	antibiotic inactivation
APH(3')-VIIa	M29953	Aminoglycoside	antibiotic inactivation
APH(4)-Ia	V01499	Aminoglycoside	antibiotic inactivation
APH(6)-Id	AF024602	Aminoglycoside	antibiotic inactivation
aphA15	Y18050.2	Aminoglycoside	antibiotic inactivation
apmA	FN806789.3	Aminoglycoside	antibiotic inactivation
armA	GU437214.1	Aminoglycoside	antibiotic target alteration
kdpE	U00096.3	Aminoglycoside	regulator
npmA	AB261016	Aminoglycoside	antibiotic target alteration
rmtB	AM886293.1	Aminoglycoside	antibiotic target alteration
spd	KC895984	Aminoglycoside	antibiotic inactivation
ACI-1	AJ007350.1	Beta-lactam	antibiotic inactivation
ACT-12	JX440355	Beta-lactam	antibiotic inactivation
ACT-22	KF992027	Beta-lactam	antibiotic inactivation
ACT-23	KF515536	Beta-lactam	antibiotic inactivation
ACT-28	KJ207206	Beta-lactam	antibiotic inactivation
ACT-35	LC004922	Beta-lactam	antibiotic inactivation
ACT-38	KP836350.1	Beta-lactam	antibiotic inactivation
BJP-1_beta-lactamase	CP011360.1	Beta-lactam	antibiotic inactivation
CARB-14	JQ364968	Beta-lactam	antibiotic inactivation
CARB-16	HF953351	Beta-lactam	antibiotic inactivation
CARB-3	S46063	Beta-lactam	antibiotic inactivation
CARB-5	AF135373	Beta-lactam	antibiotic inactivation
CARB-8	AY178993	Beta-lactam	antibiotic inactivation
CblA-1	GQ343019	Beta-lactam	antibiotic inactivation
CcrA_beta-lactamase	M63556	Beta-lactam	antibiotic inactivation
cepA_beta-lactamase	U05883	Beta-lactam	antibiotic inactivation
CfxA2	AF118110.1	Beta-lactam	antibiotic inactivation
CfxA3	AF472622	Beta-lactam	antibiotic inactivation
CfxA4	AY769933	Beta-lactam	antibiotic inactivation
CfxA5	AY769934	Beta-lactam	antibiotic inactivation
CfxA6	GQ342996	Beta-lactam	antibiotic inactivation
CKO-1	AF477396.1	Beta-lactam	antibiotic inactivation
CMH-1	JQ673557.1	Beta-lactam	antibiotic inactivation
CMY-59	AB587082	Beta-lactam	antibiotic inactivation
CPS-1	KP109675	Beta-lactam	antibiotic inactivation
CTX-M-121	JN790862	Beta-lactam	antibiotic inactivation
CTX-M-14	AF252622	Beta-lactam	antibiotic inactivation
CTX-M-15	AY044436	Beta-lactam	antibiotic inactivation
CTX-M-2	DQ125241	Beta-lactam	antibiotic inactivation
CTX-M-24	AY143430	Beta-lactam	antibiotic inactivation
CTX-M-27	AY156923	Beta-lactam	antibiotic inactivation
CTX-M-3	Y10278	Beta-lactam	antibiotic inactivation
CTX-M-55	DQ885477	Beta-lactam	antibiotic inactivation
CTX-M-65	EF418608	Beta-lactam	antibiotic inactivation
CTX-M-68	EU177100	Beta-lactam	antibiotic inactivation
CTX-M-90	FJ907381	Beta-lactam	antibiotic inactivation
DHA-1	Y16410.1	Beta-lactam	antibiotic inactivation
EBR-2	KR131616.1	Beta-lactam	antibiotic inactivation
Escherichia_coli_ampC	U00096.3	Beta-lactam	antibiotic inactivation
Escherichia_coli_ampC1_beta-lactamase	FN649414.1	Beta-lactam	antibiotic inactivation
Escherichia_coli_ampH	AP012030.1	Beta-lactam	antibiotic inactivation
Klebsiella_pneumoniae_OmpK37	AJ011502.1	Beta-lactam	reduced permeability to antibiotic
LEN-22	AM850912	Beta-lactam	antibiotic inactivation
MIR-14	KM087864	Beta-lactam	antibiotic inactivation
OKP-B-3	AM051152	Beta-lactam	antibiotic inactivation
OXA-1	JN420336.1	Beta-lactam	antibiotic inactivation
OXA-10	AF205943	Beta-lactam	antibiotic inactivation
OXA-209	JF268688.1	Beta-lactam	antibiotic inactivation
OXA-211	JN861779	Beta-lactam	antibiotic inactivation
OXA-212	JN861780	Beta-lactam	antibiotic inactivation
OXA-224	JN596991	Beta-lactam	antibiotic inactivation
OXA-274	ASQG01000007.1	Beta-lactam	antibiotic inactivation
OXA-275	APPJ01000001.1	Beta-lactam	antibiotic inactivation
OXA-280	APPZ01000001.1	Beta-lactam	antibiotic inactivation
OXA-296	APOH01000009.1	Beta-lactam	antibiotic inactivation
OXA-3	L07945	Beta-lactam	antibiotic inactivation
OXA-333	KF203107	Beta-lactam	antibiotic inactivation
OXA-347	JN086160	Beta-lactam	antibiotic inactivation
OXA-373	HG931732.1	Beta-lactam	antibiotic inactivation
OXA-4	JN129451	Beta-lactam	antibiotic inactivation
OXA-58	CP000864.1	Beta-lactam	antibiotic inactivation
OXA-85	AY227054	Beta-lactam	antibiotic inactivation
OXY-1-3	AY077482	Beta-lactam	antibiotic inactivation
OXY-2-2	AF473577	Beta-lactam	antibiotic inactivation
SHV-106	AM941847	Beta-lactam	antibiotic inactivation
SHV-110	HQ877615	Beta-lactam	antibiotic inactivation
SHV-172	KF513177	Beta-lactam	antibiotic inactivation
SHV-187	LN515533	Beta-lactam	antibiotic inactivation
SHV-82	AM176557	Beta-lactam	antibiotic inactivation
TEM-1	AL513383	Beta-lactam	antibiotic inactivation
TEM-122	AY307100	Beta-lactam	antibiotic inactivation
TEM-141	AY956335	Beta-lactam	antibiotic inactivation
TEM-150	AM183304	Beta-lactam	antibiotic inactivation
emrR	U00096.3	Fluoroquinolone	efflux pump
LAP-2	EU159120.1	Fluoroquinolone	antibiotic inactivation
patA	AE005672.3	Fluoroquinolone	efflux pump
patB	AE005672.3	Fluoroquinolone	efflux pump
QnrB17	AM919398	Fluoroquinolone	antibiotic target protection
QnrB20	AB379831	Fluoroquinolone	antibiotic target protection
QnrB26	HQ386846	Fluoroquinolone	antibiotic target protection
QnrB4	DQ303921	Fluoroquinolone	antibiotic target protection
QnrB58	JX259319	Fluoroquinolone	antibiotic target protection
QnrD1	FJ228229	Fluoroquinolone	antibiotic target protection
qnrE1	KY073238.1	Fluoroquinolone	antibiotic target protection
QnrS1	DQ485529.1	Fluoroquinolone	antibiotic target protection
QnrS2	DQ485530	Fluoroquinolone	antibiotic target protection
QnrVC1	EU436855	Fluoroquinolone	antibiotic target protection
FosA2	EU487198	Fosfomycin	antibiotic inactivation
FosA3	JF411006	Fosfomycin	antibiotic inactivation
FosA5	KP143090.1	Fosfomycin	antibiotic inactivation
FosA6	KU254579.1	Fosfomycin	antibiotic inactivation
FosB3	HQ219726	Fosfomycin	antibiotic inactivation
FosB5	KT032253.1	Fosfomycin	antibiotic inactivation
FosD	AB304512.1	Fosfomycin	antibiotic inactivation
vanB	KF823969	Glycopeptide	antibiotic target alteration
vanC	AF162694	Glycopeptide	antibiotic target alteration
vanD	AY082011	Glycopeptide	antibiotic target alteration
vanG	DQ212986	Glycopeptide	antibiotic target alteration
vanHB	U35369	Glycopeptide	antibiotic target alteration
vanHD	AY082011	Glycopeptide	antibiotic target alteration
vanJ	AL939117.1	Glycopeptide	antibiotic target alteration
vanRB	U35369	Glycopeptide	antibiotic target alteration
vanRC	AF162694	Glycopeptide	antibiotic target alteration
vanRG	DQ212986	Glycopeptide	antibiotic target alteration
vanRO	KF478993.1	Glycopeptide	antibiotic target alteration
vanSB	U35369	Glycopeptide	antibiotic target alteration
vanSC	AF162694	Glycopeptide	antibiotic target alteration
vanSD	EU999036	Glycopeptide	antibiotic target alteration
vanSO	KF478993	Glycopeptide	antibiotic target alteration
vanTC	AF162694	Glycopeptide	antibiotic target alteration
vanTG	DQ212986	Glycopeptide	antibiotic target alteration
vanUG	DQ212986	Glycopeptide	antibiotic target alteration
vanWB	U35369	Glycopeptide	antibiotic target alteration
vanWG	DQ212986	Glycopeptide	antibiotic target alteration
vanXB	U35369	Glycopeptide	antibiotic target alteration
vanXD	AY082011	Glycopeptide	antibiotic target alteration
vanXYC	AF162694	Glycopeptide	antibiotic target alteration
vanXYG	DQ212986	Glycopeptide	antibiotic target alteration
vanYB	U35369	Glycopeptide	antibiotic target alteration
vanYD	AY082011	Glycopeptide	antibiotic target alteration
acrB	U00096.3	MDR	efflux pump
acrE	U00096	MDR	efflux pump
acrF	U00096	MDR	efflux pump
acrS	U00096	MDR	efflux pump
baeR	AP009048.1	MDR	regulator
baeS	AP009048	MDR	regulator
ceoB	U97042	MDR	efflux pump
cfrA	AM408573	MDR	antibiotic target alteration
cpxA	BA000007.3	MDR	regulator
CRP	AP009048.1	MDR	efflux pump
efmA	AB467372.1	MDR	efflux pump
efrA	NZ_PTWF01000025.1	MDR	efflux pump
efrB	HG970103.1	MDR	efflux pump
emeA	AB091338	MDR	efflux pump
emrA	AP009048	MDR	efflux pump
emrB	U00096	MDR	efflux pump
emrK	D78168	MDR	efflux pump
emrY	D78168	MDR	efflux pump
Enterobacter_cloacae_acrA	DQ679966	MDR	efflux pump
Escherichia_coli_acrA	U00096.3	MDR	efflux pump
Escherichia_coli_emrE	Z11877.1	MDR	efflux pump
Escherichia_coli_mdfA	JQ394987	MDR	efflux pump
evgA	BA000007.3	MDR	regulator
evgS	U00096	MDR	regulator
gadW	CP015085.1	MDR	regulator
gadX	AP009048.1	MDR	regulator
H-NS	BA000007.3	MDR	regulator
Klebsiella_pneumoniae_acrA	AJ318073.1	MDR	efflux pump
Klebsiella_pneumoniae_KpnE	AP006725.1	MDR	efflux pump
Klebsiella_pneumoniae_KpnF	AP006725.1	MDR	efflux pump
Klebsiella_pneumoniae_KpnG	ACWO01000051.1	MDR	efflux pump
Klebsiella_pneumoniae_KpnH	ASTU01000063.1	MDR	efflux pump
marA	AP009048.1	MDR	regulator
mdtA	U00096	MDR	efflux pump
mdtB	U00096	MDR	efflux pump
mdtC	U00096	MDR	efflux pump
mdtE	AP009048.1	MDR	efflux pump
mdtF	U00096	MDR	efflux pump
mdtG	CP000800.1	MDR	efflux pump
mdtH	U00096	MDR	efflux pump
mdtK	CP014358.1	MDR	efflux pump
mdtM	U00096.3	MDR	efflux pump
mdtN	AP009048.1	MDR	efflux pump
mdtO	AP009048.1	MDR	efflux pump
mdtP	AP009048.1	MDR	efflux pump
MexB	L11616	MDR	efflux pump
MexD	U57969	MDR	efflux pump
MexF	AE004091.2	MDR	efflux pump
mexK	AE004091.2	MDR	efflux pump
mexW	NC_002516.2	MDR	efflux pump
mgrA	BA000018.3	MDR	efflux pump
msbA	U00096.3	MDR	efflux pump
mtrA	AL123456.3	MDR	regulator
OpmH	AE004091.2	MDR	efflux pump
optrA	KP399637	MDR	efflux pump
oqxA	EU370913.1	MDR	efflux pump
oqxB	EU370913.1	MDR	efflux pump
poxtA	MF095097.1	MDR	antibiotic target protection
Pseudomonas_aeruginosa_CpxR	LT673656.1	MDR	efflux pump
qacH	DQ149925.1	MDR	efflux pump
ramA	JQ727668	MDR	regulator
tolC	FJ768952	MDR	efflux pump
cfr(B)	HG002396.1	MLSB	antibiotic target alteration
emtA	AF403298.1	MLSB	antibiotic target alteration
EreD	KP265721.1	MLSB	antibiotic inactivation
Erm(42)	FR734406	MLSB	antibiotic target alteration
ErmA	X03216.1	MLSB	antibiotic target alteration
ErmB	AF242872.1	MLSB	antibiotic target alteration
ErmC	M12730	MLSB	antibiotic target alteration
ErmF	M17124	MLSB	antibiotic target alteration
ErmG	L42817	MLSB	antibiotic target alteration
ErmQ	L22689	MLSB	antibiotic target alteration
ErmT	M64090	MLSB	antibiotic target alteration
ErmX	M36726.1	MLSB	antibiotic target alteration
linG	DQ836009.1	MLSB	antibiotic inactivation
lnuA	M14039.1	MLSB	antibiotic inactivation
lnuB	AJ238249.1	MLSB	antibiotic inactivation
lnuC	AY928180	MLSB	antibiotic inactivation
lnuD	EF452177	MLSB	antibiotic inactivation
lnuE	KF287643	MLSB	antibiotic inactivation
lnuG	KX470419.1	MLSB	antibiotic inactivation
LnuP	FJ589781.1	MLSB	antibiotic inactivation
lsaA	AY225127.1	MLSB	efflux pump
lsaB	AJ579365.1	MLSB	efflux pump
lsaE	AF408195.1	MLSB	efflux pump
Mef(En2)	AF251288.1	MLSB	efflux pump
mefB	FJ196385.1	MLSB	efflux pump
mefC	AB571865.1	MLSB	efflux pump
mel	AF227521.1	MLSB	efflux pump
mphA	D16251.1	MLSB	antibiotic inactivation
mphB	AE005174.2	MLSB	antibiotic inactivation
mphE	DQ839391.1	MLSB	antibiotic inactivation
mphG	AB571865.1	MLSB	antibiotic inactivation
mphH	CP001643.1	MLSB	antibiotic inactivation
msrC	AF313494	MLSB	efflux pump
msrE	EU294228.1	MLSB	efflux pump
RlmA(II)	CP007593.1	MLSB	antibiotic target alteration
vatA	L07778	MLSB	antibiotic inactivation
vatD	AF368302	MLSB	antibiotic inactivation
vatE	AF242872	MLSB	antibiotic inactivation
vatH	GQ205627	MLSB	antibiotic inactivation
vgaC	FN806792.1	MLSB	efflux pump
vgaD	GQ205627	MLSB	efflux pump
vgaE	FR772051	MLSB	efflux pump
VgbA	M20129	MLSB	antibiotic inactivation
ileS	ARO3003730	Mupirocin	antibiotic target alteration
SAT-1	AB211124	Nucleoside	antibiotic inactivation
SAT-4	U01945	Nucleoside	antibiotic inactivation
bacA	U00096.3	Peptide	antibiotic target alteration
eptA	AP009048	Peptide	antibiotic target alteration
MCR-1	KP347127	Peptide	antibiotic target alteration
MCR-8	MG736312.1	Peptide	antibiotic target alteration
pmrF	U00096	Peptide	antibiotic target alteration
ugd	U00096	Peptide	antibiotic target alteration
yojI	U00096.3	Peptide	efflux pump
Campylobacter_coli_chloramphenicol_acetyltransferase	M35190.1	Phenicol	antibiotic inactivation
catA8	JQ922409.1	Phenicol	antibiotic inactivation
catB3	JX101693.1	Phenicol	antibiotic inactivation
catB8	AY123251.1	Phenicol	antibiotic inactivation
catI	V00622	Phenicol	antibiotic inactivation
catII_from_Escherichia_coli_K-12	X53796.1	Phenicol	antibiotic inactivation
catP	U15027	Phenicol	antibiotic inactivation
catQ	M55620	Phenicol	antibiotic inactivation
catS	X74948	Phenicol	antibiotic inactivation
cmlA1	M64556.1	Phenicol	efflux pump
cmlA5	AY115475	Phenicol	efflux pump
cmlA6	AF294653	Phenicol	efflux pump
cmlB1	AM296481	Phenicol	efflux pump
cmx	AF024666	Phenicol	efflux pump
Enterococcus_faecalis_chloramphenicol_acetyltransferase	X92945.2	Phenicol	antibiotic inactivation
fexA	AJ549214	Phenicol	efflux pump
floR	AF231986	Phenicol	efflux pump
Lactobacillus_reuteri_cat-TC	U75299	Phenicol	antibiotic inactivation
Streptococcus_suis_chloramphenicol_acetyltransferase	AB080798.1	Phenicol	antibiotic inactivation
Vibrio_anguillarum_chloramphenicol_acetyltransferase	S48276.1	Phenicol	antibiotic inactivation
arr-1	AF001493	Rifamycin	antibiotic inactivation
arr-2	AF078527	Rifamycin	antibiotic inactivation
arr-3	EU675686	Rifamycin	antibiotic inactivation
Bifidobacterium_adolescentis_rpoB_conferring_resistance_to_rifampicin	NC_008618.1	Rifamycin	antibiotic target alteration, antibiotic target replacement
RbpA	HQ203032	Rifamycin	antibiotic target protection
sul1	JF969163	Sulfonamide	antibiotic target replacement
sul2	AY055428.1	Sulfonamide	antibiotic target replacement
sul3	FJ196385	Sulfonamide	antibiotic target replacement
sul4	NG_056174.1	Sulfonamide	antibiotic target replacement
tet(33)	AJ420072.1	Tetracycline	efflux pump
tet(39)	AY743590	Tetracycline	efflux pump
tet(40)	AM419751	Tetracycline	efflux pump
tet(59)	KU736879.1	Tetracycline	efflux pump
tet(A)	AF534183.1	Tetracycline	efflux pump
tet(B)	AB089595	Tetracycline	efflux pump
tet(C)	AY043299.1	Tetracycline	efflux pump
tet(D)	AF467077.1	Tetracycline	efflux pump
tet(G)	AF133139	Tetracycline	efflux pump
tet(H)	Y15510	Tetracycline	efflux pump
tet(K)	S67449.1	Tetracycline	efflux pump
tet(L)	M11036	Tetracycline	efflux pump
tet(W/N/W)	KU736867.1	Tetracycline	antibiotic target protection
Tet(X4)	MK134376.1	Tetracycline	antibiotic inactivation
tet(Y)	AF070999	Tetracycline	efflux pump
tet(Z)	AF121000.1	Tetracycline	efflux pump
tet32	EU722333.1	Tetracycline	antibiotic target protection
tet44	FN594949	Tetracycline	antibiotic target protection
tetA(46)	HQ652506.1	Tetracycline	efflux pump
tetA(P)	L20800	Tetracycline	efflux pump
tetB(46)	HQ652506.1	Tetracycline	efflux pump
tetB(P)	L20800	Tetracycline	antibiotic target protection
tetM	AM990992.1	Tetracycline	antibiotic target protection
tetO	M18896.2	Tetracycline	antibiotic target protection
tetQ	Z21523	Tetracycline	antibiotic target protection
tetS	L09756	Tetracycline	antibiotic target protection
tetW	AJ222769.3	Tetracycline	antibiotic target protection
tetX	M37699	Tetracycline	antibiotic inactivation
dfrA1	KJ541681.1	Trimethoprim	antibiotic target replacement
dfrA10	KF976462	Trimethoprim	antibiotic target replacement
dfrA12	GU585907.1	Trimethoprim	antibiotic target replacement
dfrA14	EU780012	Trimethoprim	antibiotic target replacement
dfrA17	DQ838665	Trimethoprim	antibiotic target replacement
dfrA27	KP076293.1	Trimethoprim	antibiotic target replacement
dfrA5	DQ278190	Trimethoprim	antibiotic target replacement
dfrB3	GQ150744	Trimethoprim	antibiotic target replacement
dfrE	AIIS01000002.1	Trimethoprim	antibiotic target replacement
dfrF	AF028812	Trimethoprim	antibiotic target replacement
dfrG	AB205645	Trimethoprim	antibiotic target replacement
