# Supplementary material for: Dissecting microbial communities and resistomes for interconnected humans, soil, and livestock
Source: ISME J. 2022 Sep 23;17(1):21–35. doi: 10.1038/s41396-022-01315-7 (PMC9751072; doi:10.1038/s41396-022-01315-7)
Supplement: Supplementary file 9 — Supplementary Table 8 [file 41396_2022_1315_MOESM9_ESM.xlsx]

## Sheet: MGE
MGE type	Carried ARGs	MGE	Host	Number of Samples	Average Distance [MGE - ARG] (bp)
transposases	AAC(3)-IId	ISCfr1	Human	1	3016
transposases	AAC(3)-IId	ISVsa5	Human	1	143
transposases	AAC(3)-IId	ISCfr1	Broiler faeces	8	3314
transposases	AAC(3)-IId	ISVsa5	Broiler faeces	8	143
transposases	AAC-APH	ISCco2	Broiler faeces	1	532
transposases	AAC-APH	ISFnu3	Broiler faeces	1	2185
transposases	AAC-APH	ISSeq2	Broiler faeces	2	2302
transposases	AAC-APH	IS256	Human	4	290
transposases	AAC-APH	IS256	Broiler faeces	16	357
transposases	AAC-APH	ISSsu5	Broiler faeces	13	2455
transposases	APH(3'')-Ib	IS903	Broiler faeces	1	2142
transposases	APH(3'')-Ib	Tn5393;ISRle7	Broiler faeces	1	3086
transposases	APH(3'')-Ib	ISSba14;IS5075	Human	1	1564
transposases	APH(3')-IIIa	IS1169	Human	1	181
transposases	APH(3')-IIIa	ISLdl2	Broiler faeces	1	2002
IS unit transposon	CTX-M-55	Tn2	Broiler faeces	1	639
IS unit transposon	CTX-M-55	Tn3;Tn2	Broiler faeces	1	1825
IS unit transposon	CTX-M-55	Tn3;Tn2	Human	1	904
transposases	CTX-M-55	IS15	Broiler faeces	1	158
transposases	CTX-M-55	ISEcp1	Human	1	253
transposases	CTX-M-55	ISEnca1	Broiler faeces	1	335
transposases;recombinase	dfrA17	XerC; IS6100	Human	1	158
transposases	dfrA17	ISStma11	Broiler faeces	1	3463
transposases	ErmB	IS6770	Broiler faeces	1	1250
transposases	ErmB	ISCpe5	Broiler faeces	1	1117
transposases	ErmB	ISDet4	Human	2	435
transposases	floR	ISVsa3;IS1006	Human	1	1132
transposases	floR	ISVsa3	Human	2	1132
transposases	floR	ISVsa3;IS1006	Broiler faeces	2	1132
transposases	floR	IS1006;ISVsa3	Broiler faeces	2	1132
transposases	floR	ISVsa3	Broiler faeces	21	1132
transposases	mphA	IS6100;IS26;ISKpn19	Human	1	1027
transposases	mphA	IS26;IS6100	Broiler faeces	1	122
transposases	mphA	IS6100;IS26	Broiler faeces	2	2312
transposases	mphA	IS6100	Human	3	2312
transposases	mphA	IS6100	Broiler faeces	37	2312
transposases	qacH	IS406;IS15	Broiler faeces	2	247
transposases	qacH	ISSbo1	Human	1	10
transposases	qacH	IS406	Human	3	247
transposases	qacH	IS406	Broiler faeces	47	247
transposases	QnrS1	ISEc36;ISKpn19	Human	1	780
transposases	QnrS1	ISKpn19	Human	3	780
IS unit transposon; transposases	QnrS1	Tn2;ISEc36;ISKpn19	Human	1	780
IS unit transposon; transposases	QnrS1	Tn3;ISEc36;ISKpn19	Broiler faeces	1	780
transposases	QnrS1	IS26;ISKpn19	Human	1	780
transposases	QnrS1	ISKpn19;IS26	Broiler faeces	1	780
transposases	QnrS1	ISKpn19;ISAs17	Broiler faeces	1	780
transposases	QnrS1	ISEc36;ISKpn19	Broiler faeces	3	780
transposases	QnrS1	ISKpn19	Broiler faeces	43	685
transposases	SAT-4	IS1169	Human	1	161
transposases	SAT-4	IS1169	Broiler faeces	2	161
transposases	TEM-1	ISCfr1	Human	1	821
transposases	TEM-1	ISCfr1	Broiler faeces	1	821
IS unit transposon	TEM-1	Tn2	Human	1	769
IS unit transposon; transposases	TEM-1	Tn2;ISSbo1	Human	1	904
IS unit transposon	TEM-1	Tn3;Tn2	Human	1	904
transposases	TEM-1	IS1A	Broiler faeces	1	431
transposases	TEM-1	IS1A;IS15DII	Broiler faeces	1	158
transposases	TEM-1	IS15	Broiler faeces	1	158
IS unit transposon	TEM-1	Tn3	Broiler faeces	1	905
IS unit transposon; transposases	TEM-1	Tn2;ISSbo1	Broiler faeces	1	1632
transposases	TEM-1	ISSbo1	Broiler faeces	1	1590
transposases; IS unit transposon	TEM-1	ISStma11;Tn2	Broiler faeces	3	904
IS unit transposon	TEM-1	Tn2	Broiler faeces	12	904
transposases	tetM	ISEc63	Human	1	735
transposases	tetM	IS26;ISKox2	Broiler faeces	1	258
transposases	tetM	ISKox2;IS26;ISEc63	Broiler faeces	1	258
transposases	tetM	ISKox2;ISEc63	Broiler faeces	1	258
transposases	tetM	ISEc63	Broiler faeces	3	735
transposases	tetM	ISKox2	Broiler faeces	3	258
transposases	tetQ	IS4351	Broiler faeces	1	646
transposases	tetQ	IS4351;IS4351	Human	1	368
transposases	tetQ	IS4351	Human	2	378
