# Supplementary material for: Dissecting microbial communities and resistomes for interconnected humans, soil, and livestock
Source: ISME J. 2022 Sep 23;17(1):21–35. doi: 10.1038/s41396-022-01315-7 (PMC9751072; doi:10.1038/s41396-022-01315-7)
Supplement: Supplementary file 10 — Supplementary Table 9 [file 41396_2022_1315_MOESM10_ESM.xlsx]

## Sheet: Logistic Regression
Antibiotic	AUC	Accuracy	Sensitivity	Specificity	Precision	Cohens Kappa
AZM	0.98 ± 0.005	0.924 ± 0.017	0.893 ± 0.028	0.954 ± 0.019	0.956 ± 0.016	0.847 ± 0.034
CAZ-C	0.874 ± 0.021	0.775 ± 0.033	0.72 ± 0.031	0.828 ± 0.063	0.84 ± 0.048	0.548 ± 0.068
CFX	0.982 ± 0.007	0.921 ± 0.015	0.943 ± 0.01	0.9 ± 0.028	0.911 ± 0.022	0.843 ± 0.031
CHL	0.901 ± 0.019	0.833 ± 0.032	0.845 ± 0.068	0.821 ± 0.025	0.834 ± 0.026	0.666 ± 0.065
CIP	0.967 ± 0.013	0.891 ± 0.022	0.856 ± 0.04	0.927 ± 0.016	0.928 ± 0.016	0.781 ± 0.045
CTX	0.978 ± 0.008	0.939 ± 0.017	0.933 ± 0.023	0.945 ± 0.023	0.95 ± 0.02	0.878 ± 0.034
CTX-C	0.893 ± 0.009	0.799 ± 0.027	0.724 ± 0.057	0.875 ± 0.043	0.877 ± 0.043	0.599 ± 0.054
GEN	0.76 ± 0.003	0.758 ± 0.014	0.673 ± 0.033	0.842 ± 0.009	0.814 ± 0.04	0.515 ± 0.025
KAN	0.909 ± 0.012	0.839 ± 0.014	0.872 ± 0.027	0.806 ± 0.0	0.825 ± 0.012	0.678 ± 0.027
MIN	0.957 ± 0.01	0.885 ± 0.018	0.875 ± 0.032	0.894 ± 0.017	0.901 ± 0.015	0.769 ± 0.037
STR	0.925 ± 0.023	0.857 ± 0.032	0.824 ± 0.053	0.889 ± 0.037	0.891 ± 0.037	0.713 ± 0.063

## Sheet: Linear SVM
Antibiotic	AUC	Accuracy	Sensitivity	Specificity	Precision	Cohens Kappa
AZM	0.977 ± 0.006	0.936 ± 0.016	0.945 ± 0.026	0.927 ± 0.015	0.933 ± 0.014	0.871 ± 0.032
CAZ-C	0.849 ± 0.036	0.791 ± 0.034	0.719 ± 0.045	0.862 ± 0.073	0.864 ± 0.053	0.581 ± 0.068
CFX	0.984 ± 0.007	0.916 ± 0.012	0.945 ± 0.005	0.887 ± 0.026	0.9 ± 0.018	0.832 ± 0.024
CHL	0.884 ± 0.02	0.8 ± 0.036	0.8 ± 0.082	0.801 ± 0.048	0.814 ± 0.03	0.6 ± 0.073
CIP	0.962 ± 0.016	0.887 ± 0.024	0.884 ± 0.05	0.892 ± 0.029	0.9 ± 0.025	0.774 ± 0.049
CTX	0.971 ± 0.01	0.929 ± 0.02	0.932 ± 0.022	0.927 ± 0.031	0.934 ± 0.026	0.858 ± 0.039
CTX-C	0.89 ± 0.016	0.803 ± 0.028	0.69 ± 0.071	0.916 ± 0.068	0.92 ± 0.053	0.605 ± 0.055
GEN	0.76 ± 0.003	0.76 ± 0.002	0.679 ± 0.005	0.841 ± 0.005	0.821 ± 0.016	0.52 ± 0.006
KAN	0.883 ± 0.011	0.796 ± 0.043	0.806 ± 0.071	0.787 ± 0.055	0.809 ± 0.032	0.593 ± 0.085
MIN	0.953 ± 0.016	0.862 ± 0.028	0.823 ± 0.051	0.902 ± 0.047	0.906 ± 0.037	0.725 ± 0.056
STR	0.909 ± 0.033	0.834 ± 0.031	0.848 ± 0.065	0.819 ± 0.033	0.836 ± 0.025	0.667 ± 0.063

## Sheet: RBF SVM
Antibiotic	AUC	Accuracy	Sensitivity	Specificity	Precision	Cohens Kappa
AZM	0.979 ± 0.006	0.915 ± 0.022	0.895 ± 0.045	0.935 ± 0.023	0.94 ± 0.02	0.83 ± 0.043
CAZ-C	0.835 ± 0.04	0.769 ± 0.034	0.719 ± 0.042	0.816 ± 0.064	0.825 ± 0.051	0.536 ± 0.068
CFX	0.982 ± 0.008	0.929 ± 0.013	0.942 ± 0.015	0.916 ± 0.022	0.923 ± 0.019	0.857 ± 0.027
CHL	0.898 ± 0.021	0.824 ± 0.032	0.844 ± 0.062	0.804 ± 0.027	0.821 ± 0.024	0.648 ± 0.064
CIP	0.961 ± 0.016	0.891 ± 0.021	0.877 ± 0.041	0.907 ± 0.015	0.912 ± 0.015	0.782 ± 0.042
CTX	0.974 ± 0.008	0.936 ± 0.018	0.944 ± 0.027	0.928 ± 0.024	0.935 ± 0.02	0.872 ± 0.036
CTX-C	0.879 ± 0.022	0.796 ± 0.028	0.736 ± 0.06	0.856 ± 0.03	0.854 ± 0.035	0.593 ± 0.056
GEN	0.76 ± 0.003	0.758 ± 0.014	0.673 ± 0.033	0.842 ± 0.009	0.814 ± 0.04	0.515 ± 0.025
KAN	0.872 ± 0.012	0.809 ± 0.029	0.827 ± 0.049	0.791 ± 0.02	0.805 ± 0.022	0.618 ± 0.057
MIN	0.956 ± 0.014	0.87 ± 0.023	0.838 ± 0.033	0.902 ± 0.028	0.906 ± 0.026	0.74 ± 0.046
STR	0.927 ± 0.03	0.852 ± 0.044	0.822 ± 0.085	0.882 ± 0.03	0.883 ± 0.028	0.703 ± 0.089

## Sheet: Random Forest
Antibiotic	AUC	Accuracy	Sensitivity	Specificity	Precision	Cohens Kappa
AZM	0.94 ± 0.021	0.918 ± 0.017	0.931 ± 0.021	0.904 ± 0.025	0.912 ± 0.023	0.835 ± 0.035
CAZ-C	0.843 ± 0.033	0.829 ± 0.02	0.753 ± 0.041	0.903 ± 0.003	0.899 ± 0.013	0.657 ± 0.04
CFX	0.929 ± 0.026	0.911 ± 0.027	0.911 ± 0.033	0.91 ± 0.04	0.921 ± 0.031	0.821 ± 0.055
CHL	0.884 ± 0.027	0.802 ± 0.029	0.788 ± 0.059	0.819 ± 0.025	0.823 ± 0.027	0.605 ± 0.058
CIP	0.931 ± 0.024	0.893 ± 0.022	0.851 ± 0.035	0.937 ± 0.028	0.937 ± 0.026	0.787 ± 0.044
CTX	0.955 ± 0.02	0.922 ± 0.027	0.9 ± 0.034	0.944 ± 0.041	0.95 ± 0.034	0.844 ± 0.054
CTX-C	0.846 ± 0.035	0.807 ± 0.029	0.78 ± 0.064	0.833 ± 0.023	0.838 ± 0.022	0.614 ± 0.058
GEN	0.76 ± 0.003	0.76 ± 0.002	0.679 ± 0.005	0.841 ± 0.005	0.821 ± 0.016	0.52 ± 0.006
KAN	0.911 ± 0.013	0.842 ± 0.011	0.881 ± 0.017	0.802 ± 0.014	0.825 ± 0.013	0.683 ± 0.021
MIN	0.88 ± 0.031	0.858 ± 0.021	0.81 ± 0.034	0.906 ± 0.031	0.907 ± 0.029	0.715 ± 0.042
STR	0.937 ± 0.025	0.842 ± 0.029	0.786 ± 0.049	0.899 ± 0.027	0.896 ± 0.027	0.685 ± 0.058

## Sheet: Extra Tree
Antibiotic	AUC	Accuracy	Sensitivity	Specificity	Precision	Cohens Kappa
AZM	0.975 ± 0.012	0.91 ± 0.018	0.925 ± 0.032	0.895 ± 0.025	0.906 ± 0.021	0.821 ± 0.037
CAZ-C	0.861 ± 0.031	0.814 ± 0.03	0.734 ± 0.052	0.894 ± 0.04	0.889 ± 0.031	0.628 ± 0.059
CFX	0.948 ± 0.018	0.911 ± 0.024	0.917 ± 0.031	0.905 ± 0.041	0.918 ± 0.031	0.821 ± 0.048
CHL	0.884 ± 0.022	0.813 ± 0.032	0.818 ± 0.064	0.808 ± 0.023	0.821 ± 0.022	0.625 ± 0.064
CIP	0.958 ± 0.021	0.893 ± 0.029	0.886 ± 0.04	0.902 ± 0.032	0.908 ± 0.031	0.786 ± 0.057
CTX	0.96 ± 0.018	0.935 ± 0.032	0.933 ± 0.041	0.938 ± 0.038	0.943 ± 0.034	0.87 ± 0.064
CTX-C	0.859 ± 0.032	0.815 ± 0.023	0.799 ± 0.051	0.83 ± 0.019	0.837 ± 0.019	0.629 ± 0.046
GEN	0.76 ± 0.003	0.758 ± 0.015	0.681 ± 0.008	0.834 ± 0.038	0.818 ± 0.026	0.514 ± 0.031
KAN	0.907 ± 0.011	0.837 ± 0.018	0.866 ± 0.046	0.807 ± 0.023	0.828 ± 0.022	0.673 ± 0.036
MIN	0.92 ± 0.026	0.868 ± 0.031	0.836 ± 0.04	0.9 ± 0.046	0.907 ± 0.041	0.736 ± 0.063
STR	0.945 ± 0.015	0.882 ± 0.029	0.878 ± 0.044	0.885 ± 0.029	0.893 ± 0.027	0.763 ± 0.058

## Sheet: Adaboost
Antibiotic	AUC	Accuracy	Sensitivity	Specificity	Precision	Cohens Kappa
AZM	0.95 ± 0.025	0.895 ± 0.025	0.918 ± 0.032	0.872 ± 0.036	0.886 ± 0.028	0.79 ± 0.051
CAZ-C	0.865 ± 0.041	0.805 ± 0.039	0.747 ± 0.041	0.862 ± 0.063	0.873 ± 0.048	0.61 ± 0.078
CFX	0.95 ± 0.022	0.902 ± 0.027	0.919 ± 0.033	0.885 ± 0.046	0.899 ± 0.039	0.804 ± 0.053
CHL	0.894 ± 0.025	0.837 ± 0.033	0.853 ± 0.07	0.821 ± 0.026	0.838 ± 0.024	0.674 ± 0.066
CIP	0.938 ± 0.02	0.904 ± 0.023	0.91 ± 0.043	0.898 ± 0.023	0.903 ± 0.021	0.807 ± 0.047
CTX	0.95 ± 0.018	0.927 ± 0.02	0.918 ± 0.027	0.935 ± 0.036	0.942 ± 0.029	0.853 ± 0.04
CTX-C	0.858 ± 0.022	0.832 ± 0.014	0.836 ± 0.028	0.827 ± 0.018	0.836 ± 0.014	0.664 ± 0.028
GEN	0.76 ± 0.003	0.76 ± 0.002	0.679 ± 0.005	0.841 ± 0.005	0.821 ± 0.016	0.52 ± 0.006
KAN	0.889 ± 0.026	0.813 ± 0.033	0.832 ± 0.069	0.794 ± 0.053	0.82 ± 0.03	0.627 ± 0.066
MIN	0.932 ± 0.02	0.89 ± 0.025	0.863 ± 0.037	0.918 ± 0.04	0.922 ± 0.033	0.781 ± 0.05
STR	0.907 ± 0.027	0.843 ± 0.035	0.797 ± 0.064	0.889 ± 0.034	0.889 ± 0.032	0.686 ± 0.07

## Sheet: XGBoost
Antibiotic	AUC	Accuracy	Sensitivity	Specificity	Precision	Cohens Kappa
AZM	0.938 ± 0.026	0.904 ± 0.029	0.933 ± 0.038	0.874 ± 0.047	0.891 ± 0.036	0.807 ± 0.057
CAZ-C	0.839 ± 0.037	0.812 ± 0.041	0.756 ± 0.046	0.866 ± 0.059	0.87 ± 0.041	0.622 ± 0.082
CFX	0.941 ± 0.022	0.91 ± 0.029	0.917 ± 0.033	0.903 ± 0.045	0.912 ± 0.038	0.819 ± 0.058
CHL	0.876 ± 0.024	0.828 ± 0.028	0.856 ± 0.048	0.802 ± 0.027	0.82 ± 0.025	0.656 ± 0.055
CIP	0.934 ± 0.022	0.89 ± 0.021	0.888 ± 0.038	0.894 ± 0.02	0.898 ± 0.018	0.78 ± 0.042
CTX	0.931 ± 0.028	0.92 ± 0.026	0.919 ± 0.033	0.92 ± 0.045	0.928 ± 0.037	0.839 ± 0.053
CTX-C	0.839 ± 0.03	0.824 ± 0.018	0.826 ± 0.038	0.822 ± 0.014	0.831 ± 0.011	0.648 ± 0.037
GEN	0.76 ± 0.003	0.758 ± 0.014	0.673 ± 0.033	0.842 ± 0.009	0.814 ± 0.04	0.515 ± 0.025
KAN	0.902 ± 0.018	0.825 ± 0.03	0.856 ± 0.053	0.793 ± 0.049	0.819 ± 0.026	0.649 ± 0.06
MIN	0.903 ± 0.021	0.866 ± 0.024	0.835 ± 0.027	0.898 ± 0.038	0.904 ± 0.03	0.732 ± 0.049
STR	0.911 ± 0.021	0.869 ± 0.022	0.897 ± 0.045	0.842 ± 0.023	0.86 ± 0.019	0.738 ± 0.044
