# Supplementary material for: Dissecting microbial communities and resistomes for interconnected humans, soil, and livestock
Source: ISME J. 2022 Sep 23;17(1):21–35. doi: 10.1038/s41396-022-01315-7 (PMC9751072; doi:10.1038/s41396-022-01315-7)
Supplement: Supplementary file 11 — Supplementary Table 10 [file 41396_2022_1315_MOESM11_ESM.xlsx]

## Sheet: Supp Table 10
Date	Temperature (°C)	Relative Humidity (%)
2019-03-05	33.5167	62.5444
2019-03-06	33.2333	62.9444
2019-03-07	32.8111	57.0111
2019-03-08	31.5667	63.5778
2019-03-09	30.0056	64.7056
2019-03-10	30.1111	73.2611
2019-03-11	30.0667	73.1583
2019-03-12	30.3111	61.1333
2019-03-13	30.1167	61.4444
2019-03-14	28.9556	66.3111
2019-03-15	28.5111	54.4222
2019-03-16	28.3278	56.6111
2019-03-17	28.2833	58.346
2019-03-18	28.2833	63.24
2019-03-19	27.7633	54.9722
2019-03-20	27.6389	64.45
2019-03-21	27.3167	60.0278
2019-03-22	26.8611	47.4389
2019-03-23	26.4722	52.2444
2019-03-24	26.7444	50.9889
2019-03-25	26.7278	58.2333
2019-03-26	26.8	49.7944
2019-03-27	26.7444	55.1278
2019-03-28	26.3867	53.38
2019-03-29	26.5333	58.7389
2019-03-30	25.5111	59.7556
2019-03-31	24.7	51.42
2019-04-01	25.0778	51.1167
2019-04-02	24.7678	44.6833
2019-04-03	24.7	45.6
2019-04-04	24.4667	49.7111
2019-04-05	23.9	41.2333
2019-04-06	23.7556	47.1056
2019-04-07	23.0778	46.1167
2019-04-08	22.4111	37.7722
2019-04-09	21.7333	49.1556
2019-04-10	21.8667	45.4333
2019-05-14	33.5889	64.6833
2019-05-15	32.9667	68.2778
2019-05-16	32.0667	68.1667
2019-05-17	30.2611	72.9556
2019-05-18	29.9611	69.1056
2019-05-19	29.7556	71.2889
2019-05-20	28.7	55.9753
2019-05-21	28.5389	67.7444
2019-05-22	28.6889	66.0722
2019-05-23	29.4	66.5778
2019-05-24	29.3	61.65
2019-05-25	29.0833	58.9111
2019-05-26	27.9333	77.6833
2019-05-27	27.7533	73.2152
2019-05-28	28.0333	60.7
2019-05-29	29.1944	37.5167
2019-05-30	27.1889	52.2933
2019-05-31	27.8056	50.2333
2019-06-01	28.0778	54.0833
2019-06-02	28.0722	62.4587
2019-06-03	27.8333	60.0867
2019-06-04	29.2111	64.0667
2019-06-05	27.4444	66.8633
2019-06-06	27.1067	75.4467
2019-06-07	26.6167	59.1556
2019-06-08	25.4667	65.8167
2019-06-09	25.2167	65.0222
2019-06-10	25.65	58.0278
2019-06-11	25.2611	74.1
2019-06-12	25.1889	61.7556
2019-06-13	25.4222	66.1
2019-06-14	26.1667	65.8111
2019-06-15	26.1889	56.1944
2019-06-16	25.4111	48.3267
2019-06-17	26.0833	61.95
2019-06-18	26.9389	66.2722
