# Supplementary material for: Dissecting microbial communities and resistomes for interconnected humans, soil, and livestock
Source: ISME J. 2022 Sep 23;17(1):21–35. doi: 10.1038/s41396-022-01315-7 (PMC9751072; doi:10.1038/s41396-022-01315-7)
Supplement: Supplementary file 12 — Supplementary Table 11 [file 41396_2022_1315_MOESM12_ESM.xlsx]

## Sheet: Regression Humidity
feature	Antibiotic Class (CARD)	slope	intercept	r2 value	p-value	std_err
ErmA	MLSB	7.41722	49.0603	0.700619	1.84066e-09	1.02796
CTX-M-65	beta lactam	6.43452	49.0841	0.62129	3.23132e-07	1.10436
optrA	MLSB	6.75489	49.6705	0.615522	4.45189e-07	1.17698
APH(3')-IIa	aminoglycoside	5.75506	48.6559	0.55821	7.81476e-06	1.16406
dfrA1	trimethoprim	5.55499	48.2707	0.519334	4.1088e-05	1.24391
SAT-1	nucleoside	4.75753	49.2081	0.461456	0.000344099	1.24468
AAC(6')-Ib-cr	aminoglycoside	4.50462	50.796	0.371074	0.00486983	1.53402
CTX-M-55	beta lactam	4.42205	48.3672	0.354028	0.00743181	1.58968
OXA-1	beta lactam	4.37229	50.9048	0.350044	0.00817744	1.59223
catB3	amphenicol	3.69253	50.5889	0.341113	0.0100892	1.38473
tet(B)	tetracycline	3.48568	50.7213	0.317624	0.0170605	1.41607
CTX-M-14	beta lactam	-4.74792	52.4352	-0.306371	0.021648	2.0075
TEM-150	beta lactam	-6.8074	52.2064	-0.299073	0.0251496	2.9557
efrA	MDR	-6.8074	52.2064	-0.299073	0.0251496	2.9557
AAC(6')-Ii	aminoglycoside	4.36483	51.2182	0.29801	0.0256973	1.90259
efmA	MDR	4.36483	51.2182	0.29801	0.0256973	1.90259
CTX-M-27	beta lactam	-3.57652	52.672	-0.294621	0.027511	1.57864
rmtB	aminoglycoside	3.59889	51.0705	0.288127	0.0312867	1.62768
msrC	MLSB	4.27576	51.3072	0.275903	0.0395668	2.02706

## Sheet: Regression Temperature
feature	Antibiotic Class (CARD)	slope	intercept	r2 value	p-value	std_err
APH(3')-IIa	aminoglycoside	3.75877	23.796	0.723679	2.95045e-10	0.487795
SAT-1	nucleoside	3.4982	23.9403	0.673513	1.28488e-08	0.522457
dfrA1	trimethoprim	3.45393	23.6564	0.640959	1.03023e-07	0.56287
CTX-M-55	beta lactam	2.87195	23.6202	0.456399	0.000407184	0.761933
tetB(P)	tetracycline	-2.42765	26.5704	-0.424743	0.00110324	0.704146
fexA	amphenicol	-2.30716	27.4012	-0.423063	0.0011601	0.672438
CTX-M-65	beta lactam	2.05334	24.9968	0.393543	0.00269372	0.652729
catB3	phenicol	2.08268	25.1702	0.3819	0.00367974	0.685872
ErmA	MLSB	1.86343	25.178	0.349387	0.00830661	0.680048
AAC(6')-Ii	aminoglycoside	2.49458	25.5204	0.338075	0.0108224	0.945001
efmA	MDR	2.49458	25.5204	0.338075	0.0108224	0.945001
dfrG	trimethoprim	-1.6789	26.5364	-0.317559	0.0170842	0.682213
tetA(P)	tetracycline	-1.7966	26.3901	-0.314334	0.0183069	0.738367
msrC	MLSB	2.44367	25.5713	0.312997	0.0188351	1.00906
efrA	MDR	-3.52777	26.0658	-0.307644	0.0210813	1.48479
TEM-150	beta lactam	-3.52777	26.0658	-0.307644	0.0210813	1.48479
ErmQ	MLSB	-1.7117	26.3964	-0.304814	0.022358	0.727816
dfrA17	trimethoprim	1.6706	24.7432	0.302169	0.02361	0.71719
optrA	MLSB	1.63037	25.3527	0.294893	0.0273611	0.718902
AAC(6')-Ib-cr	aminoglycoside	1.73337	25.4744	0.283431	0.0342778	0.79811
APH(2'')-IVa	aminoglycoside	1.41664	25.2697	0.271512	0.0429517	0.683352
