# Supplementary material for: Dissecting microbial communities and resistomes for interconnected humans, soil, and livestock
Source: ISME J. 2022 Sep 23;17(1):21–35. doi: 10.1038/s41396-022-01315-7 (PMC9751072; doi:10.1038/s41396-022-01315-7)
Supplement: Supplementary file 13 — Supplementary Table 12 [file 41396_2022_1315_MOESM13_ESM.xlsx]

## Sheet: Sheet1
Production Cycle	Days (from birth)	Treatment	Antibioitic Class
Spring	0-5	Kanamycin	Aminoglycoside
Spring	12-15	Neomycin	Aminoglycoside
Spring	18-21	Florfenicol	Phenicol
Summer	5-8	Amoxicillin	Penicillin
Summer	9-12	Neomycin	Aminoglycoside
