# Supplementary material for: Dissecting microbial communities and resistomes for interconnected humans, soil, and livestock
Source: ISME J. 2022 Sep 23;17(1):21–35. doi: 10.1038/s41396-022-01315-7 (PMC9751072; doi:10.1038/s41396-022-01315-7)
Supplement: Supplementary file 14 — Supplementary Table 13 [file 41396_2022_1315_MOESM14_ESM.xlsx]

## Sheet: E coli MAG ARGs
Sample ID	Source	MAG	Number_of_ARGs	APH(3'')-Ib	APH(6)-Id	CRP	CTX-M-3	CTX-M-65	Escherichia_coli_acrA	Escherichia_coli_ampC	Escherichia_coli_ampC1_beta-lactamase	Escherichia_coli_ampH	Escherichia_coli_emrE	Escherichia_coli_mdfA	FosA3	H-NS	QnrS1	TEM-1	acrB	acrD	acrE	acrF	acrS	bacA	baeR	baeS	cpxA	emrA	emrB	emrK	emrR	emrY	eptA	evgA	evgS	gadW	gadX	kdpE	marA	mdtA	mdtB	mdtC	mdtE	mdtF	mdtG	mdtH	mdtM	mdtN	mdtO
PDJFL2C2	Broiler Faeces	PDJFL2C2_bin_bin.5	36	0	0	1	0	0	1	1	1	1	0	1	0	1	0	0	1	1	1	1	1	1	1	1	1	0	0	1	1	1	1	1	0	1	1	0	0	1	1	1	1	1	1	1	0	1	1
PDJFL2C3	Broiler Faeces	PDJFL2C3.10	34	1	1	1	0	1	1	1	1	1	0	1	0	0	0	0	1	1	1	1	1	0	1	1	0	1	1	0	1	0	1	0	0	1	1	1	1	1	0	1	1	1	0	0	1	1	1
PDJFT2S3L0405	Broiler Faeces	PDJFT2S3L0405.17	37	0	0	1	1	0	1	1	1	1	0	1	1	1	0	0	1	1	1	1	1	1	0	0	0	1	1	0	1	1	1	0	0	0	0	1	1	1	1	1	0	0	1	0	1	1	1
PDJFT2S4L0820	Broiler Faeces	PDJFT2S4L0820.27	35	0	0	1	0	0	1	1	1	1	0	1	0	1	0	0	1	1	1	1	1	1	1	0	1	1	1	1	1	1	1	0	0	1	1	1	0	1	1	1	1	1	0	0	1	1	1
PDJRT301	Human Stool	PDJRT301.38	38	0	0	1	0	0	1	1	1	1	0	1	0	1	0	0	1	1	1	1	1	1	1	1	1	1	1	0	1	1	1	0	0	1	1	1	0	1	1	1	1	1	1	1	1	1	0
PDRFL102	Human Stool	PDRFL102.19	39	0	0	1	0	0	1	1	1	1	0	1	0	1	0	0	1	1	1	1	1	1	1	1	1	1	1	1	1	1	1	0	0	1	0	1	1	1	0	1	1	1	1	1	1	1	1
PDRFL202	Human Stool	PDRFL202.45	36	0	0	0	0	0	1	1	1	1	0	1	0	1	0	0	1	1	1	1	1	1	1	1	1	1	1	0	1	0	1	0	1	0	0	0	1	0	1	1	1	1	1	1	1	1	1
PDRFL203	Human Stool	PDRFL203.28	36	0	0	1	0	0	1	1	1	1	0	1	0	1	1	1	1	1	1	1	1	1	1	1	1	1	1	0	1	0	1	0	0	0	0	1	0	0	1	1	0	0	1	1	1	1	1
PDRFL205	Human Stool	PDRFL205.143	44	0	0	1	0	0	1	1	1	1	1	1	0	1	0	0	1	1	1	1	1	1	1	1	1	1	1	1	1	1	1	1	1	1	1	0	1	1	1	1	1	1	1	1	1	1	1
PDRFT1S406	Human Stool	PDRFT1S406.33	34	0	0	1	0	0	0	1	0	1	0	1	0	1	0	0	0	1	0	0	0	1	1	1	1	1	1	0	1	0	1	0	0	1	0	1	1	1	1	1	1	1	1	1	1	1	1
PDRFT2S302	Human Stool	PDRFT2S302.47	41	0	0	1	0	0	1	1	0	1	1	1	0	1	0	0	1	1	1	1	1	1	1	1	1	1	1	0	1	0	1	0	0	1	1	1	1	1	1	1	1	1	1	1	1	1	1
PDTFT305	Human Stool	PDTFT305.106	33	0	0	1	0	0	1	1	0	1	0	1	0	1	0	0	1	1	1	1	1	1	1	1	1	1	1	0	1	0	1	0	0	0	0	1	0	1	1	1	0	0	1	1	0	1	1
[truncated: 8 more columns]

## Sheet: MAGs similar in human & broiler
Original genome ID	MAG ID	phylum	class	order	family	genus	species	ARG number	AAC(6')-Ie-APH(2'')-Ia	AAC(6')-Ii	AAC(6')-Im	ACT-23	ANT(4')-Ib	ANT(6)-Ia	ANT(6)-Ib	ANT(9)-Ia	APH(2'')-IIa	APH(2'')-IVa	APH(2'')-Ig	APH(3'')-Ib	APH(3')-IIIa	APH(3')-VIIa	APH(6)-Id	Bifidobacteria_intrinsic_ileS_conferring_resistance_to_mupirocin	Bifidobacterium_adolescentis_rpoB_conferring_resistance_to_rifampicin	CMH-1	CRP	CTX-M-3	CTX-M-55	CTX-M-65	Campylobacter_coli_chloramphenicol_acetyltransferase	CblA-1	CfxA3	Enterobacter_cloacae_acrA	EreD	ErmF	ErmG	ErmQ	ErmT	Escherichia_coli_acrA	Escherichia_coli_ampC	Escherichia_coli_ampC1_beta-lactamase	Escherichia_coli_ampH	Escherichia_coli_emrE	Escherichia_coli_mdfA	FosA2	FosA3	FosA6	H-NS
PDDTT3S3L0101.11	FMCCMAG12	p__Proteobacteria	c__Gammaproteobacteria	o__Pseudomonadales	f__Moraxellaceae	g__Psychrobacter	s__Psychrobacter sp000213615	2	0	0	0	0	0	0	0	0	0	0	0	0	0	0	0	0	0	0	0	0	0	0	0	0	0	0	0	0	0	0	0	0	0	0	0	0	0	0	0	0	0
PDDTT3S3L0304.7	FMCCMAG14	p__Proteobacteria	c__Gammaproteobacteria	o__Pseudomonadales	f__Moraxellaceae	g__Acinetobacter	s__Acinetobacter albensis	1	0	0	0	0	0	0	0	0	0	0	0	0	0	0	0	0	0	0	0	0	0	0	0	0	0	0	0	0	0	0	0	0	0	0	0	0	0	0	0	0	0
PDDTT3S4L0819.12	FMCCMAG16	p__Bacteroidota	c__Bacteroidia	o__Flavobacteriales	f__Weeksellaceae	g__Chryseobacterium_A	s__Chryseobacterium_A sp002308695	1	0	0	0	0	0	0	0	0	0	0	0	0	0	0	0	0	0	0	0	0	0	0	0	0	0	0	0	0	0	0	0	0	0	0	0	0	0	0	0	0	0
PDJFL1A3.11	FMCFMAG070	p__Firmicutes	c__Bacilli	o__Lactobacillales	f__Enterococcaceae	g__Enterococcus_B	s__Enterococcus_B hirae	1	0	0	0	0	0	0	0	0	0	0	0	0	0	0	0	0	0	0	0	0	0	0	0	0	0	0	0	0	0	0	0	0	0	0	0	0	0	0	0	0	0
PDJFL1A3.1	FMCFMAG086	p__Firmicutes	c__Bacilli	o__Lactobacillales	f__Lactobacillaceae	g__Lactobacillus	s__Lactobacillus johnsonii	3	1	0	0	0	0	0	0	0	0	0	0	0	0	0	0	0	0	0	0	0	0	0	0	0	0	0	0	0	0	0	0	0	0	0	0	0	0	0	0	0	0
PDJFL1A4.46	FMCFMAG514	p__Firmicutes	c__Bacilli	o__Exiguobacterales	f__	g__	s__	1	0	0	0	0	0	0	0	0	0	1	0	0	0	0	0	0	0	0	0	0	0	0	0	0	0	0	0	0	0	0	0	0	0	0	0	0	0	0	0	0	0
PDJFL1A4.58	FMCFMAG520	p__Firmicutes	c__Bacilli	o__RF39	f__CAG-611	g__CAG-877	s__	1	0	0	0	0	0	0	0	0	0	0	0	0	0	0	0	0	0	0	0	0	0	0	0	0	0	0	0	0	0	0	0	0	0	0	0	0	0	0	0	0	0
PDJFL1A4.7	FMCFMAG389	p__Firmicutes_A	c__Clostridia	o__4C28d-15	f__UBA3700	g__	s__	1	0	0	0	0	0	0	0	0	0	0	0	0	0	0	0	0	0	0	0	0	0	0	0	0	0	0	0	0	0	0	0	0	0	0	0	0	0	0	0	0	0
PDJFL1C3.102	FMCFMAG116	p__Proteobacteria	c__Gammaproteobacteria	o__Enterobacterales	f__Enterobacteriaceae	g__Enterobacter	s__Enterobacter cloacae	19	0	0	0	0	0	0	0	0	0	0	0	0	0	0	0	0	0	1	1	0	0	0	0	0	0	1	0	0	0	0	0	0	0	0	0	0	0	1	0	0	0
PDJFL1C3.17	FMCFMAG120	p__Proteobacteria	c__Gammaproteobacteria	o__Enterobacterales	f__Enterobacteriaceae	g__Escherichia	s__Escherichia coli_D	21	0	0	0	0	0	0	0	0	0	0	0	0	0	0	0	0	0	0	1	0	0	0	0	0	0	0	0	0	0	0	0	0	1	0	1	0	0	0	0	0	1
PDJFL1C5.16	FMCFMAG071	p__Firmicutes	c__Bacilli	o__Lactobacillales	f__Enterococcaceae	g__Enterococcus_B	s__Enterococcus_B faecium	3	0	1	0	0	0	0	0	0	0	0	0	0	0	0	0	0	0	0	0	0	0	0	0	0	0	0	0	0	0	0	0	0	0	0	0	0	0	0	0	0	0
PDJFL2A1.57	FMCFMAG110	p__Bacteroidota	c__Bacteroidia	o__Bacteroidales	f__Bacteroidaceae	g__Bacteroides	s__Bacteroides fragilis	1	0	0	0	0	0	0	0	0	0	0	0	0	0	0	0	0	0	0	0	0	0	0	0	0	0	0	0	0	0	0	0	0	0	0	0	0	0	0	0	0	0
PDJFL2A2.69	FMCFMAG487	p__Firmicutes_A	c__Clostridia	o__Lachnospirales	f__Lachnospiraceae	g__CHKCI001	s__	1	0	0	0	0	0	0	0	0	0	0	0	0	0	0	0	0	0	0	0	0	0	0	0	0	0	0	0	0	0	0	0	0	0	0	0	0	0	0	0	0	0
PDJFL2C1.36	FMCFMAG099	p__Firmicutes	c__Bacilli	o__RF39	f__CAG-611	g__CAG-988	s__CAG-988 sp003149915	1	0	0	0	0	0	0	0	0	0	0	0	0	0	0	0	0	0	0	0	0	0	0	0	0	0	0	0	0	0	0	0	0	0	0	0	0	0	0	0	0	0
PDJFL2C2.20	FMCFMAG119	p__Proteobacteria	c__Gammaproteobacteria	o__Enterobacterales	f__Enterobacteriaceae	g__Escherichia	s__Escherichia coli_D	42	0	0	0	0	0	0	0	0	0	0	0	0	0	0	0	0	0	0	1	0	1	1	0	0	0	0	0	0	0	0	0	1	1	1	1	0	1	0	0	0	1
PDJFL2C3.10	FMCFMAG117	p__Proteobacteria	c__Gammaproteobacteria	o__Enterobacterales	f__Enterobacteriaceae	g__Escherichia	s__Escherichia flexneri	34	0	0	0	0	0	0	0	0	0	0	0	1	0	0	1	0	0	0	1	0	0	1	0	0	0	0	0	0	0	0	0	1	1	1	1	0	1	0	0	0	0
PDJFL2C5.51	FMCFMAG521	p__Firmicutes	c__Bacilli	o__RF39	f__CAG-611	g__CAG-877	s__	1	1	0	0	0	0	0	0	0	0	0	0	0	0	0	0	0	0	0	0	0	0	0	0	0	0	0	0	0	0	0	0	0	0	0	0	0	0	0	0	0	0
PDJFT1S3L0507.3	FMCFMAG327	p__Firmicutes_A	c__Clostridia	o__4C28d-15	f__CAG-727	g__	s__	1	0	0	0	0	0	0	0	0	0	0	0	0	0	1	0	0	0	0	0	0	0	0	0	0	0	0	0	0	0	0	0	0	0	0	0	0	0	0	0	0	0
PDJFT1S3L0507.61	FMCFMAG097	p__Firmicutes	c__Bacilli	o__Erysipelotrichales	f__Erysipelatoclostridiaceae	g__Erysipelatoclostridium	s__Erysipelatoclostridium sp002160495	1	1	0	0	0	0	0	0	0	0	0	0	0	0	0	0	0	0	0	0	0	0	0	0	0	0	0	0	0	0	0	0	0	0	0	0	0	0	0	0	0	0
PDJFT1S4L0819.13	FMCFMAG044	p__Firmicutes_A	c__Clostridia	o__Lachnospirales	f__Lachnospiraceae	g__Sellimonas	s__Sellimonas sp002161525	1	0	0	0	0	0	0	0	0	0	0	1	0	0	0	0	0	0	0	0	0	0	0	0	0	0	0	0	0	0	0	0	0	0	0	0	0	0	0	0	0	0
PDJFT2S3L0405.14	FMCFMAG118	p__Proteobacteria	c__Gammaproteobacteria	o__Enterobacterales	f__Enterobacteriaceae	g__Escherichia	s__Escherichia flexneri	44	0	0	0	0	0	0	0	0	0	0	0	0	0	0	0	0	0	0	1	1	0	0	0	0	0	0	0	0	0	0	0	1	1	1	1	1	1	0	1	0	1
PDJFT2S3L0507.11	FMCFMAG112	p__Bacteroidota	c__Bacteroidia	o__Bacteroidales	f__Rikenellaceae	g__Alistipes	s__Alistipes finegoldii	1	0	0	0	0	0	0	0	0	0	0	0	0	0	0	0	0	0	0	0	0	0	0	0	0	1	0	0	0	0	0	0	0	0	0	0	0	0	0	0	0	0
PDJFT2S3L0507.33	FMCFMAG088	p__Firmicutes	c__Bacilli	o__Lactobacillales	f__Aerococcaceae	g__Aerococcus	s__Aerococcus urinaeequi	3	0	0	0	0	0	0	0	1	0	0	0	0	0	0	0	0	0	0	0	0	0	0	0	0	0	0	0	0	0	0	0	0	0	0	0	0	0	0	0	0	0
PDJFT2S3L0508.37	FMCFMAG414	p__Firmicutes_A	c__Clostridia	o__Lachnospirales	f__Lachnospiraceae	g__Blautia_A	s__	2	0	0	1	0	0	0	0	0	1	0	0	0	0	0	0	0	0	0	0	0	0	0	0	0	0	0	0	0	0	0	0	0	0	0	0	0	0	0	0	0	0
PDJFT2S3L0610.7	FMCFMAG522	p__Firmicutes	c__Bacilli	o__RF39	f__CAG-611	g__CAG-877	s__	1	1	0	0	0	0	0	0	0	0	0	0	0	0	0	0	0	0	0	0	0	0	0	0	0	0	0	0	0	0	0	0	0	0	0	0	0	0	0	0	0	0
PDJFT2S4L0111.22	FMCFMAG081	p__Firmicutes	c__Bacilli	o__Lactobacillales	f__Lactobacillaceae	g__Lactobacillus_B	s__Lactobacillus_B salivarius	2	0	0	0	0	1	1	0	0	0	0	0	0	0	0	0	0	0	0	0	0	0	0	0	0	0	0	0	0	0	0	0	0	0	0	0	0	0	0	0	0	0
PDJFT2S4L0313.24	FMCFMAG068	p__Firmicutes_A	c__Clostridia	o__Clostridiales	f__Savagellaceae	g__Savagella	s__Savagella sp001655775	2	0	0	0	0	0	0	1	0	0	0	0	0	0	0	0	0	0	0	0	0	0	0	0	0	0	0	0	0	1	0	0	0	0	0	0	0	0	0	0	0	0
PDJFT2S4L0515.10	FMCFMAG069	p__Firmicutes	c__Bacilli	o__Lactobacillales	f__Enterococcaceae	g__Enterococcus	s__Enterococcus faecalis	5	0	0	0	0	0	0	0	0	0	0	0	0	0	0	0	0	0	0	0	0	0	0	0	0	0	0	0	0	0	0	0	0	0	0	0	0	0	0	0	0	0
PDJFT2S4L0718.137	FMCFMAG536	p__Firmicutes	c__Bacilli	o__RF39	f__CAG-302	g__CAG-302	s__	1	1	0	0	0	0	0	0	0	0	0	0	0	0	0	0	0	0	0	0	0	0	0	0	0	0	0	0	0	0	0	0	0	0	0	0	0	0	0	0	0	0
PDJFT2S4L0820.39	FMCFMAG121	p__Proteobacteria	c__Gammaproteobacteria	o__Enterobacterales	f__Enterobacteriaceae	g__Escherichia	s__Escherichia coli_D	35	0	0	0	0	0	0	0	0	0	0	0	0	0	0	0	0	0	0	1	0	0	0	0	0	0	0	0	0	0	0	0	1	1	1	0	0	1	0	0	0	1
PDJRL303.18	FMHFMAG002	p__Bacteroidota	c__Bacteroidia	o__Bacteroidales	f__Bacteroidaceae	g__Bacteroides	s__Bacteroides uniformis	1	0	0	0	0	0	0	0	0	0	0	0	0	0	0	0	0	0	0	0	0	0	0	0	1	0	0	0	0	0	0	0	0	0	0	0	0	0	0	0	0	0
PDJRL304.21	FMHFMAG027	p__Bacteroidota	c__Bacteroidia	o__Bacteroidales	f__Bacteroidaceae	g__Bacteroides	s__Bacteroides intestinalis_A	1	0	0	0	0	0	0	0	0	0	0	0	0	0	0	0	0	0	0	0	0	0	0	0	0	0	0	0	0	0	0	0	0	0	0	0	0	0	0	0	0	0
PDJRL304.6	FMHFMAG037	p__Proteobacteria	c__Gammaproteobacteria	o__Enterobacterales	f__Enterobacteriaceae	g__Enterobacter	s__Enterobacter himalayensis	21	0	0	0	1	0	0	0	0	0	0	0	0	0	0	0	0	0	0	1	0	0	0	0	0	0	1	0	0	0	0	0	0	0	0	0	0	0	1	0	0	1
PDJRT301.119	FMHFMAG056	p__Firmicutes	c__Bacilli	o__RF39	f__CAG-611	g__CAG-417	s__CAG-417 sp000432835	1	0	0	0	0	0	0	0	0	0	0	0	0	0	0	0	0	0	0	0	0	0	0	0	0	0	0	0	0	0	0	0	0	0	0	0	0	0	0	0	0	0
PDJRT301.43	FMHFMAG062	p__Firmicutes_A	c__Clostridia	o__Lachnospirales	f__Lachnospiraceae	g__Dorea	s__Dorea formicigenerans	1	0	0	0	0	0	0	0	0	0	0	0	0	1	0	0	0	0	0	0	0	0	0	0	0	0	0	0	0	0	0	0	0	0	0	0	0	0	0	0	0	0
PDJRT302.94	FMHFMAG083	p__Proteobacteria	c__Gammaproteobacteria	o__Enterobacterales	f__Pasteurellaceae	g__Haemophilus_D	s__	2	0	0	0	0	0	0	0	0	0	0	0	1	0	0	1	0	0	0	0	0	0	0	0	0	0	0	0	0	0	0	0	0	0	0	0	0	0	0	0	0	0
PDJRT304.74	FMHFMAG102	p__Cyanobacteria	c__Vampirovibrionia	o__Gastranaerophilales	f__Gastranaerophilaceae	g__Zag111	s__Zag111 sp002102825	1	0	0	0	0	0	0	0	0	0	0	0	0	0	0	0	0	0	0	0	0	0	0	0	0	0	0	0	0	0	0	0	0	0	0	0	0	0	0	0	0	0
PDRFL101.fa.64	#N/A	#N/A	#N/A	#N/A	#N/A	#N/A	#N/A	2	0	0	0	0	0	0	0	0	0	0	0	0	0	0	0	1	1	0	0	0	0	0	0	0	0	0	0	0	0	0	0	0	0	0	0	0	0	0	0	0	0
PDRFL102.19	FMHFMAG127	p__Proteobacteria	c__Gammaproteobacteria	o__Enterobacterales	f__Enterobacteriaceae	g__Escherichia	s__Escherichia flexneri	39	0	0	0	0	0	0	0	0	0	0	0	0	0	0	0	0	0	0	1	0	0	0	0	0	0	0	0	0	0	0	0	1	1	1	1	0	1	0	0	0	1
PDRFL102.45	FMHFMAG129	p__Proteobacteria	c__Gammaproteobacteria	o__Enterobacterales	f__Pasteurellaceae	g__Haemophilus_D	s__	1	0	0	0	0	0	0	0	0	0	0	0	0	0	0	0	0	0	0	0	0	0	0	0	0	0	0	0	0	0	0	0	0	0	0	0	0	0	0	0	0	0
PDRFL102.53	FMHFMAG130	p__Firmicutes_A	c__Clostridia	o__Lachnospirales	f__Lachnospiraceae	g__Faecalicatena	s__Faecalicatena faecis	1	0	0	0	0	0	0	0	0	0	0	0	0	0	0	0	0	0	0	0	0	0	0	0	0	0	0	0	0	0	0	0	0	0	0	0	0	0	0	0	0	0
PDRFL103.31	FMHFMAG137	p__Actinobacteriota	c__Actinobacteria	o__Actinomycetales	f__Bifidobacteriaceae	g__Bifidobacterium	s__Bifidobacterium adolescentis	1	0	0	0	0	0	0	0	0	0	0	0	0	0	0	0	0	1	0	0	0	0	0	0	0	0	0	0	0	0	0	0	0	0	0	0	0	0	0	0	0	0
PDRFL103.47	FMHFMAG139	p__Bacteroidota	c__Bacteroidia	o__Bacteroidales	f__Bacteroidaceae	g__Bacteroides	s__Bacteroides uniformis	1	0	0	0	0	0	0	0	0	0	0	0	0	0	0	0	0	0	0	0	0	0	0	0	1	0	0	0	0	0	0	0	0	0	0	0	0	0	0	0	0	0
PDRFL202.62	FMHFMAG176	p__Actinobacteriota	c__Actinobacteria	o__Actinomycetales	f__Bifidobacteriaceae	g__Bifidobacterium	s__Bifidobacterium longum	2	0	0	0	0	0	0	0	0	0	0	0	0	0	0	0	1	1	0	0	0	0	0	0	0	0	0	0	0	0	0	0	0	0	0	0	0	0	0	0	0	0
PDRFL203.18	FMHFMAG182	p__Firmicutes_A	c__Clostridia	o__Lachnospirales	f__Lachnospiraceae	g__Faecalicatena	s__Faecalicatena faecis	1	0	0	0	0	0	0	0	0	0	0	0	0	0	0	0	0	0	0	0	0	0	0	0	0	0	0	0	0	0	0	0	0	0	0	0	0	0	0	0	0	0
PDRFL205.20	FMHFMAG207	p__Actinobacteriota	c__Coriobacteriia	o__Coriobacteriales	f__Eggerthellaceae	g__CAG-1427	s__CAG-1427 sp000435475	1	0	0	0	0	0	0	0	0	0	0	0	0	0	0	0	0	0	0	0	0	0	0	0	0	0	0	0	0	0	0	0	0	0	0	0	0	0	0	0	0	0
PDRFT1S301.20	FMHFMAG252	p__Actinobacteriota	c__Actinobacteria	o__Actinomycetales	f__Bifidobacteriaceae	g__Bifidobacterium	s__Bifidobacterium bifidum	2	0	0	0	0	0	0	0	0	0	0	0	0	0	0	0	1	1	0	0	0	0	0	0	0	0	0	0	0	0	0	0	0	0	0	0	0	0	0	0	0	0
PDRFT1S301.52	FMHFMAG256	p__Firmicutes_A	c__Clostridia	o__Peptostreptococcales	f__Peptostreptococcaceae	g__Romboutsia	s__Romboutsia timonensis	1	0	0	0	0	0	0	0	0	0	0	0	0	0	0	0	0	0	0	0	0	0	0	0	0	0	0	0	0	0	1	0	0	0	0	0	0	0	0	0	0	0
PDRFT1S302.14	FMHFMAG264	p__Firmicutes_A	c__Clostridia	o__Peptostreptococcales	f__Peptostreptococcaceae	g__Intestinibacter	s__Intestinibacter bartlettii	2	0	0	0	0	0	0	0	0	0	0	0	0	0	0	0	0	0	0	0	0	0	0	0	0	0	0	0	0	0	1	0	0	0	0	0	0	0	0	0	0	0
PDRFT1S302.69	FMHFMAG271	p__Firmicutes	c__Bacilli	o__Lactobacillales	f__Streptococcaceae	g__Streptococcus	s__	2	0	0	0	0	0	0	0	0	0	0	0	0	0	0	0	0	0	0	0	0	0	0	0	0	0	0	0	0	0	0	0	0	0	0	0	0	0	0	0	0	0
PDRFT1S302.89	FMHFMAG277	p__Actinobacteriota	c__Actinobacteria	o__Actinomycetales	f__Bifidobacteriaceae	g__Bifidobacterium	s__Bifidobacterium dentium	2	0	0	0	0	0	0	0	0	0	0	0	0	0	0	0	1	1	0	0	0	0	0	0	0	0	0	0	0	0	0	0	0	0	0	0	0	0	0	0	0	0
PDRFT1S303.25	FMHFMAG280	p__Actinobacteriota	c__Actinobacteria	o__Actinomycetales	f__Dermabacteraceae	g__Brachybacterium	s__	1	0	0	0	0	0	0	0	0	0	0	0	0	0	0	0	0	0	0	0	0	0	0	0	0	0	0	0	0	0	0	0	0	0	0	0	0	0	0	0	0	0
PDRFT1S303.42	FMHFMAG281	p__Bacteroidota	c__Bacteroidia	o__Flavobacteriales	f__Flavobacteriaceae	g__Gelidibacter	s__	1	0	0	0	0	0	0	0	0	0	0	0	0	0	0	0	0	0	0	0	0	0	0	0	0	0	0	0	0	0	0	0	0	0	0	0	0	0	0	0	0	0
PDRFT1S405.24	FMHFMAG286	p__Bacteroidota	c__Bacteroidia	o__Bacteroidales	f__Bacteroidaceae	g__Bacteroides	s__Bacteroides uniformis	1	0	0	0	0	0	0	0	0	0	0	0	0	0	0	0	0	0	0	0	0	0	0	0	1	0	0	0	0	0	0	0	0	0	0	0	0	0	0	0	0	0
PDRFT1S406.19	FMHFMAG306	p__Firmicutes_A	c__Clostridia	o__Oscillospirales	f__Oscillospiraceae	g__CAG-110	s__CAG-110 sp000434635	1	0	0	0	0	0	0	0	0	0	0	0	0	0	0	0	0	0	0	0	0	0	0	0	0	0	0	0	0	0	0	0	0	0	0	0	0	0	0	0	0	0
PDRFT1S406.33	FMHFMAG308	p__Proteobacteria	c__Gammaproteobacteria	o__Enterobacterales	f__Enterobacteriaceae	g__Escherichia	s__Escherichia flexneri	34	0	0	0	0	0	0	0	0	0	0	0	0	0	0	0	0	0	0	1	0	0	0	0	0	0	0	0	0	0	0	0	0	1	0	1	0	1	0	0	0	1
PDRFT1S406.34	FMHFMAG309	p__Bacteroidota	c__Bacteroidia	o__Bacteroidales	f__Barnesiellaceae	g__Barnesiella	s__Barnesiella intestinihominis	2	0	0	0	0	0	0	0	0	0	0	0	0	0	0	0	0	0	0	0	0	0	0	0	0	0	0	0	0	0	0	0	0	0	0	0	0	0	0	0	0	0
PDRFT1S406.44	FMHFMAG312	p__Bacteroidota	c__Bacteroidia	o__Bacteroidales	f__Bacteroidaceae	g__Bacteroides	s__Bacteroides xylanisolvens	1	0	0	0	0	0	0	0	0	0	0	0	0	0	0	0	0	0	0	0	0	0	0	0	0	0	0	0	0	1	0	0	0	0	0	0	0	0	0	0	0	0
PDRFT1S407.48	FMHFMAG327	p__Actinobacteriota	c__Actinobacteria	o__Actinomycetales	f__Dermabacteraceae	g__Brachybacterium	s__	1	0	0	0	0	0	0	0	0	0	0	0	0	0	0	0	0	0	0	0	0	0	0	0	0	0	0	0	0	0	0	0	0	0	0	0	0	0	0	0	0	0
PDRFT207.88	FMHFMAG359	p__Actinobacteriota	c__Coriobacteriia	o__Coriobacteriales	f__Eggerthellaceae	g__Eggerthella	s__Eggerthella lenta	1	0	0	0	0	0	0	0	0	0	0	0	0	0	0	0	0	0	0	0	0	0	0	0	0	0	0	0	0	0	0	1	0	0	0	0	0	0	0	0	0	0
PDRFT2S301.8	FMHFMAG368	p__Firmicutes_A	c__Clostridia	o__Lachnospirales	f__Lachnospiraceae	g__Eisenbergiella	s__Eisenbergiella sp900066775	5	0	0	0	0	0	0	0	0	0	0	0	0	0	0	0	0	0	0	0	0	0	0	0	0	0	0	0	0	0	0	0	0	0	0	0	0	0	0	0	0	0
PDRFT2S302.44	FMHFMAG382	p__Bacteroidota	c__Bacteroidia	o__Bacteroidales	f__Bacteroidaceae	g__Bacteroides	s__Bacteroides uniformis	1	0	0	0	0	0	0	0	0	0	0	0	0	0	0	0	0	0	0	0	0	0	0	0	1	0	0	0	0	0	0	0	0	0	0	0	0	0	0	0	0	0
PDRFT2S303.11	FMHFMAG391	p__Bacteroidota	c__Bacteroidia	o__Bacteroidales	f__Bacteroidaceae	g__Bacteroides_A	s__Bacteroides_A plebeius_A	3	0	0	0	0	0	0	0	0	0	0	0	0	0	0	0	0	0	0	0	0	0	0	0	0	1	0	0	1	0	0	0	0	0	0	0	0	0	0	0	0	0
PDRFT2S303.49	FMHFMAG401	p__Proteobacteria	c__Gammaproteobacteria	o__Enterobacterales	f__Enterobacteriaceae	g__Klebsiella	s__Klebsiella pneumoniae	21	0	0	0	0	0	0	0	0	0	0	0	0	0	0	0	0	0	0	1	0	0	0	0	0	0	0	0	0	0	0	0	0	0	0	0	0	0	0	0	1	0
PDRFT2S303.69	FMHFMAG405	p__Firmicutes_A	c__Clostridia	o__Oscillospirales	f__Oscillospiraceae	g__CAG-103	s__	1	0	0	0	0	0	0	0	0	0	0	0	0	0	0	0	0	0	0	0	0	0	0	0	0	0	0	0	0	0	0	0	0	0	0	0	0	0	0	0	0	0
PDRFT2S406.6	FMHFMAG440	p__Bacteroidota	c__Bacteroidia	o__Bacteroidales	f__Bacteroidaceae	g__Bacteroides	s__Bacteroides uniformis	1	0	0	0	0	0	0	0	0	0	0	0	0	0	0	0	0	0	0	0	0	0	0	0	1	0	0	0	0	0	0	0	0	0	0	0	0	0	0	0	0	0
PDRFYL105.101	FMHFMAG445	p__Cyanobacteria	c__Vampirovibrionia	o__Gastranaerophilales	f__Gastranaerophilaceae	g__QAMI01	s__	2	0	0	0	0	0	0	0	0	0	0	0	0	0	0	0	0	0	0	0	0	0	0	0	0	0	0	1	0	0	0	0	0	0	0	0	0	0	0	0	0	0
PDRFYL105.3	FMHFMAG450	p__Actinobacteriota	c__Actinobacteria	o__Actinomycetales	f__Bifidobacteriaceae	g__Bifidobacterium	s__Bifidobacterium adolescentis	1	0	0	0	0	0	0	0	0	0	0	0	0	0	0	0	0	1	0	0	0	0	0	0	0	0	0	0	0	0	0	0	0	0	0	0	0	0	0	0	0	0
PDTFT303.38	FMHFMAG525	p__Actinobacteriota	c__Coriobacteriia	o__Coriobacteriales	f__Eggerthellaceae	g__Slackia_A	s__	1	0	0	0	0	0	0	0	0	0	0	1	0	0	0	0	0	0	0	0	0	0	0	0	0	0	0	0	0	0	0	0	0	0	0	0	0	0	0	0	0	0
PDTFT305.57	FMHFMAG558	p__Firmicutes	c__Bacilli	o__RF39	f__CAG-433	g__CAG-433	s__	1	0	0	0	0	0	0	0	0	0	0	0	0	0	0	0	0	0	0	0	0	0	0	0	0	0	0	0	0	0	1	0	0	0	0	0	0	0	0	0	0	0
PDTFT305.96	FMHFMAG561	p__Bacteroidota	c__Bacteroidia	o__Bacteroidales	f__Bacteroidaceae	g__Bacteroides	s__Bacteroides uniformis	1	0	0	0	0	0	0	0	0	0	0	0	0	0	0	0	0	0	0	0	0	0	0	0	1	0	0	0	0	0	0	0	0	0	0	0	0	0	0	0	0	0
coCF.388	FMCFMAG220	p__Firmicutes_A	c__Clostridia	o__Oscillospirales	f__Oscillospiraceae	g__Flavonifractor	s__	1	0	0	0	0	0	0	0	0	0	0	0	0	0	0	0	0	0	0	0	0	0	0	0	0	0	0	0	0	0	0	0	0	0	0	0	0	0	0	0	0	0
coCF.825	FMCFMAG135	p__Firmicutes_A	c__Clostridia	o__Oscillospirales	f__Acutalibacteraceae	g__Acutalibacter	s__	1	0	0	0	0	0	0	0	0	0	0	0	0	0	0	0	0	0	0	0	0	0	0	1	0	0	0	0	0	0	0	0	0	0	0	0	0	0	0	0	0	0
coDT.46	FMCCMAG06	p__Bacteroidota	c__Bacteroidia	o__Bacteroidales	f__Bacteroidaceae	g__Bacteroides	s__Bacteroides fragilis	3	0	0	0	0	0	0	0	0	0	0	0	0	0	0	0	0	0	0	0	0	0	0	0	0	0	0	0	0	0	0	0	0	0	0	0	0	0	0	0	0	0
[truncated: 88 more columns]
